# Supplementary material for: PLXNC1: A Novel Potential Immune-Related Target for Stomach Adenocarcinoma
Source: Front Cell Dev Biol. 2021 Jul 2;9:662707. doi: 10.3389/fcell.2021.662707 (PMC8283001; doi:10.3389/fcell.2021.662707)
Supplement: Supplementary Table 3 — The result of 2,454 genes with chromatin accessibility in promoter regions. [file Table_3.XLSX]

## Sheet: Sheet1
	B.cell.naive_CIBERSORT.ABS	B.cell.memory_CIBERSORT.ABS	B.cell.plasma_CIBERSORT.ABS	T.cell.CD8._CIBERSORT.ABS	T.cell.CD4..naive_CIBERSORT.ABS	T.cell.CD4..memory.resting_CIBERSORT.ABS	T.cell.CD4..memory.activated_CIBERSORT.ABS	T.cell.follicular.helper_CIBERSORT.ABS	T.cell.regulatory..Tregs._CIBERSORT.ABS	T.cell.gamma.delta_CIBERSORT.ABS	NK.cell.resting_CIBERSORT.ABS	NK.cell.activated_CIBERSORT.ABS	Monocyte_CIBERSORT.ABS	Macrophage.M0_CIBERSORT.ABS	Macrophage.M1_CIBERSORT.ABS	Macrophage.M2_CIBERSORT.ABS	Myeloid.dendritic.cell.resting_CIBERSORT.ABS	Myeloid.dendritic.cell.activated_CIBERSORT.ABS	Mast.cell.activated_CIBERSORT.ABS	Mast.cell.resting_CIBERSORT.ABS	Eosinophil_CIBERSORT.ABS	Neutrophil_CIBERSORT.ABS
TCGA-3M-AB46	0.00294418	0	0	0.0114039	0	0.0510834	0	0.00738551	0.00501284	0	0	0.00514463	1.27e-05	0.0274028	0.0134522	0.0221248	0	0.00224171	0	0.00815384	0	0
TCGA-B7-5818	0.00847357	0	0	0.0760913	0	0.0208733	0.00442629	0.0312603	0.036441	0	0.00284298	0.0118163	0.0110162	0.0390057	0.0336508	0.144385	0	0	0	0.0122166	0	0.00109294
TCGA-B7-A5TI	0.0293285	0	0.0247527	0.0341307	0	0.0634162	0	0.0297878	0.0215894	0	0	0.0101692	0	0.0237619	0.0518939	0.118685	0	0	0.00466846	0.0101809	0	0
TCGA-B7-A5TJ	0.00312677	0.00167044	0.0010428	0.00825676	0	0.0320311	0	0.000339257	0.00546229	0	0	0.00577529	0	0.0548148	0.00935319	0.0398508	0	0	0.00339748	0	0	0
TCGA-B7-A5TK	0.00108734	0	0.0202072	0.191024	0	0	0.104201	0.0278033	0	0.00717052	0	0.0525006	0	0.00331955	0.0986087	0.086664	0.00304675	0.00475948	0	0.0121243	0	0.000938768
TCGA-B7-A5TN	0	0.00255299	0.0203072	0.0220976	0	0.0598068	0	0.0097077	0.0312964	0	0	0.0184122	0.000454413	0.0101406	0.0265627	0.120952	0	0	0.0133901	0	0	0.00254329
TCGA-BR-4187	0.0494753	0	0.00435905	0.053446	0	0.130122	0.0066102	0	0	0.0394647	0	0	0.0232221	0	0.0138687	0.347453	0	0.00401552	0.166715	0.0127666	0.000299398	0.031239
TCGA-BR-4191	0	0.0491247	0	0.0341709	0	0.128376	0.0205091	0.0451702	0.00263973	0	0.0617217	0	0.011531	0	0.0408975	0.446989	0.0478239	0	0	0.107323	0.00935567	0.0093789
TCGA-BR-4201	0.0266364	0	0.019582	0.0200428	0	0.108994	0.0225568	0.0122026	0	0	0.013879	0	0	0.0498695	0.0419709	0.172114	0	0	0	0.152338	0	0.0491324
TCGA-BR-4253	0	0	0.025043	0.202196	0	0	0.235823	0.0470668	0	0.0828424	0	0	0	0.0637369	0.198282	0.212722	0	0	0	0.0396445	0	0.0181201
TCGA-BR-4256	0.0402606	0	0.0244788	0.0863429	0	0.159949	0.0567342	0.0180939	0	0	0.0230396	0	0.168535	0.0394429	0.0577642	0.244249	0	0.0148803	0.0298294	0.0920034	0	0.0715811
TCGA-BR-4257	0.0283817	0	0	0.0337185	0	0.04422	0.0680014	0.0302672	0	0	0.0111943	0.018187	0.00502993	0.039638	0.0287935	0.19162	0.0141877	0	0	0.0322082	0	0.0272609
TCGA-BR-4267	0.00828262	0	0.00789703	0.00762084	0	0.0849262	0	0.0041255	0.00220606	0	0.00128271	0	0.000314076	0.019652	0.00657093	0.116113	0	0.00994414	0	0.0700541	0	0.0241376
TCGA-BR-4279	0.00822822	0.000387228	0.0463903	0.062051	0	0.0929124	0.0170202	0	0	0	0.0145553	0	0.0942518	0.0210866	0.0162384	0.142984	0.0190561	0.0085927	0	0.151729	0	0.0337279
TCGA-BR-4280	0.00161357	0	0.0156767	0.0110782	0	0.0686972	0.0271564	0.0218092	0	0.0106837	0.00290124	0.0194603	0.00165571	0.00538188	0.0386998	0.119669	0.00480411	0	0	0.0659029	0	0
TCGA-BR-6452	0.0103883	0	0.0270363	0.0777003	0	0.145021	0.0270349	0.0530352	0.043647	0	0.00385188	0.0312183	0.00427513	0.0602624	0.0442109	0.137126	0.00681795	0	0	0.0415506	0	0.00543738
TCGA-BR-6453	0.00352328	0.0261133	0.140204	0.0487416	0	0.179839	0	0.0208745	0.0138942	0	0	0.00841312	0.028441	0	0.00243145	0.0605067	0.0102984	0.00565759	0	0.0475651	0	0.00599905
TCGA-BR-6455	0.0139655	0	0	0.194685	0	0.0390417	0.0272968	0.0336567	0.0193741	0	0	0.0062465	0.0214349	0.0185651	0.0581187	0.165574	0.00498411	0	0	0.00775821	0	0
TCGA-BR-6456	0.0175228	0.00512679	0	0.0778281	0	0.159122	0	0.0218824	0.0521585	0	0	0.0406481	0.00896154	0.0585298	0.0476443	0.196191	0.00643255	0	0.0200232	0.0083091	0	0
TCGA-BR-6457	0	0.00102684	0.227295	0.0828134	0	0.128272	0	0.00641187	0.0135494	0	0.00892414	0.00248733	0.0115407	0	0	0.0452278	0	0	0.0141305	0.00784657	0	0
TCGA-BR-6458	0	0.0187409	0.132912	0.0792306	0	0.0873896	0	0.0191013	0.0266877	0	0	0.00627453	0.0103083	0	0.00912954	0.0474798	0	0	0.0331159	0.00863935	0	0
TCGA-BR-6563	0.0956239	0	0.0420041	0.205605	0	0.168871	0	0.0208257	0.0486107	0	0	0.0356996	0.0174548	0.0133477	0.0404802	0.156023	0.0261953	0	0.0519409	0	0	0
TCGA-BR-6564	0	0.0376751	0.151687	0.0950735	0	0.245292	0	0.0483343	0.0175042	0	0	0.0283199	0.0246287	0	0.0254308	0.122724	0.0077614	0	0.0377947	0.0117947	0	0.00942833
TCGA-BR-6565	0	0.0166983	0.0525292	0.123725	0	0.0776137	0.044269	0.0537524	0.0378668	0	0	0.0196774	0.00532861	0.105587	0.0598178	0.149908	0.0108295	0	0	0.00486826	0	0
TCGA-BR-6566	0	0.00225684	0.0148567	0.0337074	0	0.0564814	0	0.0241856	0.00961742	0	0	0.0409343	0	0.0694033	0.0215004	0.0698822	0.00297273	0	0	0.0264749	0	0.00194152
TCGA-BR-6705	0.0266252	0.051315	0.00960029	0.0682919	0	0.110473	0	0.000593593	0.0912454	0	0	0.0308937	0.0224668	0.0320917	0.0362719	0.146357	0.00607883	0.00278164	0.0525237	0	0	0
TCGA-BR-6707	0.000760908	0.000126241	0.0280307	0.133815	0	0.0130701	0.0131741	0.0542246	0.0173242	0.0129088	0	0.0422285	0	0.0380774	0.0331361	0.0870008	0	0	0	0.00667977	0	0
TCGA-BR-6709	0.00716446	0.0108242	0.0420016	0.207862	0	0.142184	0.0348408	0.0623851	0.0432719	0	0	0.0119282	0.0236837	0.0411091	0.0937767	0.295692	0	0	0	0	0	0
TCGA-BR-6801	0.0039212	0	0	0.0155186	0	0.038667	0	0.00729138	0.00540229	0	0.0125957	0.00107488	0.00187338	0.0369488	0.00647929	0.045813	0	0	0	0.0115358	0	0
TCGA-BR-6802	0.0052207	0	0.0227969	0.05766	0	0.0391527	0	0	0	0	0	0.00994659	0.00281102	0	0.00317288	0.023475	0	0.000728134	0.0180128	0.0128164	0.000561683	0
TCGA-BR-6803	0.00488438	0.0454174	0.0494738	0.117945	0	0.14845	0	0.0328777	0.0262915	0	0	0.0209269	0.00696278	0.00849452	0.0316575	0.145704	0	0	0.0299015	0	0	0
TCGA-BR-6852	0	0	0.277838	0.0830398	0	0.106541	0	0.0148718	0.0194358	0	0.00772265	0	0.0274181	0	0.00909805	0.112982	0	0.00308025	0.00749003	0.0201069	0	0.00458732
TCGA-BR-7196	0.0120574	0.0260518	0.0661572	0.21066	0	0.086219	0	0.0430837	0.0194886	0	0	0.0214586	0.0296655	0	0.146973	0.193476	0	0	0.0307424	0	0	0
TCGA-BR-7197	0.00872649	0	0.0176957	0.00338866	0	0.0207178	0	0.00604152	0.00374761	0	0	0.000613755	0	0.0420314	0.00871569	0.0316139	0	0	0	0	0	0
TCGA-BR-7704	0.0200519	0.0165364	0.0364321	0.120112	0	0.174903	0	0.0132594	0.0117328	0	0.00372312	0.00874301	0.0227549	0	0.00760395	0.109535	0	0	0.0328296	0.0539767	0	0.014914
TCGA-BR-7707	0	0.000251418	0.0076131	0.0498552	0	0.0717655	0.00158301	0.0334698	0.0185402	0	0.0197464	0.00328866	0.00185714	0.0347314	0.0374768	0.0456291	0	0.00929234	0	0.0424705	0	0.00862709
TCGA-BR-7715	0	0.256039	0.123447	0.116055	0	0.235692	0	0.124749	0.0392774	0.0151345	0	0.0429548	0	0	0.00978999	0.158361	0	0.0261886	0.0167693	0.0334202	0	0.0261886
TCGA-BR-7716	0	0.00989575	0.168725	0.120643	0	0.120829	0	0.0379516	0.0111613	0	0	0.0247805	0.0294647	0	0.0155839	0.0942422	0	0	0.0499103	0.00273542	0	0.00590218
TCGA-BR-7717	0.0513504	0.169295	0.146619	0.146898	0	0.106712	0	0.104974	0.035444	0.00883036	0	0.0314977	0.0385334	0	0.0177739	0.109483	0	0.0147212	0	0.0375174	0	0.0115952
TCGA-BR-7722	0	0.0111628	0.00948301	0.0338704	0	0.129332	0	0	0.0142602	0	0.000596108	0.0167307	0.0087191	0.0120466	0.00564445	0.0863833	0.00643103	0.00110851	0.0562325	0	0	0
TCGA-BR-7723	0.0135802	0	0.0424966	0.112312	0	0.0641909	0	0.0598644	0.035349	0	0.0124375	0.0236546	0.0221883	0.114396	0.0621861	0.135025	0.00507337	0	0.00633797	0	0	0
TCGA-BR-7851	0.00685562	0.0118369	0.0493961	0.0532562	0	0.103495	0	0.0107891	0.0199463	0	0	0.0341597	0.0109282	0	0.00851695	0.0555071	0.00430607	0.00287583	0.0295199	0	0	0.00148153
TCGA-BR-7901	0.0230338	0	0.0154746	0.0823178	0	0.0855698	0	0.0376945	0.0377747	0	0	0.0214691	0.0141555	0.151932	0.0691799	0.185386	0.00465905	0	0	0.0307252	0	0.00240398
TCGA-BR-7957	0.0379072	0	0	0.0393789	0	0.0972068	0	0.0270407	0.0111439	0	0	0.0179469	0.00178449	0.0527115	0.0210953	0.165006	0	0	0.0748892	0	0	0.00778343
TCGA-BR-7958	0.0391502	0	0.0479815	0.266707	0	0	0.0909867	0.0748415	0.0224442	0	0	0.090312	0.0278729	0	0.11472	0.12755	0.0265234	0.0124152	0	0.0549768	0	0
TCGA-BR-7959	0.00212598	0	0.0127158	0.0599713	0	0.0947231	0	0.0167422	0.00672177	0	0	0.0227871	0.0324155	0.0406634	0.0303556	0.0898706	0.000418185	0	0.0935542	0	0	0.00508446
TCGA-BR-8058	0.0313552	0.0294049	0.0208085	0.197714	0	0.30218	0	0.0442574	0.0757718	0	0	0.0460457	0.0125747	0.0646893	0.106623	0.223742	0.00952445	0	0.0254858	0	0	0.025158
TCGA-BR-8059	8.68e-05	0	0.0211272	0.0171409	0	0.0499329	0	0.00786442	0.0114691	0	0.00188358	0.00856762	0.00147254	0.0464521	0.0136465	0.0541051	0	0	0	0.0433527	0	0
TCGA-BR-8060	0.0118705	0	0.078113	0.0406522	0	0.0826708	0.0128838	0.0291615	0.0171279	0	0	0.032846	0.0177632	0.137341	0.039941	0.164344	0	0	0	0.158943	0.000322863	0.00384103
TCGA-BR-8080	0	0.0759191	0.0348434	0.10559	0	0.156158	0	0.00765981	0.0538039	0	0	0.0460953	0.0193532	0.0870047	0.0348816	0.215842	0	0	0	0.113028	0	0.00215812
TCGA-BR-8081	0.0888481	0	0	0.12299	0	0.094146	0.0235553	0.0640501	0.0403741	0	0	0.13439	0.0212108	0.00951883	0.12914	0.188724	0.027786	0	0	0.096322	0	0.00565798
TCGA-BR-8284	0.0278197	0	0	0.269243	0	0.128613	0.0123293	0.0495972	0.0216125	0	0	0.0243398	0.0165284	0	0.0488882	0.246065	0.00847137	0	0	0.0278608	0	0
TCGA-BR-8286	0.00076916	0.000668146	0	0.0861622	0	0.060793	0.0045269	0.0144095	0.04031	0	0	0.0220706	0.0127504	0	0.0276632	0.169465	0.0168856	0.00333928	0.00568917	0.0438596	0	0
TCGA-BR-8291	0.0326097	0	0.00319603	0.137447	0	0.0972682	0	0	0.0357823	0	0	0.0286927	0.0221877	0.0270583	0.016682	0.330039	0.018609	0	0.08797	0	0	0
TCGA-BR-8296	0.140378	0.147348	0.0317928	0.103532	0	0.234701	0	0.00651317	0.08479	0	0	0.0135561	0.00784342	0.0365396	0.0394454	0.0708525	0	0.0172311	0.0296567	0	0	0.00138411
TCGA-BR-8297	0.0284035	0.0400305	0	0.0556574	0	0.114111	0	0.00873724	0.0177642	0	0	0.04156	0.00980261	0	0.0343225	0.0540741	0	0	0.0478666	0	0	0
TCGA-BR-8361	0.00922978	0	0.00184874	0.135821	0	0.0253961	0.0102578	0.04052	0.0268698	0	0	0.0400097	0.00530455	0	0.0205803	0.0639086	0	0.0170455	0	0.0187996	0.000683099	0.00137001
TCGA-BR-8364	0.0488471	0	0.00285674	0.110821	0	0.22361	0	0.0060075	0.0341401	0	0	0.0319005	0.0142297	0.0173737	0.0228791	0.334157	0.00360183	0.00196292	0.07722	0	0	0
TCGA-BR-8365	0.0207748	0.0202118	0.057545	0.100355	0	0.203634	0	0.0286126	0.0195853	0	0	0.0334534	0.0126526	0	0.0403447	0.20396	0	0.00175958	0.0453126	0	0	0
TCGA-BR-8367	0	0.00164247	0.0055684	0.0575727	0	0.126029	0	0.00765736	0	0	0.0159873	0.0179772	0.0242805	0	0.014666	0.184192	0.00191894	0.00204695	0.0963229	0	0	0
TCGA-BR-8368	0.0279451	0	0.00484305	0.0567378	0	0.098023	0.0196838	0.0364564	0.0257507	0	0.00306219	0.0027669	0.00408644	0.00200557	0.0152201	0.0478113	0	0.000782232	0	0.0227065	0	0
TCGA-BR-8369	0.0529982	0.04505	0.00467013	0.0262311	0	0.0727908	0	0.0172547	0.0123981	0	0	0.0122654	0	0.0536966	0.0141031	0.0619879	0	0	0.0103724	0.00561035	0	0
TCGA-BR-8371	0.112706	0.0331507	0.00674404	0.0546778	0	0.100245	0	0	0.030463	0	0	0.0179454	0.00559683	0	0.00745088	0.0531416	0	0.0103882	0.0122057	0	0	0
TCGA-BR-8372	0	0.0244633	0	0.0938062	0	0.084524	0.0889293	0.0352218	0.00829567	0	0	0.0186072	0.00607295	0.0101414	0.0476564	0.183616	0.0235892	0	0	0.0129072	0	0.000918131
TCGA-BR-8373	0.0279187	0	0	0.033574	0	0.241875	0.0135736	0.00552676	0.0106032	0	0.0269706	0	0.0362127	0.0572403	0.0420363	0.130461	0.0104881	0.0105951	0.0253823	0.00344458	0	0.00674707
TCGA-BR-8381	0.00610223	0.016654	0.0862465	0.206105	0	0.0822343	0.0324177	0.0679006	0.0800966	0	0	0.0259712	0.00572348	0.0624443	0.0527809	0.187676	0	0	0	0.0214298	0	0
TCGA-BR-8382	0	0.00257714	0.0244985	0.0151703	0	0.0930836	0.0156601	0.0264328	0.00519344	0	0	0.0672008	0	0.0239676	0.0618497	0.0861799	0.000331426	0	0	0.0211994	0	0.0113335
TCGA-BR-8384	0.0591601	0	0.00692017	0.13648	0	0.190108	0.0145861	0.00919318	0.02346	0	0	0.0312082	0.0222851	0	0.0271571	0.218933	0	0.00689186	0.0884468	0	0	0
TCGA-BR-8483	0.0140664	0	0.018821	0.010234	0	0.00866455	0	0.00492802	0.00268854	0	0	0.00566266	0	0.057701	0.0155019	0.0159978	0	0	0.00159567	0	0	0
TCGA-BR-8484	0.0200562	0.0174416	0.0367733	0.127727	0	0.23125	0.00813365	0.050971	0.0280551	0	0	0.0483324	0	0.055143	0.0865467	0.274399	0	0	0.0130906	0.00358724	0	0.00426149
TCGA-BR-8485	0.00453399	0	0.0780228	0.230456	0	0.102168	0	0.0537872	0.0098663	0	0	0.0610222	0.0472614	0.0488545	0.0256277	0.106859	0	0.00257571	0	0.0292004	0	0
TCGA-BR-8588	0.027332	0.0195911	0	0.101689	0	0.108411	0	0.0423538	0.0106751	0	0	0.0427632	0	0.0786977	0.0324232	0.136664	0	0	0.0306616	0.000479527	0	0.0157686
TCGA-BR-8589	0.00689929	0	0.0118787	0.260694	0	0	0.0678401	0.0810359	0.00342094	0	0	0.034238	0.00150106	0.00751113	0.068061	0.162608	0.023389	0	0	0.0137188	0	0
TCGA-BR-8590	0.0245167	0.00991388	0.0399774	0.091414	0	0.250099	0	0	0.055099	0	0	0.0184775	0.00712849	0.0610095	0.0440593	0.288473	0	0	0.0970266	0	0	0
TCGA-BR-8591	0.0171606	0.00310923	0.0288488	0.0252065	0	0.139546	0	0.0379996	0.0187988	0	0	0.0497464	0	0.0783165	0.0691783	0.115136	0	0	0.0131825	0	0	0.00689265
TCGA-BR-8592	0.0216124	0.0972624	0.0499033	0.0793466	0	0.162277	0	0.024226	0.032752	0	0	0.046505	0.00989035	0	0.0117478	0.165417	0	0	0.0502619	0	0	0.000608833
TCGA-BR-8676	0	0	0	0.0528675	0	0	0.021937	0.00444842	0.0141237	0.0002307	0	0.00171444	0.00149223	0	0.00887148	0.0660008	0	0	0	0.00940551	0	0.00174709
TCGA-BR-8677	0	0.0129913	0.00372588	0.249833	0	0.0614481	0.0104226	0.0385512	0.0627494	0	0	0.0784927	0.0160698	0	0.159439	0.108095	0	0	0.0108156	0	0	0
TCGA-BR-8678	0.0104685	0	0.00480648	0.0466297	0	0.00119151	0	0.0347334	0	0	0	0.0202153	0	0.110257	0.0645127	0.0588575	0	0	0	0.0105373	0	0
TCGA-BR-8680	0.00759113	0.000323746	0.00409761	0.0239131	0	0.00892839	0	0.0123133	0.00486836	0	0	0	0	0.0181639	0.00780311	0.0250202	0	0	0	0.0167163	0	0
TCGA-BR-8682	0.00109816	0.0339038	0	0.0466134	0	0.0938168	0	0	0.0335002	0	0	0.0161192	0	0.222111	0.0132606	0.168455	0.0296969	0	0.0719199	0	0	0
TCGA-BR-8683	0.071954	0	0	0.124048	0	0.188805	0.00301049	0.0484889	0.0619855	0	0.00261652	0.0116716	0.00719786	0.0802213	0.0430786	0.136017	0.0196095	0.00889385	0.0124556	0.0111865	0	0
TCGA-BR-8686	0.0659371	0.00157994	0.0502847	0.26325	0	0.120634	0	0.0333223	0.0268688	0.00469151	0	0.0292653	0.0204989	0	0.124562	0.246457	0	0	0.0713853	0	0	0
TCGA-BR-8687	0.00776951	0	0	0.0137978	0	0.0684294	0	0.00765453	0.00371448	0	0	0.0106277	0.00195348	8.51e-05	0.0114502	0.0968855	0.00829475	0	0.00993011	0	0	0
TCGA-BR-8690	0	0.0244061	0.0120688	0.0876465	0	0.0414247	0.0310225	0.0101388	0.0263153	0	0	0.0296299	0.00216233	0.00728304	0.0265267	0.0967559	0.00246104	0	0.0099295	0	0	0
TCGA-BR-A44T	0.110504	0.329186	0	0.0935926	0	0.0975474	0	0.0159335	0.0416575	0	0	0.0321061	0.00683287	0.0246017	0.0165022	0.0524384	0	0.00320043	0.00362811	0	0	0
TCGA-BR-A44U	0.00370627	0	0	0.000854894	0	0.0181157	0	0.00179508	0.00376293	0	0	0.0192836	0	0.012564	0.0117284	0.031568	0.00434234	0	0.0044992	0	0	0
TCGA-BR-A4IV	0	0.0347614	0.0156939	0.0593164	0	0.0638139	0	0.0236912	0.0175601	0	0	0.0194267	0.00842238	0	0.00635373	0.181706	0	0.00392466	0.0190927	0.0379489	0	0.00754513
TCGA-BR-A4J5	0.00510137	0.0138966	0.00585836	0.0519021	0	0.0816435	0	0.0235726	0.0296848	0	0	0.0174591	0.00446234	0.0492456	0.0100254	0.15899	0.00539912	0	0.0492168	0.0134791	0	0
TCGA-BR-A4J7	0.0347789	0	0	0.234042	0	0.0687149	0.00654792	0.033104	0.00705205	0.0186328	0	0.0624419	0.0196676	0	0.0636361	0.100318	0.0060017	0	0.0146143	0	0	0
TCGA-BR-A4J8	0.00725984	0.00705909	0.000389807	0.0150834	0	0.0570119	0	0.00535801	0.00808058	0	0	0.0262929	0.00205922	0.0116851	0.0158494	0.0366286	0	0	0.0184496	0	0	0
TCGA-BR-A4QL	0	0.00116414	0	0.0274643	0	0.0235662	0	0.00146182	0.0130725	0	0	0.0174979	0.000682937	0.0104512	0.00551729	0.0149774	0	0	0	0.00580935	0	0
TCGA-CD-5799	0.00151159	0	0.00523631	0.0126653	0	0.0362625	0	0.00322842	0.0142328	0	0.00517544	0.00929229	0.00711696	0.0291547	0.00382182	0.0411404	0	0	0	0.03012	0	0.00223142
TCGA-CD-5800	0.0540905	0	0.0359593	0.041019	0	0.012137	0	0.0585107	0.031545	0	0	0.00411392	7.26e-05	0.109962	0.0120921	0.0794518	0	0.00737478	0	0.0188597	0	0.0012594
TCGA-CD-5801	0.0325446	0	0.00416446	0.189397	0	0.00885546	0.0558188	0.0193677	0.0159652	0	0.00499785	0.0114826	0.00903306	0	0.0289832	0.0795074	0.00831966	0	0	0.00685266	0	0.00284704
TCGA-CD-5803	0.0283316	0.0832393	0	0.349841	0	0.165677	0.00201138	0.0603157	0.147033	0	0	0.0626583	0.0130446	0	0.135824	0.249724	0.0116296	0	0.0556398	0	0	0
TCGA-CD-5813	0.0461414	0.0108489	0.0413173	0.126695	0	0.0819448	0	0.102956	0.0371739	0	0	0.0868119	0.0413142	0.0102409	0.0462	0.250418	0.01787	0	0	0.0311692	0	0
TCGA-CD-8524	0.0373232	0	0.0373782	0.0957859	0	0.0732766	0.000696715	0.0283207	0.0308372	0	0	0.0139031	0.00547362	0	0.067225	0.10407	0.00897975	0	0	0.00933909	0	0
TCGA-CD-8525	0.0207099	0.00514469	0.0259703	0.107932	0	0	0	0.0318386	0.0683338	0	0	0.0307825	0.0106271	0.0679071	0.070698	0.0564723	0	0	0	0.0177113	0	0.00398597
TCGA-CD-8526	0.106178	0	0.0560177	0.061082	0	0.164106	0	0.077303	0.0509103	0	0	0.022215	0.00705191	0.0601463	0.0347448	0.0848576	0	0.0129706	0	0	0	0
TCGA-CD-8527	0.0143443	0	0.00739263	0.0530917	0	0	0	0.0273233	0.0121538	0	0	0.0425512	0.00123611	0.00968894	0.00829646	0.0493562	0	0.0124379	0	0.00402885	0	0.00157484
TCGA-CD-8528	0.00972744	0	0	0.00511027	0	0.0474462	0	0.00691448	0.0106654	0	0	0.0090924	0	0.0598513	0.0112814	0.114041	0.00194413	0	0	0.0198736	0	0.0133351
TCGA-CD-8529	0.0893593	0.0226963	0.0590539	0.132621	0	0.118779	0	0.103371	0.100365	0	0	0.0682652	0.0300403	0.115494	0.111231	0.349434	0.00338588	0	0.0379292	0	0	0
TCGA-CD-8530	0.00856672	0.0234406	0	0.0721766	0	0.0747478	0	0.0332048	0.0422952	0	0	0.0193359	0.0146404	0.0147554	0.00515107	0.155533	0	0.0128115	0	0.125178	0	0
TCGA-CD-8531	0	0.171842	0.0661295	0.00600293	0	0.00200758	0	0.0123337	0.00278444	0.00112918	0	0.00106954	0	0	0	0.0460223	0	0.0367504	0	0.00934136	0	0
TCGA-CD-8532	0.00767084	0.0385528	0.026039	0.144384	0	0.241507	0	0.0413871	0.0782208	0	0	0.080013	0.0108238	0.0576458	0.0383985	0.109058	0.00722059	0.0133742	0	0.0431701	0	0
TCGA-CD-8533	0.0242181	0	0.0565329	0.0180039	0	0.0432323	0.0033398	0.0246376	0.0121398	0	0	0.00708176	0.00146874	0	0.00985579	0.113049	0.00505515	0	0.0245835	0	0	0
TCGA-CD-8534	0.00932115	0.0269086	0	0.0702078	0	0.0366345	0	0.0219915	0.0253378	0	0	0.011324	0	0.00929533	0.0391302	0.131801	0.000367209	0	0.0478098	0	0	0
TCGA-CD-8535	0.0186192	0	0.00206092	0.00563044	0	0	0	0.0179388	0.00887942	0	0	0.00363284	0	0.0857512	0.0115061	0.0501299	0	0	0	0.00315079	0	0
TCGA-CD-A486	0.0116717	0	0.0331095	0.00542356	0	0.0433233	0	0.0181988	0.0107298	0	0	0.00591098	0	0.107702	0.0152374	0.103227	0	0	0	0.0260348	0	0.0037648
TCGA-CD-A487	0.00961472	0	0	0.027688	0	0.0309833	0	0.0147631	0.00930067	0	0	0.0261461	0	0	0.00118749	0.0399565	0	0.0391186	0.0393964	0	0	0.0457634
TCGA-CD-A489	0.0490819	0.0421799	0	0.0884572	0	0.114646	0	0.0229981	0.0199397	0	0	0.0105703	0.00631982	0	0.0180725	0.152264	0	0.00274323	0.0337453	0	0	0
TCGA-CD-A48A	0.0096126	0	0.00621306	0.013227	0	0.0156922	0	0.0145387	0.00585566	0	0	0.0144248	0	0.036643	0.00785343	0.0742738	0.000552568	0	0	0.00451983	0	0
TCGA-CD-A48C	0.000328325	0.0121756	0.00724457	0.0445961	0	0.0527869	0	0.0180787	0.00179088	0	0	0.0216897	0.000497544	0.0271722	0.0252451	0.0576639	0.00482532	0	0	0.0458221	0	0.000553387
TCGA-CD-A4MG	0.0293196	0	0.00048633	0.0177392	0	0.0529084	0	0.0151087	0.00691655	0	0	0.0126684	0	0.0401464	0.0157129	0.087912	0.00066641	0	0	0.00918387	0	0.00511689
TCGA-CD-A4MH	0	0.0115221	0.0521105	0.0282795	0	0.0702791	0	0.0384051	0.0081502	0	0	0.0181779	0.00127167	0	0.0217392	0.0431866	0.0110005	0	0.00557652	0	0	0.00324273
TCGA-CG-4301	0.0211813	0	0.00572511	0.0103935	0	0.0862466	0.00018163	0.0138536	0.00350753	0	0.011017	0	0.00571593	0.0390325	0.0289652	0.230989	0.0174267	0	0	0.0576152	0.00991645	0.00350427
TCGA-CG-4305	0.0530669	0	0	0.0698861	0	0.103403	0.101135	0.0534354	0	0	0.0276344	0	0.0248214	0.0159604	0.109602	0.290512	0.0103645	0	0.00875329	0	0	0
TCGA-CG-4436	0.0153093	0	0.00345886	0	0	0.0505906	0.019066	0.00514266	0	0.00109131	0	0.00142504	0	0.02193	0.0103507	0.0379488	0	0	0	0.114323	0.00316242	0.0263129
TCGA-CG-4437	0.0139046	0	0.0233308	0.0885775	0	0.0527672	0	0.0554536	0.0192341	0	0	0.0390436	0	0.0741614	0.0491988	0.164595	0	0	0	0.0294562	0	0.0184231
TCGA-CG-4438	0	0.00587198	0.00807728	0.053377	0	0.0506906	0.0725552	0.0409946	0	0.051678	0	0.020572	0	0.0909043	0.0967228	0.190889	0	0	0	0.00450962	0	0
TCGA-CG-4440	0.0059388	0	0.0039115	0.000240014	0	0.0529621	0.00341082	0.0131159	0	0	0.0108919	0	0	0.00812132	0.0172999	0.154979	0	0.000813562	0	0.0256993	0	0.0392391
TCGA-CG-4441	0.0144611	0	0.0170378	0.0519613	0	0.0843289	0	0.00595989	0.0292945	0	0	0.0322542	0.00227799	0.0750956	0.0406348	0.112335	0	0	0	0.095122	0	0.0432577
TCGA-CG-4443	0	0	0.0221549	0.000675944	0	0.0135794	0	0.00176158	0.0026299	0	0.00108775	0	0.00397436	0	0.0025806	0.0715465	0	0	0	0	0	0.000653132
TCGA-CG-4444	0.0282998	0	0.0495828	0.0245035	0	0.125936	0	0.0247304	0.00747702	0	0.0166	0	0.00855437	0.0577048	0.0244592	0.216948	0.00580528	0	0	0.0762865	7.73e-06	0.0215146
TCGA-CG-4460	0.0255667	0	0.030249	0.0274131	0	0.0539751	0	0.0249387	0	0	0.00350341	0	0.00518	0.0251637	0.0357075	0.128901	0	0	0	0.0792105	0	0.0051187
TCGA-CG-4465	0.0184224	0	0.00161876	0.0134168	0	0.047794	0.00391345	0.00839069	0.0100632	0	0	0.00883103	0	0.00713143	0.0324954	0.244433	0.00333489	0	0	0.067827	0	0.0247182
TCGA-CG-4466	0.0104247	0	0.00167057	0.00300979	0	0.0677878	0.0377805	0.00829382	0	0.00189766	0.013491	0	0	0.0203409	0.0244006	0.0339605	0	2.37e-05	0	0.0121622	0	0.0179041
TCGA-CG-4469	0.0145627	0	0.0021827	0.00133561	0	0.0481184	0	0.0117448	0.0034523	0	0	0.0128942	0.00186904	0.054541	0.0111783	0.123573	0.0213852	0.00178968	0	0.102349	0	0.0227981
TCGA-CG-4475	0.0144765	0	0.00387852	0	0	0.114264	0	0	0	0	0.0148738	0	0.0175344	0.0530103	0	0.0822872	0	0.019661	0	0.12085	0.0221835	0.0264252
TCGA-CG-4477	0.0112061	0	0.0720607	0.0613278	0	0.214162	0.115308	0.0383995	0	0	0.015201	0	0.0173658	0.01807	0.0949815	0.228737	0.00986625	0.0223384	0	0.0209408	0.0206982	0.0378893
TCGA-CG-5717	0.0561603	0.015014	0.00907061	0.0854135	0	0.122626	0	0.0264971	0.0521621	0	0	0.00944639	0.0346925	0.00695692	0.075306	0.0878234	0.00560396	0.00737263	0.0493805	0	0	0.00594959
TCGA-CG-5718	0.000825141	0.0190164	0.0237774	0.0484008	0	0.0611803	0	0.0266518	0.0563667	0	0.0385992	0	0.0143077	0.0783807	0.0215881	0.0559792	0.000273446	0	0	0.0542795	0	0.0369608
TCGA-CG-5721	0	0.00777223	0.0777224	0.0694206	0	0.0661485	0	0.00955916	0.0098708	0	0.00220559	0	0.00442359	0	0.00491177	0.0342745	0.00170122	0.000392109	0.00442607	0.00979661	0	0
TCGA-CG-5723	0	0.00072315	0.0267477	0.0790043	0	0	0.0916068	0.0347475	0	0	0	0.0507567	0.00971805	0.0100415	0.0459723	0.129002	0	0.00836967	0	0.139179	0.00200319	0.00808083
TCGA-CG-5724	0	0.00395649	0.000638063	0.0391357	0	0.0431751	0.00487665	0.00698245	0.0172426	0	0	0.0109626	0.0155102	0.0374089	0.034974	0.0926983	0	0	0	0.0424848	0	0.00570901
TCGA-CG-5725	0.0119141	0	0.0126107	0.0368321	0	0.0160712	0	0.00949517	0.0143002	0	0.0017691	0.00229682	0.000609185	0.0251314	0.00810636	0.0505486	0	0	0	0.0138045	0	0
TCGA-CG-5726	0.0036641	0	0	0.0119171	0	0.0501472	0	0.00512301	0.00243275	0	0.00441265	0.000718273	0.00296255	0.0100581	0.00845838	0.0332153	0.00132884	0	0	0.0125564	0	0.00138125
TCGA-CG-5732	0.0248593	0.0398052	0.152504	0.14436	0	0.0667489	0	0.0443425	0.0648127	0	0	0.0267735	0.0114395	0.00867697	0.0148515	0.0915163	0	0.000768803	0	0.0625554	0	0.00980121
TCGA-CG-5734	0	0.00126973	0.0698843	0.0246925	0	0.0737739	0	0.00298665	0.0161357	0	0.00339751	0	0.034773	0	0.00821335	0.0434309	0	0	0.0191819	0.0015202	0	0.000921011
TCGA-D7-5577	0.0121607	0	0	0.118583	0	0	0.0402287	0.0568557	0.0126029	0	0	0.0219589	0.000637194	0.0247589	0.0889993	0.197074	0	0	0	0.027827	0	0.000716623
TCGA-D7-5578	0.0108372	0.0178644	0.0805152	0.0692735	0	0.0876672	0	0.0505295	0.0287737	0	0	0.0264339	0.0247803	0.0706992	0.0521951	0.139342	0.000600842	0	0	0.0419871	0	0.00244754
TCGA-D7-6519	0.0113296	0	0	0.0641902	0	0.0266567	0	0.0147039	0.028945	0	0	0.0261132	0.00303342	0	0.00805756	0.104891	0	0.00374914	0.0289936	0	0	0
TCGA-D7-6520	0.0234972	0	0.0134357	0.0149821	0	0.0590692	0	0.0220316	0.043782	0	0.00644809	0.00669086	0.00973307	0.0345099	0.031969	0.122518	0	0.00616534	0.0052636	0.000672207	0	0
TCGA-D7-6521	0.0564038	0.014253	0.00771726	0.147874	0	0.0601491	0.00118022	0.0376584	0.0377451	0	0.00870445	0	0.0302521	0.0191633	0.0339845	0.249311	0	0	0.0638892	0	0	0.00521752
TCGA-D7-6522	0.062436	0.115437	0	0.1867	0	0.175582	0.0242455	0.0232571	0.130797	0	0	0.0458983	0.0300528	0.0705747	0.0762247	0.385582	0.0222891	0	0.024555	0.00921206	0	0
TCGA-D7-6524	0	0.00269934	0	0.0302808	0	0.103622	0	0.0163791	0.0293371	0	0	0.0136117	0.00994881	0.0981742	0.00949428	0.11774	0.0112944	0.00779153	0	0.206666	0	0.0785459
TCGA-D7-6525	0.0151305	0	0.0178757	0.0331463	0	0.0576983	0	0.00765156	0.0254332	0	0.00447727	0.0178282	0.00329129	0.0236394	0.00900035	0.133429	0	0.0118234	0.00894143	0	0	0.00759761
TCGA-D7-6526	0.034597	0	0.00143631	0.0137123	0	0.0864229	0	0.00178209	0.0154923	0	0.0269671	0	0.00646542	0.0274688	0.00239147	0.0583402	0	0.00245127	0	0.0258758	0	0.016565
TCGA-D7-6527	0	0.00400955	0.0452666	0.033831	0	0.0668038	0	0.0111941	0.0102566	0	0.009479	0	0.00706103	0.0504097	0.0268106	0.0222655	0.0032994	0	0	0.038057	0	0
TCGA-D7-6528	0.0131516	0	0.0111526	0.00450901	0	0.0233823	0	0.00413605	0.00684802	0	0.000463362	0.00675812	0	0.0736915	0.0117957	0.0173624	0	0	0	0.0344074	0	0
TCGA-D7-6815	0.0297959	0	0.0344731	0.0289705	0	0.0938977	0	0.00557424	0.026472	0	0.0149217	0	0.00627363	0.0778076	0.0134071	0.116166	0.000948927	0.000565449	0	0.0108	0	0.00151304
TCGA-D7-6818	0.0106906	0.00597265	0.0119419	0.0142777	0	0.0329104	0	0.003397	0.0360149	0	0	0.00516235	0.0595933	0.0737609	0.0119855	0.298084	0	0	0.0125935	0	0	0.0303713
TCGA-D7-6822	0	0.0187084	0.00146454	0.0461144	0	0.0651401	0	0.0410582	0	0	0	0.0438146	0.0110093	0.099149	0.0342505	0.0530753	0.011256	0	0	0.00909761	0	0.0384617
TCGA-D7-8570	0.0197312	0	0.0394236	0.09344	0	0.0960588	0.0560435	0.0226538	0.0321189	0	0	0.0630098	0.00646784	0.0777775	0.0512022	0.243351	0.0293506	0	0	0.0182124	0	0.00409673
TCGA-D7-8572	0.0204337	0	0.0142775	0.0675759	0	0.132527	0	0.0620952	0.0365859	0	0.0152002	0.00240097	0.0033615	0.277908	0.0571692	0.143346	0	0	0	0.128796	0	0.0111648
TCGA-D7-8573	0.0182704	0	0.0122518	0.0202814	0	0.0581069	0	0.0169935	0.00948537	0	0	0.0121817	0.00160074	0.00714289	0.0163081	0.0299056	0.00182529	0.00318123	0	0.00914567	0	0.00508511
TCGA-D7-8574	0	0.410981	0	0.179466	0	0.271643	0	0.0118074	0.0952613	0	0	0.0511959	0.0245947	0.00313792	0.0176125	0.147945	0	0	0.0384729	0	0	0
TCGA-D7-8575	0.0344782	0	0.0364315	0.0362389	0	0.0850083	0	0.0348418	0.0576966	0	0.0160467	0	0	0.336706	0	0.113075	0	0	0	0.0981419	0	0.0043916
TCGA-D7-8576	0.00795948	0	0.0160583	0.0162798	0	0.0488428	0	0.00722837	0.00475168	0	0	0.0116372	0.00510915	0.0546591	0.0144295	0.153435	0.0137034	0	0.0277055	0	0	0
TCGA-D7-8578	0.0367044	0	0.0155229	0.0751077	0	0.0870711	0	0.0234435	0.0287718	0	0	0.0472882	0.00382511	0.0237948	0.011627	0.134332	0	0.0022135	0.0134597	0.0292015	0	0.00412295
TCGA-D7-8579	0.0586982	0	0.0329029	0.0542938	0	0.138314	0	0.00873195	0.0310918	0	0	0.0307579	0.0573558	0	0.00655417	0.214904	0.00633975	0.00550101	0.0987233	0.0103399	0.00853356	0.0387058
TCGA-D7-A4YU	0.053083	0.0366937	0.0877996	0.167807	0	0.208964	0.119503	0.0302533	0.114612	0	0.0180389	0.00573922	0.0247489	0.0307837	0.268429	0.230461	0	0	0.0268057	0	0	0
TCGA-D7-A4YX	0.0273979	0	0	0.102714	0	0.0289975	0.0243233	0.0488516	0.00257197	0	0	0.0238482	0.0014505	0	0.0878465	0.0987232	0.00295761	0	0	0.00958691	0	0
TCGA-D7-A4Z0	0.0724959	0.0622845	0.00444596	0.0430674	0	0.135045	0	0.0381567	0.0362793	0	0	0.0221856	0.0255245	0.0745373	0.0105141	0.095752	0.00376693	0.0230814	0.060876	0	0	0.0140488
TCGA-D7-A6EV	0.00527736	0	0.00731851	0.0169871	0	0.0955821	0	0.0243552	0.0200956	0	0	0.0068642	0.0146462	0	0	0.0204213	0	0.0126136	0	0.0452962	0	0.00411875
TCGA-D7-A6EX	0.0300642	0	0.0049024	0.0172615	0	0.0581397	0	0.0141839	0.0224182	0	0	0.00908515	0.00276837	0	0.0174044	0.0444008	3.6e-05	0	0.016228	0	0	0
TCGA-D7-A6EY	0.0686586	0.110082	0	0.113815	0	0.257334	0.0117951	0.056314	0.0902365	0	0	0.0507667	0.00994243	0.0361118	0.127546	0.109104	0.00960863	0	0.00908035	0	0	0.0209286
TCGA-D7-A6EZ	0.00371805	0	0	0.0831621	0	0.00313716	0.0358035	0.0285641	0.00679216	0	0	0.0328087	0.00018939	0.0571838	0.075058	0.156099	0	0	0	0.109031	0	0.00117868
TCGA-D7-A6F0	0.015615	0	0.0185497	0.0468885	0	0.115761	0.00643706	0.0222858	0.0155343	0	0	0.0396404	0	0.0304482	0.0479159	0.172255	0	0	0	0.00460015	0	0
TCGA-D7-A6F2	0	0.0011663	0.0111239	0.0630899	0	0.124011	0	0.0021187	0.03966	0	0	0.0325313	0.00696375	0.0843453	0.02367	0.129316	0	0	0.0208094	0	0	0.00046499
TCGA-D7-A747	0.0350046	0.0905421	0	0.052311	0	0.159814	0	0.0110184	0.0351757	0	0	0.0288757	0.00618461	0	0.0149447	0.0834912	0	0.00864125	0.0421487	0	0	0
TCGA-D7-A748	0	0.0106443	0	0.018372	0	0.0986176	0	0.00402278	0.0147769	0	0	0.024344	0.00370208	0.0765251	0.0166798	0.230874	0.0118087	0	0.010697	0.000122691	0	0.0330648
TCGA-D7-A74A	0	0.00290055	0.0159147	0.0306296	0	0.0329796	0.00150232	0.0124122	0.0140347	0	0	0.0205217	0.00418983	0	0.0136684	0.0235988	0.00620723	0.00234839	0	0.00713261	0	0
TCGA-EQ-8122	0.0193287	0	0	0.0100885	0	0.0201539	0	0.0125093	0.00528016	0	0.00706372	0	0.000656608	0.0882655	0.0062747	0.10668	0	0.0128071	0	0.0182285	0	0.0156951
TCGA-F1-6874	0.022001	0	0	0.0372691	0	0.206926	0.0238815	0	0.00566141	0	0.0699524	0	0.000608197	0.284917	0.0643958	0.0906547	0	0	0	0.0757757	0	0.0322036
TCGA-F1-6875	0.00181653	0	0	0.00896655	0	0.00252792	0	0.0245934	0.0104079	0	0.0131818	0	0	0.0500969	0	0.00510698	0	0	0	0.0153442	0	0
TCGA-F1-A448	0.0289253	0.0159014	0.00889965	0.0277703	0	0.118649	0	0.0227466	0.0229913	0	0	0.0180279	0.00975445	0.0944711	0.00717011	0.120745	0	0.00955547	0	0.25994	0	0.0303273
TCGA-F1-A72C	0.0325437	0	0.0477827	0.0593535	0	0.0267466	0	0.0431091	0.00978066	0	0	0.0753898	0.00343227	0.0196802	0.0329733	0.0962166	0	0.000268645	0	0.00738741	0	0
TCGA-FP-7735	0.00435383	0	0.00988357	0.0155879	0	0.0258791	0	0	0	0	0	0.00827256	0.00502914	0	0.00154312	0.0532307	0	0.000740077	0.0300354	0	0	0
TCGA-FP-7829	0.00368947	0	0.00673377	0.00336076	0	0.0121821	0	0.000531513	0.00105871	0	0	0.00540577	0.0161048	0	0	0.0683913	0	0.00302497	0.0218226	0	0	0
TCGA-FP-7916	0.0185659	0.0146426	0.0824975	0.188571	0	0.172074	0.0655954	0.050473	0.0713126	0	0.00361075	0.0260597	0.0115199	0.00174741	0.164142	0.199699	0	0	0.051269	0	0	0
TCGA-FP-7998	0.0380458	0	0.110842	0.331097	0	0.118882	0.0980058	0.0347986	0.0521588	0	0.0392956	0	0.0240647	0.0583994	0.165778	0.248809	0.0117259	0	0.0651756	0	0	0
TCGA-FP-8099	0.0169612	0	0.0279787	0.0126492	0	0.064734	0	0.00606202	0.040379	0	0	0.0322885	0.00666905	0.0610855	0.0335605	0.103329	0	0.0169845	0.0107575	0	0	0.00251827
TCGA-FP-8209	0.15117	0.147522	0	0.226664	0	0.211819	0	0.0117065	0.0763303	0	0	0.0826774	0.0327162	0	0.0252864	0.282217	0	0.0171493	0.0641979	0	0	0.00422284
TCGA-FP-8210	0.154623	0.133374	0.00228795	0.24581	0	0.195017	0	0.066209	0.121479	0	0	0.0719791	0.023275	0.0225055	0.033967	0.174181	0.00753141	0.0368326	0.0954715	0	0	0.0127732
TCGA-FP-8211	0.0294847	0	0.00131316	0.0491748	0	0.131684	0	0.0250303	0.0203621	0	0	0.0311708	0.00401184	0.00537382	0.0154281	0.0335319	0	0.00413416	0	0.0102391	0	0
TCGA-FP-A4BF	0	0.000854498	0.0372299	0.11107	0	0.0489476	0.0595843	0.0660853	0	0.0527905	0	0.099788	0	0.0656296	0.0354546	0.200242	0	0	0	0.0182898	0	0
TCGA-FP-A9TM	0.213962	0.220968	0.000558595	0.0448142	0	0.127159	0	0.0581018	0.0257738	0	0	0.0307042	0.00349683	0.0148253	0.019835	0.0532087	0	0.0036206	0.021048	0	0	0
TCGA-HF-A5NB	0.00419214	0	0	0.0346336	0	0.0559489	0	0.0236667	0.00852726	0	0	0.0114852	0.00227753	0	0.0106677	0.046779	0.00156123	0	0	0.0512625	0	0
TCGA-HJ-7597	0.00333375	0.0468647	0.00466917	0.1466	0	0.0401242	0.00769442	0.0355184	0.0334094	0	0	0.0909067	0	0.0109891	0.0817393	0.0376496	0.00303512	0.00217824	0	0.0298034	0	0
TCGA-HU-8244	0.00396773	0	0	0.00462938	0	0.0223304	0.00135117	8.4e-05	0.00718716	0	0	0.00417327	0	0.00667692	0.000577535	0.0220677	0	0	0	0.0119342	0	0.000752893
TCGA-HU-8249	0.0203344	0	0	0.0461624	0	0.0349195	0.0343018	0.019568	0.00423392	0	0.00136377	0.0213185	0.00171874	0.0377879	0.0143184	0.0266676	0	0.00919693	0	0.0812774	0	0.00354673
TCGA-HU-8602	0	0.0661564	0	0.0296553	0	0.0543643	0.0393083	0.0318635	0	0	0.0432508	0	0	0.18686	0.05846	0.0770692	0	0	0	0.109484	0	0.0133932
TCGA-HU-8604	0.00673704	0	0.0480316	0.127376	0	0.0738266	0.12083	0.0570075	0.00437692	0	0.0217794	0.0215981	0.00158162	0.102613	0.0562458	0.0918812	0.00385591	0	0	0.0619188	0	0.00897076
TCGA-HU-8608	0	0.0102267	0.146113	0.23538	0	0.0917669	0.126654	0.0845822	0.0470967	0	0.0906121	0	0.00464633	0.0345728	0.259866	0.264336	0	0.0151966	0	0.00341548	0	0.00650937
TCGA-HU-A4G2	0.0115749	0	0	0.0505151	0	0.00757638	0.0456636	0.00831738	0.000920896	0	0	0.0205216	0.000820484	0.00591448	0.0173122	0.0781372	0.00200869	0.0062983	0	0.0177712	0	0
TCGA-HU-A4G3	0.00897612	0	0.0117826	0.00853754	0	0.0161139	0	0.000527492	0	0	0	0.00690188	0.00457115	0	0.00117567	0.0455145	0.000659299	0	0.0186837	0	0	0
TCGA-HU-A4G8	0.0495561	0.0228539	0	0.0715878	0	0.102591	0.00253947	0.081546	0.0202288	0	0.00737981	0.0266982	0	0.0562036	0.0759903	0.0701526	0	0.00347569	0	0.0458154	0	0
TCGA-HU-A4G9	0	0.00176151	0	0.00368338	0	0.0279874	0	0.00229664	0.00697682	0	0	0.00226875	0	0.010523	0.00324879	0.00997361	0	0.000422623	0	0.00808564	0	0.0010894
TCGA-HU-A4GC	0.0102517	0	0.00205762	0.00795994	0	0.0264479	0	0	0	0	0	0.00795412	0.00757272	0	0.000622568	0.0505373	0.000947462	0.000799433	0.0284491	0	0	0.00197103
TCGA-HU-A4GD	0.0364432	0	0.00177276	0.0323698	0	0.0528224	0	0.0266321	0.0248147	0	0	0.0103689	0.00497151	0	0.00672117	0.0115361	0.00712755	0.00147769	0	0.0399684	0	0.00954205
TCGA-HU-A4GF	0.0364449	0	0.0236366	0.0476733	0	0.0752217	0	0.0286377	0.0576156	0	0	0.0194495	0.0114682	0.0714651	0.0412406	0.0776806	0	0.0112427	0	0.00513317	0	0.0426771
TCGA-HU-A4GH	0.0144056	0	0.0109611	0.0137927	0	0.0362787	0	0.00227164	0	0	0	0.0112597	0.0392024	0	0.00158372	0.055357	0	0	0	0.0252724	0	0.00644893
TCGA-HU-A4GJ	0.0959249	0.312068	0.0370188	0.173687	0	0.152285	0	0.0846642	0.0817774	0	0	0.00439805	0	0.0111709	0.00255416	0.0847708	0	0.0302867	0	0.0319112	0	0.00142733
TCGA-HU-A4GP	0.00211566	0	0.011824	0.01857	0	0.0425577	0	0	0.000449099	0	0	0.0113043	0.0094026	0	0	0.0827388	0	0.00187115	0.0289432	0	0	0
TCGA-HU-A4GT	0.00501273	0	0.0022973	0.0174429	0	0.0445249	0.0192044	0.015869	0.0140641	0	0	0.00396736	0	0.0466526	0.01011	0.0505677	0	0.000301928	0	0.0211697	0	0.00334415
TCGA-HU-A4GU	0.0159308	0	0	0.0155843	0	0.0676583	0.0106702	0.0184155	0.0123204	0	0.00658712	0.0015631	0.000547788	0.0201899	0.0110768	0.0312142	0.00222608	0	0	0.0377632	0	0.0014483
TCGA-HU-A4GX	0.00456275	0.00192457	0.0130847	0.146339	0	0.0340153	0.0363763	0.0236464	0.00772629	0	0	0.0176884	0.0042631	0	0.0585552	0.0497115	0.00565024	0	0	0.0209386	0	0.00362944
TCGA-HU-A4H2	0	0.0174624	0.0113943	0.0623717	0	0.0591159	0	0.023064	0.0227485	0	0	0.0225606	0.00359713	0.0270144	0.0237324	0.0427321	0.00919333	0	0.00741708	0.0146889	0	0.000436744
TCGA-HU-A4H3	0.00816576	0	0.00451533	0.0437043	0	0.0202229	0.031015	0.0169732	0.00874301	0	0	0.0282064	0.00128052	0.00359005	0.0151102	0.0309071	0	0	0	0.0714135	0	0.003182
TCGA-HU-A4H4	0	0.0324201	0.0185339	0.0959098	0	0.0516186	0.0491058	0.0494995	0.0421501	0	0	0.0353567	0	0.0570342	0.0864438	0.058791	0	0.0226058	0	0.003189	0	0.00868676
TCGA-HU-A4H5	0.0103879	0	0.0364502	0.0167872	0	0.0464366	0	0.00679258	0.00539163	0	0.00600779	0.0023156	0	0.105533	0.0118712	0.0349732	0	0	0	0.023694	0	0.0052176
TCGA-HU-A4H6	0.0993004	0	0.091719	0.0467418	0	0.0574916	0	0.0552917	0.00706443	0	0	0.0359164	0	0.008018	0.0256413	0.0442934	0	0.00422153	0.00979107	0.00567394	0	0.0247477
TCGA-HU-A4H8	0	0.00739431	0.0048784	0.0384382	0	0.0302003	0.000403566	0.00999926	0.011538	0	0	0.0089796	0.00714253	0.00422381	0.00168051	0.0700147	0	0.00862662	0	0.0140601	0	0
TCGA-HU-A4HB	0.00981495	0	0.00434541	0.0092088	0	0.0310799	0	0	0	0.000715232	0	0.00138064	0.00746652	0	0.00313723	0.0484444	0	0.000837652	0.0198432	0.00429432	0	0.000412213
TCGA-HU-A4HD	0.00595248	0	0.0096528	0	0	0.0653732	0	0.0112267	0.0186516	0	0.0159512	0	0.0130133	0.0371318	0.00603564	0.0708006	0	0.00201603	0	0.0518789	0	0
TCGA-IN-7806	0.00172352	0	0.0070856	0.022149	0	0.00422261	0.00381942	0.010168	0.000652281	0	0.0056537	0	0.00216107	0	0	0.0186224	0.0145196	0.00329792	0.00401305	0.000140073	0	0
TCGA-IN-7808	0.156139	0.2103	0.0209711	0.150776	0	0.17622	0	0.0305864	0.0852532	0	0	0.0804632	0.00398867	0.0225989	0.0282648	0.0834775	0	0.00563241	0	0.0441669	0	0
TCGA-IN-8462	0.0043349	0	0.00451351	0.00325499	0	0.0509099	0	0.010544	0.00687617	0	0	0.00829636	0.00580371	0	0.00612433	0.0193564	0.0169323	0.00660668	0.0056625	0	0	0
TCGA-IN-8663	0.000834479	0.000969875	0	0.00120965	0	0.0190121	0	0.00567157	0.00193478	0	0	0.00214555	0.00316967	0	0	0.0162906	0.00341008	0	0.00384295	0.00162132	0	0.000185087
TCGA-IN-A6RI	0.0193667	0	0.00609189	0.00583351	0	0.0357801	0	0.00744603	0.0102242	0	0	0.00353455	0	0.0293227	0.00198523	0.0321073	0	0.00240602	0	0.0127415	0	0.000493529
TCGA-IN-A6RJ	0.00123464	0.00388534	0	0.0221162	0	0.017176	0	0.0128968	0.00449566	0	0	0.00500868	0.00260432	0	0.00448324	0.024268	0.00411922	0.00466645	0.00594812	0	0	0.000265128
TCGA-IN-A6RL	0.00545206	0.0143024	0.0304866	0.0230673	0	0.0814056	0	0.00693515	0.0126856	0	0	0.00527564	0.0153704	0	0.0331018	0.088588	0	0	0.00670163	0.0043353	0	0.000786217
TCGA-IN-A6RN	0.0134427	0	0.00689898	0.00990837	0	0.0662161	0	0.00283106	0.00374827	0	0.00646888	0.00326683	0.00394903	0.0041188	0.0104674	0.0416606	0	0	0.00640896	0	0	0
TCGA-IN-A6RR	0.012589	0	0.0210498	0.0595379	0	0.0376357	0	0.0111543	0.0181804	0	0.0238545	0	0.0129455	0	0.00398583	0.0196229	0	0.00216637	0	0.0303582	0	0.000976804
TCGA-IN-A6RS	0.018046	0	0.0133301	0.0572258	0	0.0638304	0.0206814	0.022479	0.018538	0	0	0.00857232	0.000647096	0.0301657	0.0134134	0.0469736	0	0.00537205	0	0.0529425	0	0.00984039
TCGA-IN-A7NR	0.0138219	0.0425721	0.0209272	0.0599704	0	0.0621657	0	0.0415287	0.0276384	0	0	0.0380692	0.00732966	0	0.0214042	0.0675831	0	0.00788893	0.0307134	0	0	0
TCGA-IN-A7NT	0	0.00200804	0.0326336	0.0131452	0	0	0	0.0172781	0.00879386	0	0	0.00587051	0	0.0271306	0.00437498	0.0655924	0	0.0553755	0	0.0698973	0	0.00863844
TCGA-IN-A7NU	0	0.00682542	0.0390759	0.0412853	0	0.0204894	0.022093	0.0177801	0.0302055	0.00160834	0	0.00262935	0.00168066	0.0104433	0.0383195	0.138876	0	0.00331067	0.00246556	0.0117474	0	0.006116
TCGA-IN-AB1V	0.0194769	0	0.00274361	0.0268894	0	0.05849	0.000266838	0.00428195	0.00886247	0	0.00144608	0.00647594	0.00598198	0	0.000168314	0.0330803	0.013057	0.00284889	0.0399297	0	0	0
TCGA-IN-AB1X	0.00330069	0	0.0096191	0	0	0.0278934	0	0.0086554	0.00152135	0	0.00953541	0.000401279	0.00475596	0	0	0.0335617	0.0117498	0.00638702	0.0123744	0.00407671	0	0
TCGA-KB-A6F7	0.0189002	0	0.0164994	0.122614	0	0.0387803	0.0289912	0.0317116	0.0387486	0	0	0.0437062	0.0101135	0.0124108	0.0236742	0.174619	0	0.00155958	0	0.0385134	0	0.00184057
TCGA-KB-A93G	0.0255251	0	0	0	0	0.130502	0	0	0	0	0.031972	0	0.011053	0.147656	0.0046514	0.111011	0	0.0128221	0	0.298281	0	0.052608
TCGA-KB-A93H	0.00201142	0	0	0.00299721	0	0.0465783	0	0.0086183	0.0202835	0	0.00506034	0	0.0037249	0.0264907	0.0143484	0.0135829	0.000554746	0	0	0.0150988	0	0
TCGA-KB-A93J	0.0130927	0	0	0.059023	0	0.0996765	0.00483002	0.0337059	0.0292573	0	0	0.0499253	0.00339822	0.0427052	0.0851267	0.239832	0.00658142	0	0.00446348	0	0	0
TCGA-MX-A5UG	0.00408071	0.337377	0.0393276	0.0997875	0	0.327587	0	0.0426368	0.0767219	0	0	0.0190699	0.013693	0.128591	0.0192955	0.204534	0	0.0327816	0.0706328	0.0176596	0	0.0134409
TCGA-MX-A5UJ	0.0407823	0.0143334	0	0.0332607	0	0.0997949	0	0.0406489	0.0184382	0	0	0.0349141	0.00882372	0.0148968	0.0372055	0.0724441	0	0.00175571	0.0355503	0.000620745	0	0.00208429
TCGA-MX-A663	0.0344817	0	0.000619276	0.0368854	0	0.0931792	0	0.0109633	0.0181166	0	0	0.0328094	0.00970796	0.0297061	0.0243231	0.124841	0	0	0	0.105072	0	0
TCGA-MX-A666	0.239302	0.0331258	0.0372045	0.0613639	0	0.107229	0	0.0690485	0.0394589	0	0	0.0192717	0.00811809	0.00994194	0	0.0632317	0	0.0131248	0.0250086	0.0041763	0	0
TCGA-R5-A7O7	0.012355	0	0.00722522	0.0149896	0	0.0956415	0.00367012	0.00746507	0.0237705	0	0.00171019	0.000561501	0.00310108	0.00777562	0.0166312	0.0222182	0	0.00157564	0	0.0369777	0	0.00352892
TCGA-R5-A7ZE	0.0147458	0	0.00121195	0	0	0.0172002	0	0	0.0107119	0	0.00472506	0	0.00180804	0.0282835	0	0.00670017	0.00189563	0.00170675	0	0.0364961	0	0.00708038
TCGA-R5-A7ZF	0.000178266	0	0.0289175	0.00909118	0	0.0303496	0.025786	0	0	0	0.00590134	0.0023192	0	0.00112893	0.0120215	0	0.000497538	0.00275302	0	0.0253049	0.00136529	0
TCGA-R5-A7ZI	0	0.0177774	0.00947776	0.0746219	0	0.0357447	0.0138091	0.0328329	0.0311698	0	0.00193765	0	0.00400523	0	0.0125707	0.0718264	0	0.0267325	0	0.0488963	0	0
TCGA-R5-A7ZR	0	0.0124634	0.0341054	0.00835545	0	0.0567268	0	0.00579627	0.0152931	0	0	0.00330614	0.00115353	0.0104735	0.0150601	0.0458539	0	0.00136838	0	0.0163624	0	0
TCGA-R5-A805	0.000318612	0	0.0108101	0.0365312	0	0.0923206	0	0.00344359	0.0262949	0	0	0.018115	0.0555916	0.0789849	0.0120882	0.118493	0	0.0346413	0	0.105742	0	0.164684
TCGA-RD-A7BS	0.0553478	0.0610263	0.0141282	0.0606028	0	0.0841761	0	0.0367131	0.024868	0	0	0.0266174	0.00631368	0.028916	0.0903907	0.0462873	0	0.00867508	0.0136391	0.0178704	0	0.00162563
TCGA-RD-A7BT	0.00318466	7.32e-05	0	0.0256307	0	0.103578	0	0.0298274	0.00361181	0	0	0.00733514	0.00493935	0	0.0139047	0.0339383	0.0072107	0.000349757	0	0.0191703	0	0.00065705
TCGA-RD-A7BW	0.0212386	0	0	0.221858	0	0.116929	0	0.0430455	0.00578277	0	0	0.0750169	0.0153801	0	0.0421108	0.175459	0	0.00119032	0.0121827	0.0019348	0	0
TCGA-RD-A7C1	0.00133446	0.0010663	0	0.0712085	0	0.0699239	0.0028939	0.0150244	0.0154731	0	0	0.026544	0.00176588	0	0.0313008	0.0960853	3.08e-06	0.00259632	0	0.157457	0	0.0301662
TCGA-RD-A8MV	0.0611961	0.00275331	0	0.145601	0	0.170256	0.017697	0.0684405	0.0369274	0	0.0358344	0.0118354	0.0545747	0	0.0964195	0.124103	0.00486881	0.0240332	0	0.073448	0	0.0393079
TCGA-RD-A8MW	0	0.0130194	0.0761343	0.0327073	0	0.0696494	0.0220732	0.0255282	0.0303088	0	0	0.0110393	0.00984006	0.121704	0.0708181	0.122235	0.00076075	0	0	0.0261657	0	0.00401864
TCGA-RD-A8N0	0.0109044	0.194585	0.0806078	0.1358	0	0.179652	0	0.0707971	0.0228328	0	0	0.0470604	0.00173169	0.00263323	0.0231567	0.0825774	0	0.0078634	0.0625421	0	0	0
TCGA-RD-A8N1	0.0520734	0.0861106	0.0409962	0.147161	0	0.229212	0	0.0719151	0.102695	0	0	0.0664621	0.0214622	0.042822	0.0949048	0.181226	0.00619907	0	0.00706656	0.00217011	0	0
TCGA-RD-A8N2	0.0155727	0.00618063	0	0.0535651	0	0.0610058	0	0.00482023	0.0114712	0	0	0.0128011	0.00711818	0	0.00631733	0.120029	0.0119083	0.00492694	0.036214	0	0	0
TCGA-RD-A8N4	0.0131092	0.0233498	0.0168004	0.0703456	0	0.108562	0	0.0251774	0.0104939	0	0	0.00697361	0.0174964	0	0.0591848	0.0962114	0.00201806	0	0.00931725	0	0	0
TCGA-RD-A8N5	0.000278659	0	0	0	0	0.0668484	0	0	0.000309193	0	0.0174202	0	0.0307464	0.0771751	0	0.129387	0	0.00635966	0	0.119591	0	0.0389447
TCGA-RD-A8N6	0.0191449	0	0	0.0316666	0	0.0596719	0	0.0065167	0.0189968	0	0	0.0278629	0.00537206	0.0136838	0.0416995	0.132053	0	0	0.0168911	0	0	0
TCGA-RD-A8N9	0.0468873	0	0.0463217	0.112543	0	0.0979821	0	0.0428446	0.0647885	0	0	0.0410255	0.0108314	0.00613631	0.0346293	0.159362	0.0039898	0	0.0846951	0	0	0
TCGA-RD-A8NB	0.0358228	0.0413982	0	0.0879863	0	0.16974	0	0.0906749	0.0481089	0	0	0.0704378	0.00422821	0.0100291	0.12745	0.192439	0	0.00236523	0.0170176	0	0	0.0148978
TCGA-SW-A7EA	0	0.000154887	0.0043671	0.0497731	0	0	0.0345161	0.019401	0	0	0	0.065057	0.00017517	0.00503823	0.022891	0.0349975	0	0.00965795	0	0.00426831	0	0.00218726
TCGA-SW-A7EB	0.0532484	0.0270051	0.00324655	0.0790417	0	0.133459	0	0.0565868	0.0329736	0	0	0.0270739	0.0141069	0	0.016046	0.0435392	0	0.00620234	0	0.0412193	0	0
TCGA-VQ-A8DT	0	0.00045091	0.0128926	0.0194602	0	0.0651374	0	0.0101097	0.0172075	0	0.0104309	0	0.00489998	0	0.00151811	0.0175667	0	0.00272112	0	0.0678811	0	0.00126852
TCGA-VQ-A8DU	0.0252856	0	0.00246189	0.0370185	0	0.0805055	0	0.0167384	0.0199857	0	0	0.0341968	0.00486221	0.00914389	0.0208283	0.0501417	0	0.000743015	0.0239495	0	0	0.00148294
TCGA-VQ-A8DV	0.00367076	0	0.0071173	0.00929759	0	0.0176111	0	0.00276595	0	0	0	0.00418037	0.00451856	0.0234645	0.0045991	0.0150676	0	0.00267216	0.0116905	0.0166784	0	0.00767394
TCGA-VQ-A8DZ	0	0.00493638	0.0309705	0.0232331	0	0.0619713	0	0.0114968	0.0219039	0	0.015361	0	0.0137838	0.0316447	0.00857789	0.0761002	0.00532195	0.00652119	0.00807873	0.0413119	0	0.0225508
TCGA-VQ-A8E0	0.0139314	0	0.00274158	0.00827036	0	0.0790204	0	0.014858	0.027793	0	0	0.0108044	0.00137203	0.0760562	0.00584387	0.0825232	0.000204723	0	0	0.0570024	0	0.0103389
TCGA-VQ-A8E2	0.00983647	0	0.00954327	0.0344503	0	0.143718	0.00707018	0.048868	0.0210815	0	0.0337666	0.00748197	0.019715	0.157635	0.0406424	0.0136533	0.00410732	0	0	0.0685204	0	0
TCGA-VQ-A8E3	0.0306244	0	0.0194754	0.116735	0	0.00612104	0.0224715	0.0614116	0.0161401	0	0	0.0522038	0.00157751	0	0.00562199	0.0900768	0	0.0709899	0.00365528	0	0	0.00335261
TCGA-VQ-A8E7	0.0174582	0	0.00902284	0.0122311	0	0.0473819	0.000620229	0.00452735	0.00823806	0	0.0100495	0	0	0.0337776	0.0237472	0.0776144	0	0	0.00180941	0.0132972	0	0.0036404
TCGA-VQ-A8P2	0.00584082	0	0.000985584	0.00852984	0	0.0483484	0.000631188	0.00507078	0.00427678	0	0.00200449	0.00186187	0	0.0157475	0.00477399	0.0224271	0	0	0	0.0160423	0	0
TCGA-VQ-A8P3	0.00339672	0	0.000448244	0.0788804	0	0.0433246	0	0.0144991	0.015193	0	0	0.0238613	0.00342251	0.00561078	0.00775803	0.0233642	0	0.000143806	0.00589499	0.00225134	0	0
TCGA-VQ-A8P5	0.0255853	0	0.0486763	0.0492869	0	0.0193319	0	0.0538254	0.00298718	0	0	0.0164915	0	0.0670954	0.0526602	0.0854913	0	0	0	0.00763684	0	0.0145785
TCGA-VQ-A8P8	0.0193012	0.130971	0.0523817	0.049363	0	0.145127	0	0.0140732	0.070899	0	0	0.0430204	0.00641204	0.0172517	0.0023667	0.0223533	0	0.0221836	0.066302	0	0	0
TCGA-VQ-A8PB	0.00509096	0	0.01216	0.0454589	0	0.0693749	0.00096159	0.0163147	0.00396831	0	0	0.0146236	0.00298277	0.0579263	0.0148831	0.0334333	0	0	0	0.0517159	0	0.0056083
TCGA-VQ-A8PC	0.0668161	0.0314292	0.0999718	0.0541551	0	0.146119	0	0.00544974	0.00447513	0	0.00958649	0.00427993	0.0124585	0.0125851	0.0319284	0.290291	0	0.00610888	0.0392965	0	0.00134413	0.00972459
TCGA-VQ-A8PD	0.0268552	0.202666	0.0155462	0.150414	0	0.334133	0.0345885	0.0271261	0.0267005	0	0.0374549	0	0	0.0720308	0.0853661	0.111743	0	0.0313879	0	0.0335932	0	0.0150914
TCGA-VQ-A8PE	0.0388771	0.0564565	0.0225752	0.0909176	0	0.126093	0.0468154	0.0849191	0.0362522	0	0	0.0389017	0.00679138	0.0744281	0.0356619	0.130705	0	0.0241551	0	0.0070066	0	0
TCGA-VQ-A8PH	0.005775	0.0136456	0.0219236	0.0402692	0	0.0952902	0	0.0761144	0.0242943	0	0	0.0222803	0	0.00909045	0.0136763	0.0275236	0	0	0.0120853	0	0	0
TCGA-VQ-A8PK	0.036731	0	0.036229	0.0118	0	0.0772668	0	0.0349003	0.00676106	0	0.0163666	0.0268483	0.000279312	0.0260106	0.0558317	0.0808217	0	0.0040799	0	0.0233627	0	0
TCGA-VQ-A8PO	0.0540127	0.0164833	0.0171839	0.129332	0	0.108041	0.071188	0.112614	0.00771143	0	0.0118161	0.000594126	0	0.0694571	0.0344841	0.0716957	0.00446265	0.00116463	0	0.0380071	0	0
TCGA-VQ-A8PP	0.045844	0	0.00381457	0.126902	0	0.103419	0.0155267	0.0883072	0.0245807	0	0	0.0244352	0.00740643	0.0178557	0.0597181	0.115428	0	0.00152083	0	0.0253968	0	0.00360904
TCGA-VQ-A8PQ	0.17679	0.452026	0	0.178275	0.123839	0.374103	0	0	0.143334	0	0	0.00140953	0.0074792	0.129933	0.0705531	0.173388	0	0.00680406	0.00690846	0	0	0
TCGA-VQ-A8PU	0.00787785	0	0	0.00865577	0	0.0546897	0	0	0.0101236	0	0	0.0118618	0.00143502	0.00471334	0.000436055	0.0406303	0	0.000385359	0.000679744	0.00197133	0	0.00793936
TCGA-VQ-A8PX	0.00504107	0.00254057	0.0374648	0.0916615	0	0.118106	0	0.00774237	0.0548557	0	0.00274968	0	0.0120286	0	0.0122213	0.024637	0.000881417	0.00790815	0	0.03676	0	0.00862979
TCGA-VQ-A91A	0	0.00238671	0	0	0	0.115554	0	0	0	0	0.0230448	0	0.0267536	0.120916	0.000262423	0.136843	0	0.0309472	0	0.150141	0	0.0106639
TCGA-VQ-A91D	0	0.0018303	0	0.0253026	0	0.0460209	0	0.0431107	0	0	0	0.0130303	0	0.0395423	0.0578824	0.0796622	0	0	0	0.0548932	0	0.00446168
TCGA-VQ-A91E	0.019546	0.0243721	0.137623	0.0774171	0	0.126786	0	0.0493212	0	0	0	0.0201865	0.00152111	0.00572296	0.0216187	0.0589538	0	0.00241373	0	0.0342532	0	0.00434676
TCGA-VQ-A91K	0.00368636	0	0	0.0454067	0	0.13459	0	0.00700669	0.0594769	0	0	0.0329832	0.00599028	0.0656575	0.0227166	0.174325	0	0	0.0128318	0	0	0.00356662
TCGA-VQ-A91N	0.0325733	0	0.0658292	0.0377736	0	0.102273	0	0.0337495	0.0159824	0	0	0.0135894	0.00210036	0.0144596	0.0168823	0.0384613	0.004233	0.00622023	0.00192204	0.00378161	0	0
TCGA-VQ-A91Q	0.0392002	0	0.0477465	0.0121366	0	0.121709	0	0.0148259	0.0258743	0	0	0.00885925	0.0076058	0.0153241	0.0327228	0.0595122	0	0.0127555	0	0.044943	0	0
TCGA-VQ-A91S	0.00633258	0	0	0.156861	0	0.0685772	0.0477198	0.0307993	0	0	0.0241199	0	0.00525267	0.0225758	0.0629499	0.0838974	0.00126838	0	0	0.00895921	0	0.00583286
TCGA-VQ-A91V	0.0166973	0	0.00266752	0.0209249	0	0.0471586	0	0.00818135	0.0055628	0	0.00610868	0.00251566	0.00445146	0.00748216	0.00729561	0.0428941	0	0.00240018	0.0148464	0.0024299	0	0.00316522
TCGA-VQ-A91X	0.0073373	0	0.0207235	0.0066883	0	0.00867177	0	0.0122354	0.00307316	0	0	0	0.000709638	0.00493915	0	0.00163821	0.00137738	0.000952065	0	0.00530672	0	0
TCGA-VQ-A91Y	0.00522614	0.0261971	0.0418763	0.0826616	0	0.187862	0	0.0115139	0.0495767	0	0	0.0445306	0.0076726	0.0285967	0.0718548	0.217132	0.00994602	0	0.025181	0	0	0
TCGA-VQ-A91Z	0.00730271	0	0	0.00319252	0	0.0318221	0	0.0151098	0.00431511	0	0.00922734	0	0	0.0289798	0.00323861	0.0164575	0	0	0	0.0102377	0	0
TCGA-VQ-A922	0.0527306	0	0.00277516	0.0186549	0	0.115075	0	0.0482369	0.00720018	0	0.0284544	0	0.0134406	0.049093	0.0643872	0.0866524	0.000131319	0	0	0.0572631	0	0
TCGA-VQ-A924	0	0.00102894	0	0.0765517	0	0.022565	0.0715551	0.0397441	0.00291865	0	0	0.0362825	0.00293398	0.0339754	0.0431064	0.114451	0	0.00761998	0	0.00297958	0	0.00140904
TCGA-VQ-A925	0.0301538	0	0.0380577	0.0461204	0	0.094139	0	0.0138879	0.00668325	0	0	0.0138412	0.0039157	0.00297044	0.0113809	0.0342862	0	0.00200332	0.0181055	0.00323258	0	0
TCGA-VQ-A927	0	0.000449997	0.110951	0.0238691	0	0.108856	0	0.0142817	0.0183976	0	0.00234353	0.0122408	0.0136336	0	0.00623933	0.082186	0	0.00863902	0.0158856	0	0	0.00511383
TCGA-VQ-A928	0.0179354	0	0.00675118	0.00664658	0	0.0612261	0	0.0127329	0.0167788	0	0.00930424	0	0.00059701	0.129885	0.00741154	0.0247157	0	0.00215908	0	0.0610738	0	0.00167837
TCGA-VQ-A92D	0.000168956	0.000375919	0	0.00773893	0	0.0535032	0	0.0133437	0.0335897	0	0	0.0239148	0	0.0227684	0.0101415	0.0156362	0	0	0	0.0105532	0.000264529	0
TCGA-VQ-A94O	0.0286295	0	0	0.027492	0	0.155163	0.0171973	0.036792	0.0301515	0	0.0294969	0	0	0.0436898	0.0138982	0.054706	0	0	0	0.051836	0	0
TCGA-VQ-A94R	0.0244516	0	0.000115844	0.0653708	0	0.129083	0	0.0463928	0.0146111	0	0.003102	0	0.0146186	0	0.0694121	0.141435	0.000443331	0	0.00448516	0	0	0
TCGA-VQ-A94T	0.00849092	0	0.00263807	0.00166712	0	0.0382567	0	0.00302204	0.00845986	0	0.0213969	0.00308784	0	0.0180973	0	0.0237228	0	0.000140853	0	0.00927958	0	0.000759303
TCGA-VQ-A94U	0.00350422	0.000918568	0	0.036348	0	0.0602767	0	0.0119382	0.0231917	0	0	0.00187419	0.0105465	0	0.0131244	0.0796342	0	0	0	0.020638	0	0
TCGA-VQ-AA64	0.0305866	0	0.109081	0.0338116	0	0.059344	0	0.0318258	0.0114659	0	0	0.0316543	0.00165647	0.0187323	0.0377101	0.0608064	0	0	0.0104372	0	0	0.000399852
TCGA-VQ-AA68	0.0768685	0	0.00199246	0.0730507	0	0.0759365	0.00739152	0.0398781	0.034796	0	0	0.0166709	0.00457107	0.0257059	0.0226117	0.0476037	0.00179857	0.00336025	0.0247599	0.00428264	0	0
TCGA-VQ-AA69	0.0151223	0	0.00233733	0.0533492	0	0.0210189	0.0346663	0.035713	0	0	0.0315628	0.0068303	0.0112372	0.00582658	0.0260423	0.086248	0	0	0	0.0231456	0	0
TCGA-VQ-AA6A	0.00241658	0	0.00789508	0.0131889	0	0.0900202	0	0.00871989	0.0189302	0	0	0.0193447	0.000512554	0.0178478	0.0131636	0.0383704	0.00142302	0	0	0.0216508	0	0
TCGA-VQ-AA6D	0.0179484	0	0	0.00254137	0	0.0742135	0	0.0263644	0.0107468	0	0.000858606	0.00375998	0.00022125	0.0430321	0.0219137	0.0297791	0	0	0	0.0592932	0	0.000349381
TCGA-VQ-AA6F	0.0318723	0.0905347	0.0651776	0.0597594	0	0.0864385	0	0.0243855	0.0367534	0	0	0.0287943	0	0.0281299	0.064957	0.0480456	0	0.00444709	0.0319261	0.000579975	0	0
TCGA-VQ-AA6G	0.0058738	0	0.00761995	0.00638133	0	0.0591966	0	0.00928881	0.0105219	0	0.00803406	0	0	0.0477854	0	0.027133	0	0.0205319	0	0.0499586	0	0.00189992
TCGA-VQ-AA6J	0.0597427	0.0379715	0	0.0645409	0	0.153352	0	0.0594341	0.0730017	0	0.0280956	0.00237294	0	0.23226	0.100746	0.134046	0.000592712	0	0	0.0084526	0	0
TCGA-VQ-AA6K	0.0480694	0	0.0513539	0.0952681	0	0.0440049	0.0073644	0.0456062	0	0	0	0.0275487	0.00330487	0.0244173	0.026419	0.0763855	0	0.00107643	0.00712201	0.0182563	0	0
TCGA-ZA-A8F6	0.000432877	0.00161566	0.00243378	0.0241321	0	0.0311728	0.0027289	0.00825973	0.00577325	0	0.0120183	0	0	0.192565	0.000364928	0.170358	0.00381001	0	0.062359	0	0	0
