# Supplementary material for: PLXNC1: A Novel Potential Immune-Related Target for Stomach Adenocarcinoma
Source: Front Cell Dev Biol. 2021 Jul 2;9:662707. doi: 10.3389/fcell.2021.662707 (PMC8283001; doi:10.3389/fcell.2021.662707)
Supplement: Supplementary Table 4 — The result of DEGs with chromatin accessibility. [file Table_4.XLSX]

## Sheet: Sheet1
	The mRNA expression level of PLXNC1	The top 10 gene with chromatin accessibility in mRNA expression level	cor	pvalue
1	PLXNC1	FOXI3	-0.014	0.73
2	PLXNC1	IRF5	0.42	0
3	PLXNC1	IRX3	-0.25	2.3*e^-10
4	PLXNC1	HESX1	0.059	0.14
5	PLXNC1	HMGN3	-0.016	0.7
6	PLXNC1	SHOX	0.059	0.14
7	PLXNC1	SP5	-0.029	0.47
8	PLXNC1	NFYB	0.24	2.2*e^-10
9	PLXNC1	CENPS	0.11	0.0086
10	PLXNC1	ZNF709	0.34	0
