# Supplementary material for: PLXNC1: A Novel Potential Immune-Related Target for Stomach Adenocarcinoma
Source: Front Cell Dev Biol. 2021 Jul 2;9:662707. doi: 10.3389/fcell.2021.662707 (PMC8283001; doi:10.3389/fcell.2021.662707)
Supplement: Supplementary Table 5 — A list of 2,498 immune-related genes. [file Table_5.XLSX]

## Sheet: Sheet1
Acronym	Definition
ACC	Adrenocortical carcinoma
AML	Acute Myeloid Leukemia
ATAC-seq	Assay for Transposase-accessible Chromatin Using Sequencing
BLCA	Bladder Urothelial Carcinoma
BRCA	Breast invasive carcinoma
CCSK	Clear Cell Sarcoma of the Kidney
CESC	Cervical squamous cell carcinoma and endocervical adenocarcinoma
CHOL	Cholangiocarcinoma
COAD	Colon adenocarcinoma
COADREAD	Colon adenocarcinoma/Rectum adenocarcinoma Esophageal carcinoma
DEGs	Differentially Expressed Genes
DLBC	Lymphoid Neoplasm Diffuse Large B-cell Lymphoma
DNase I-seq	DNase I Hypersensitive Sites Sequencing
ESCA	Esophageal carcinoma
GBM	Glioblastoma multiforme
GBMLGG	Glioma
GC	Gastric Cancer
GSVA	Gene Set Variation Analysis
HNSC	Head and Neck squamous cell carcinoma
IHC	Immunohistochemistry
IRFs	Interferon Regulatory Factors
KICH	Kidney Chromophobe
KIRC	Kidney renal clear cell carcinoma
KIRP	Kidney renal papillary cell carcinoma
LAML	Acute Myeloid Leukemia
LGG	Brain Lower Grade Glioma
LIHC	Liver hepatocellular carcinoma
LUAD	Lung adenocarcinoma
LUSC	Lung squamous cell carcinoma
MESO	Mesothelioma
NBL	Neuroblastoma
NF-kB	Nuclear Factor kB
NOMe-seq	Nucleosome Occupancy and Methylome Sequencing
OS	Osteosarcoma
OV	Ovarian serous cystadenocarcinoma
PAAD	Pancreatic adenocarcinoma
PCPG	Pheochromocytoma and Paraganglioma
PRAD	Prostate adenocarcinoma
READ	Rectum adenocarcinoma
RT	Rhabdoid Tumor
SARC	Sarcoma
Sema7A	Semaphoring 7A
SKCM	Skin Cutaneous Melanoma
STAD	Stomach Adenocarcinoma
STAD	Stomach adenocarcinoma
STATs	Signal Transducers and Activators of Transcription
STES	Stomach and Esophageal carcinoma
TCGA	The Cancer Genome Atlas
TFs	Transcription Factors
TGCT	Testicular Germ Cell Tumors
THCA	Thyroid carcinoma
THYM	Thymoma
UCEC	Uterine Corpus Endometrial Carcinoma
UCS	Uterine Carcinosarcoma
UVM	Uveal Melanoma
WT	High-Risk Wilms Tumor
