# Supplementary material for: PLXNC1: A Novel Potential Immune-Related Target for Stomach Adenocarcinoma
Source: Front Cell Dev Biol. 2021 Jul 2;9:662707. doi: 10.3389/fcell.2021.662707 (PMC8283001; doi:10.3389/fcell.2021.662707)
Supplement: Supplementary Table 6 — The results of CIBERSORTx in STAD. [file Data_Sheet_1.CSV]

TF	seqnames	start	end	width	strand	annotation	geneChr	geneStart	geneEnd	geneLength	geneStrand	geneId	transcriptId	distanceToTSS	ENSEMBL	SYMBOL	GENENAME
IRF1	chr1	1920540	1921038	499	*	Promoter (1-2kb)	1	1917591	1919279	1689	2	339456	ENST00000310991.8	-1261	ENSG00000178821	TMEM52	transmembrane protein 52
IRF1	chr1	3491171	3491669	499	*	Promoter (1-2kb)	1	3490312	3493486	3175	2	1953	ENST00000494257.1	1817	ENSG00000162591	MEGF6	multiple EGF like domains 6
IRF1	chr1	11680436	11680934	499	*	Promoter (<=1kb)	1	11675656	11681111	5456	2	10459	ENST00000445656.5	177	ENSG00000116670	MAD2L2	mitotic arrest deficient 2 like 2
IRF1	chr1	12166702	12167200	499	*	Promoter (<=1kb)	1	12166943	12167038	96	1	102465836	ENST00000622420.1	0	ENSG00000283789	MIR7846	microRNA 7846
IRF1	chr1	16368118	16368616	499	*	Promoter (<=1kb)	1	16367711	16395273	27563	1	26099	ENST00000472461.1	407	ENSG00000055070	SZRD1	SUZ RNA binding domain containing 1
IRF1	chr1	16441005	16441503	499	*	Promoter (<=1kb)	1	16440772	16459008	18237	1	55707	ENST00000513161.1	233	ENSG00000157191	NECAP2	NECAP endocytosis associated 2
IRF1	chr1	16912320	16912818	499	*	Intron (ENST00000466256.6/9696, intron 1 of 8)	1	16921931	16972964	51034	1	9696	ENST00000375541.10	-9113	ENSG00000058453	CROCC	ciliary rootlet coiled-coil, rootletin
IRF1	chr1	18906851	18907349	499	*	3' UTR	1	18883111	18902724	19614	2	8659	ENST00000432718.1	-4127	ENSG00000159423	ALDH4A1	aldehyde dehydrogenase 4 family member A1
IRF1	chr1	19440389	19440887	499	*	Intron (ENST00000264202.8/832, intron 1 of 8)	1	19357522	19420144	62623	2	832	ENST00000489607.5	-20245	ENSG00000077549	CAPZB	capping actin protein of muscle Z-line subunit beta
IRF1	chr1	25568237	25568735	499	*	3' UTR	1	25564591	25567636	3046	1	26119	ENST00000470950.1	3646	ENSG00000157978	LDLRAP1	low density lipoprotein receptor adaptor protein 1
IRF1	chr1	31549728	31550226	499	*	Intron (ENST00000639839.1/149086, intron 4 of 4)	1	31576485	31587682	11198	1	64129	ENST00000457433.6	-26259	ENSG00000142910	TINAGL1	tubulointerstitial nephritis antigen like 1
IRF1	chr1	32962164	32962662	499	*	Promoter (2-3kb)	1	32936445	32964685	28241	2	127544	ENST00000373456.11	2023	ENSG00000116514	RNF19B	ring finger protein 19B
IRF1	chr1	37480654	37481152	499	*	Promoter (<=1kb)	1	37480230	37480289	60	1	102465438	ENST00000619365.1	424	ENSG00000283724	MIR6732	microRNA 6732
IRF1	chr1	40665494	40665992	499	*	Promoter (<=1kb)	1	40620680	40665682	45003	2	9783	ENST00000372684.8	0	ENSG00000117016	RIMS3	regulating synaptic membrane exocytosis 3
IRF1	chr1	40692459	40692957	499	*	Promoter (<=1kb)	1	40692290	40766687	74398	1	4802	ENST00000372669.8	169	ENSG00000066136	NFYC	nuclear transcription factor Y subunit gamma
IRF1	chr1	45586323	45586821	499	*	Promoter (2-3kb)	1	45584065	45618247	34183	1	4678	ENST00000351223.7	2258	ENSG00000132780	NASP	nuclear autoantigenic sperm protein
IRF1	chr1	47436382	47436880	499	*	Promoter (<=1kb)	1	47436017	47440691	4675	1	2306	ENST00000334793.5	365	ENSG00000186564	FOXD2	forkhead box D2
IRF1	chr1	52056703	52057201	499	*	Promoter (<=1kb)	1	52056332	52083500	27169	1	91408	ENST00000533836.1	371	ENSG00000134717	BTF3L4	basic transcription factor 3 like 4
IRF1	chr1	61724918	61725416	499	*	Promoter (<=1kb)	1	61681046	61725141	44096	2	83941	ENST00000606498.5	0	ENSG00000162604	TM2D1	TM2 domain containing 1
IRF1	chr1	63367299	63367797	499	*	Promoter (<=1kb)	1	63367575	63437126	69552	1	29929	ENST00000647818.1	0	ENSG00000088035	ALG6	ALG6 alpha-1,3-glucosyltransferase
IRF1	chr1	66934068	66934566	499	*	Promoter (1-2kb)	1	66932652	66959750	27099	1	57708	ENST00000479067.1	1416	ENSG00000198160	MIER1	MIER1 transcriptional regulator
IRF1	chr1	67572645	67573143	499	*	Distal Intergenic	1	67685201	67687986	2786	1	1647	ENST00000370985.4	-112058	ENSG00000116717	GADD45A	growth arrest and DNA damage inducible alpha
IRF1	chr1	70205397	70205895	499	*	Promoter (<=1kb)	1	70144805	70205579	60775	2	55631	ENST00000370952.4	0	ENSG00000066557	LRRC40	leucine rich repeat containing 40
IRF1	chr1	88991818	88992316	499	*	Promoter (<=1kb)	1	88979456	88992629	13174	2	494115	ENST00000652648.1	313	ENSG00000213516	RBMXL1	RBMX like 1
IRF1	chr1	89198704	89199202	499	*	Promoter (<=1kb)	1	89181144	89198942	17799	2	115361	ENST00000355754.7	0	ENSG00000162654	GBP4	guanylate binding protein 4
IRF1	chr1	89310476	89310974	499	*	Distal Intergenic	1	89289676	89290337	662	2	729930	ENST00000446360.1	-20139	NA	LOC729930	chromosome 11 open reading frame 74 pseudogene
IRF1	chr1	94713660	94714158	499	*	Intron (ENST00000634870.1/101928079, intron 2 of 5)	1	94732133	94742495	10363	2	101928079	ENST00000424711.1	28337	ENSG00000224081	SLC44A3-AS1	SLC44A3 antisense RNA 1
IRF1	chr1	97919532	97920030	499	*	Promoter (<=1kb)	1	97855030	97920997	65968	2	1806	ENST00000460019.1	967	ENSG00000188641	DPYD	dihydropyrimidine dehydrogenase
IRF1	chr1	101025595	101026093	499	*	Promoter (<=1kb)	1	101025844	101087261	61418	1	102606465	ENST00000451213.2	0	ENSG00000233184	LOC102606465	uncharacterized LOC102606465
IRF1	chr1	112700145	112700643	499	*	Promoter (<=1kb)	1	112699687	112700725	1039	1	4343	ENST00000494319.1	458	ENSG00000155363	MOV10	Mov10 RISC complex RNA helicase
IRF1	chr1	116110145	116110643	499	*	Promoter (1-2kb)	1	116111755	116135240	23486	1	126868	ENST00000369500.3	-1112	ENSG00000173212	MAB21L3	mab-21 like 3
IRF1	chr1	145926620	145927118	499	*	Promoter (<=1kb)	1	145926774	145927736	963	1	105371260	ENST00000447686.2	0	ENSG00000234222	LIX1L-AS1	LIX1L antisense RNA 1
IRF1	chr1	145980675	145981173	499	*	Distal Intergenic	1	145993579	145994216	638	2	10628	ENST00000486597.1	13043	ENSG00000265972	TXNIP	thioredoxin interacting protein
IRF1	chr1	154608536	154609034	499	*	Promoter (<=1kb)	1	154582107	154608797	26691	2	103	ENST00000649749.1	0	ENSG00000160710	ADAR	adenosine deaminase RNA specific
IRF1	chr1	154936013	154936511	499	*	Promoter (<=1kb)	1	154924740	154936719	11980	2	10654	ENST00000368467.4	208	ENSG00000163344	PMVK	phosphomevalonate kinase
IRF1	chr1	161159732	161160230	499	*	Promoter (<=1kb)	1	161159537	161165723	6187	1	27005	ENST00000368001.1	195	ENSG00000143258	USP21	ubiquitin specific peptidase 21
IRF1	chr1	161386438	161386936	499	*	Distal Intergenic	1	161364731	161367874	3144	2	257177	ENST00000367974.1	-18564	ENSG00000188931	CFAP126	cilia and flagella associated protein 126
IRF1	chr1	182249219	182249717	499	*	Intron (ENST00000663078.1/400799, intron 1 of 4)	1	182129310	182244399	115090	2	400799	ENST00000608183.1	-4820	NA	LINC01344	long intergenic non-protein coding RNA 1344
IRF1	chr1	204578785	204579283	499	*	Distal Intergenic	1	204542789	204549388	6600	1	4194	ENST00000444261.1	35996	ENSG00000198625	MDM4	MDM4 regulator of p53
IRF1	chr1	206472416	206472914	499	*	Promoter (<=1kb)	1	206472854	206476260	3407	1	9641	ENST00000605726.1	0	ENSG00000263528	IKBKE	inhibitor of nuclear factor kappa B kinase subunit epsilon
IRF1	chr1	211323371	211323869	499	*	Promoter (2-3kb)	1	211326615	211365509	38895	1	7188	ENST00000462410.5	-2746	ENSG00000082512	TRAF5	TNF receptor associated factor 5
IRF1	chr1	222644635	222645133	499	*	Promoter (<=1kb)	1	222644394	222652283	7890	1	375056	ENST00000495210.1	241	ENSG00000154305	MIA3	MIA SH3 domain ER export factor 3
IRF1	chr1	228081505	228082003	499	*	Promoter (<=1kb)	1	228082660	228099211	16552	1	375	ENST00000540651.5	-657	ENSG00000143761	ARF1	ADP ribosylation factor 1
IRF1	chr1	229186634	229187132	499	*	Intron (ENST00000666388.1/ENST00000666388.1, intron 2 of 2)	1	229258281	229271003	12723	2	105373159	ENST00000429227.1	83871	ENSG00000177788	LOC105373159	uncharacterized LOC105373159
IRF1	chr1	243508115	243508613	499	*	Intron (ENST00000336199.9/10000, intron 12 of 13)	1	243487815	243500089	12275	1	10806	ENST00000497459.1	20300	ENSG00000054282	SDCCAG8	serologically defined colon cancer antigen 8
IRF1	chr2	675445	675943	499	*	Promoter (<=1kb)	2	667975	676162	8188	2	129787	ENST00000355654.6	219	ENSG00000151353	TMEM18	transmembrane protein 18
IRF1	chr2	6865506	6866004	499	*	Promoter (<=1kb)	2	6840570	6865819	25250	2	129607	ENST00000458098.5	0	ENSG00000134326	CMPK2	cytidine/uridine monophosphate kinase 2
IRF1	chr2	19048798	19049296	499	*	Intron (ENST00000650025.1/400945, intron 4 of 7)	2	18986451	19026971	40521	2	400945	ENST00000424895.1	-21827	ENSG00000236204	LINC01376	long intergenic non-protein coding RNA 1376
IRF1	chr2	24793645	24794143	499	*	Promoter (<=1kb)	2	24793478	24817787	24310	1	79172	ENST00000498362.1	167	ENSG00000138092	CENPO	centromere protein O
IRF1	chr2	26786188	26786686	499	*	Promoter (<=1kb)	2	26786143	26801067	14925	1	1058	ENST00000460030.1	45	ENSG00000115163	CENPA	centromere protein A
IRF1	chr2	27080611	27081109	499	*	Promoter (1-2kb)	2	27078615	27086403	7789	1	11117	ENST00000380320.9	1996	ENSG00000138080	EMILIN1	elastin microfibril interfacer 1
IRF1	chr2	27086892	27087390	499	*	Promoter (<=1kb)	2	27086794	27099468	12675	1	3795	ENST00000429697.1	98	ENSG00000138030	KHK	ketohexokinase
IRF1	chr2	27211387	27211885	499	*	Promoter (<=1kb)	2	27200436	27211752	11317	2	8884	ENST00000408041.5	0	ENSG00000138074	SLC5A6	solute carrier family 5 member 6
IRF1	chr2	27377852	27378350	499	*	Promoter (<=1kb)	2	27377724	27378993	1270	2	130557	ENST00000491924.1	643	ENSG00000163795	ZNF513	zinc finger protein 513
IRF1	chr2	28621419	28621917	499	*	Promoter (<=1kb)	2	28620672	28630664	9993	1	151056	ENST00000473272.1	747	ENSG00000163803	PLB1	phospholipase B1
IRF1	chr2	32010789	32011287	499	*	Promoter (<=1kb)	2	31867823	32010974	143152	2	51072	ENST00000404530.5	0	ENSG00000162959	MEMO1	mediator of cell motility 1
IRF1	chr2	39119119	39119617	499	*	Promoter (<=1kb)	2	38985686	39120450	134765	2	6654	ENST00000395038.6	833	ENSG00000115904	SOS1	SOS Ras/Rac guanine nucleotide exchange factor 1
IRF1	chr2	61436087	61436585	499	*	Intron (ENST00000398571.7/9736, intron 1 of 79)	2	61417244	61417378	135	2	100124537	ENST00000384210.1	-18709	ENSG00000206937	SNORA70B	small nucleolar RNA, H/ACA box 70B
IRF1	chr2	66427333	66427831	499	*	Intron (ENST00000454167.1/730198, intron 3 of 3)	2	66433452	66439967	6516	1	4211	ENST00000496248.5	-5621	ENSG00000143995	MEIS1	Meis homeobox 1
IRF1	chr2	71130808	71131306	499	*	Promoter (<=1kb)	2	71130634	71150101	19468	1	10199	ENST00000244230.7	174	ENSG00000124383	MPHOSPH10	M-phase phosphoprotein 10
IRF1	chr2	74459334	74459832	499	*	Promoter (<=1kb)	2	74459212	74460428	1217	1	23559	ENST00000490120.1	122	ENSG00000239779	WBP1	WW domain binding protein 1
IRF1	chr2	84925193	84925691	499	*	Distal Intergenic	2	84870589	84907008	36420	2	129293	ENST00000474298.5	-18185	ENSG00000186854	TRABD2A	TraB domain containing 2A
IRF1	chr2	88658877	88659375	499	*	Distal Intergenic	2	88627539	88631819	4281	1	101928403	ENST00000453008.2	31338	ENSG00000234028	EIF2AK3-DT	EIF2AK3 divergent transcript
IRF1	chr2	88659485	88659983	499	*	Distal Intergenic	2	88691673	88750929	59257	1	22934	ENST00000283646.5	-31690	ENSG00000153574	RPIA	ribose 5-phosphate isomerase A
IRF1	chr2	113200144	113200642	499	*	Promoter (1-2kb)	2	113198558	113202912	4355	1	23550	ENST00000464559.1	1586	ENSG00000125637	PSD4	pleckstrin and Sec7 domain containing 4
IRF1	chr2	117814374	117814872	499	*	Promoter (<=1kb)	2	117814691	117832377	17687	1	8886	ENST00000263239.7	0	ENSG00000088205	DDX18	DEAD-box helicase 18
IRF1	chr2	134181052	134181550	499	*	Intron (ENST00000481801.5/4249, intron 1 of 1)	2	134127125	134127192	68	1	100500878	ENST00000581102.1	53927	ENSG00000263813	MIR3679	microRNA 3679
IRF1	chr2	156254738	156255236	499	*	Promoter (<=1kb)	2	156011530	156254929	243400	2	101929378	ENST00000635799.1	0	ENSG00000226383	LINC01876	long intergenic non-protein coding RNA 1876
IRF1	chr2	158546672	158547170	499	*	Intron (ENST00000426248.7/8502, intron 2 of 21)	2	158533185	158533467	283	1	8502	ENST00000629219.1	13487	ENSG00000144283	PKP4	plakophilin 4
IRF1	chr2	160181104	160181602	499	*	Intron (ENST00000620391.4/3694, intron 2 of 12)	2	160171470	160195404	23935	2	3694	ENST00000652612.1	13802	ENSG00000115221	ITGB6	integrin subunit beta 6
IRF1	chr2	170878421	170878919	499	*	Distal Intergenic	2	170852488	170861147	8660	1	2571	ENST00000478562.1	25933	ENSG00000128683	GAD1	glutamate decarboxylase 1
IRF1	chr2	202270415	202270913	499	*	Intron (ENST00000426814.5/51602, intron 1 of 5)	2	202275162	202291051	15890	1	51602	ENST00000492688.5	-4249	ENSG00000055044	NOP58	NOP58 ribonucleoprotein
IRF1	chr2	212940057	212940555	499	*	Intron (ENST00000415387.1/ENST00000415387.1, intron 1 of 4)	2	212926257	212926336	80	2	100616472	ENST00000636364.1	-13721	ENSG00000283637	MIR4776-2	microRNA 4776-2
IRF1	chr2	219386462	219386960	499	*	Promoter (<=1kb)	2	219385982	219387346	1365	2	23549	ENST00000430206.5	386	ENSG00000123992	DNPEP	aspartyl aminopeptidase
IRF1	chr2	229271079	229271577	499	*	Promoter (<=1kb)	2	229023974	229271265	247292	2	55022	ENST00000392054.7	0	ENSG00000153823	PID1	phosphotyrosine interaction domain containing 1
IRF1	chr2	231712061	231712559	499	*	Promoter (<=1kb)	2	231713314	231713398	85	1	100302285	ENST00000612829.5	-755	ENSG00000284378	MIR1244-1	microRNA 1244-1
IRF1	chr2	235542734	235543232	499	*	Intron (ENST00000304032.13/116987, intron 1 of 17)	2	235524324	235744811	220488	1	116987	ENST00000402604.6	18410	ENSG00000157985	AGAP1	ArfGAP with GTPase domain, ankyrin repeat and PH domain 1
IRF1	chr2	237482453	237482951	499	*	Promoter (2-3kb)	2	237485428	237511050	25623	1	79083	ENST00000422695.5	-2477	ENSG00000115648	MLPH	melanophilin
IRF1	chr2	237715555	237716053	499	*	Intron (ENST00000308482.14/9208, intron 3 of 23)	2	237692494	237735676	43183	1	9208	ENST00000473815.1	23061	ENSG00000124831	LRRFIP1	LRR binding FLII interacting protein 1
IRF1	chr3	15557548	15558046	499	*	Downstream (2-3kb)	3	15451473	15521751	70279	2	8292	ENST00000603808.5	-35797	ENSG00000206561	COLQ	collagen like tail subunit of asymmetric acetylcholinesterase
IRF1	chr3	33438853	33439351	499	*	Promoter (<=1kb)	3	33388339	33440010	51672	2	7342	ENST00000447368.6	659	ENSG00000153560	UBP1	upstream binding protein 1
IRF1	chr3	41195884	41196382	499	*	Promoter (<=1kb)	3	41194994	41239971	44978	1	1499	ENST00000433400.6	890	ENSG00000168036	CTNNB1	catenin beta 1
IRF1	chr3	41338794	41339292	499	*	Intron (ENST00000301831.9/54986, intron 35 of 36)	3	41246599	41278151	31553	2	54986	ENST00000489118.1	-60643	ENSG00000168038	ULK4	unc-51 like kinase 4
IRF1	chr3	50234706	50235204	499	*	Promoter (<=1kb)	3	50236204	50259354	23151	1	2771	ENST00000441156.5	-1000	ENSG00000114353	GNAI2	G protein subunit alpha i2
IRF1	chr3	50300832	50301330	499	*	Promoter (1-2kb)	3	50296418	50299421	3004	2	24142	ENST00000443094.2	-1411	ENSG00000243477	NAA80	N(alpha)-acetyltransferase 80, NatH catalytic subunit
IRF1	chr3	124834868	124835366	499	*	Promoter (1-2kb)	3	124817621	124833020	15400	2	3693	ENST00000476988.2	-1848	ENSG00000082781	ITGB5	integrin subunit beta 5
IRF1	chr3	172592818	172593316	499	*	Promoter (1-2kb)	3	172590713	172594670	3958	2	105374219	ENST00000418839.2	1354	ENSG00000223387	LINC02068	long intergenic non-protein coding RNA 2068
IRF1	chr4	1722729	1723227	499	*	Promoter (<=1kb)	4	1723110	1745170	22061	1	10460	ENST00000651251.1	0	ENSG00000013810	TACC3	transforming acidic coiled-coil containing protein 3
IRF1	chr4	3293480	3293978	499	*	Promoter (<=1kb)	4	3293028	3418119	125092	1	6002	ENST00000506631.5	452	ENSG00000159788	RGS12	regulator of G protein signaling 12
IRF1	chr4	3531674	3532172	499	*	Promoter (<=1kb)	4	3512933	3532149	19217	2	4043	ENST00000296325.9	0	ENSG00000163956	LRPAP1	LDL receptor related protein associated protein 1
IRF1	chr4	3620334	3620832	499	*	Distal Intergenic	4	3576934	3590711	13778	1	285492	ENST00000502775.1	43400	NA	LINC00955	long intergenic non-protein coding RNA 955
IRF1	chr4	7067258	7067756	499	*	Promoter (<=1kb)	4	7061138	7067547	6410	2	80273	ENST00000514056.1	0	ENSG00000109519	GRPEL1	GrpE like 1, mitochondrial
IRF1	chr4	9153545	9154043	499	*	Intron (ENST00000509817.1/ENST00000509817.1, intron 1 of 7)	4	9170409	9176730	6322	1	100287045	ENST00000512047.2	-16366	ENSG00000229924	FAM90A26	family with sequence similarity 90 member A26
IRF1	chr4	10583940	10584438	499	*	Intron (ENST00000226951.11/116449, intron 4 of 18)	4	10490215	10598681	108467	2	116449	ENST00000442825.6	14243	ENSG00000109684	CLNK	cytokine dependent hematopoietic cell linker
IRF1	chr4	11471613	11472111	499	*	Intron (ENST00000515343.1/ENST00000515343.1, intron 1 of 1)	4	11399758	11429564	29807	2	9957	ENST00000510712.1	-42049	ENSG00000002587	HS3ST1	heparan sulfate-glucosamine 3-sulfotransferase 1
IRF1	chr4	15653860	15654358	499	*	Promoter (<=1kb)	4	15636373	15655295	18923	2	26234	ENST00000504837.1	937	ENSG00000118564	FBXL5	F-box and leucine rich repeat protein 5
IRF1	chr4	17578303	17578801	499	*	Promoter (<=1kb)	4	17577497	17585456	7960	1	51056	ENST00000509583.1	806	ENSG00000002549	LAP3	leucine aminopeptidase 3
IRF1	chr4	17636749	17637247	499	*	Intron (ENST00000265018.4/27146, intron 14 of 17)	4	17614664	17628170	13507	1	80306	ENST00000503945.2	22085	ENSG00000118579	MED28	mediator complex subunit 28
IRF1	chr4	20418823	20419321	499	*	Intron (ENST00000504154.6/9353, intron 4 of 36)	4	20392154	20394856	2703	1	100505893	ENST00000515882.2	26669	ENSG00000248228	SLIT2-IT1	SLIT2 intronic transcript 1
IRF1	chr4	36241737	36242235	499	*	Promoter (1-2kb)	4	36160112	36243862	83751	2	116984	ENST00000508066.1	1627	ENSG00000047365	ARAP2	ArfGAP with RhoGAP domain, ankyrin repeat and PH domain 2
IRF1	chr4	37675821	37676319	499	*	Intron (ENST00000314117.8/768211, intron 1 of 6)	4	37590800	37686376	95577	2	768211	ENST00000314117.8	10057	ENSG00000181826	RELL1	RELT like 1
IRF1	chr4	39032712	39033210	499	*	Promoter (<=1kb)	4	38993735	39032922	39188	2	80008	ENST00000344606.6	0	ENSG00000121895	TMEM156	transmembrane protein 156
IRF1	chr4	39135227	39135725	499	*	Exon (ENST00000507579.1/ENST00000507579.1, exon 2 of 2)	4	39103315	39126857	23543	1	51088	ENST00000515612.1	31912	ENSG00000109790	KLHL5	kelch like family member 5
IRF1	chr4	39977152	39977650	499	*	Promoter (<=1kb)	4	39976113	39977510	1398	2	23244	ENST00000506262.1	0	ENSG00000121892	PDS5A	PDS5 cohesin associated factor A
IRF1	chr4	70839709	70840207	499	*	Promoter (<=1kb)	4	70815783	70839890	24108	2	2926	ENST00000254799.11	0	ENSG00000132463	GRSF1	G-rich RNA sequence binding factor 1
IRF1	chr4	74004578	74005076	499	*	Intron (ENST00000669992.1/ENST00000669992.1, intron 2 of 2)	4	73995642	73998677	3036	2	6374	ENST00000296027.5	-5901	ENSG00000163735	CXCL5	C-X-C motif chemokine ligand 5
IRF1	chr4	74038566	74039064	499	*	Promoter (<=1kb)	4	74036589	74038689	2101	2	2921	ENST00000296026.4	0	ENSG00000163734	CXCL3	C-X-C motif chemokine ligand 3
IRF1	chr4	76067610	76068108	499	*	Intron (ENST00000513353.5/419, intron 2 of 3)	4	76074710	76112791	38082	1	419	ENST00000349321.7	-6602	ENSG00000156219	ART3	ADP-ribosyltransferase 3
IRF1	chr4	77734877	77735375	499	*	Promoter (2-3kb)	4	77728877	77731881	3005	2	246175	ENST00000508371.1	-2996	ENSG00000138767	CNOT6L	CCR4-NOT transcription complex subunit 6 like
IRF1	chr4	81467347	81467845	499	*	Intron (ENST00000509081.5/153020, intron 1 of 13)	4	81426393	81471236	44844	2	153020	ENST00000509081.5	3391	ENSG00000138670	RASGEF1B	RasGEF domain family member 1B
IRF1	chr4	83013467	83013965	499	*	Promoter (<=1kb)	4	82927777	83012926	85150	2	132660	ENST00000505397.1	-541	ENSG00000189308	LIN54	lin-54 DREAM MuvB core complex component
IRF1	chr4	83484958	83485456	499	*	Promoter (<=1kb)	4	83459517	83485100	25584	2	84142	ENST00000321945.12	0	ENSG00000163322	ABRAXAS1	abraxas 1, BRCA1 A complex subunit
IRF1	chr4	88539417	88539915	499	*	Intron (ENST00000512194.2/8916, intron 1 of 25)	4	88523856	88524913	1058	1	101929134	ENST00000597259.2	15561	ENSG00000285122	PIGY-DT	PIGY divergent transcript
IRF1	chr4	99949562	99950060	499	*	Promoter (<=1kb)	4	99948778	99950254	1477	2	3015	ENST00000527366.1	194	ENSG00000164032	H2AZ1	H2A.Z variant histone 1
IRF1	chr4	102502133	102502631	499	*	Promoter (<=1kb)	4	102501898	102617117	115220	1	4790	ENST00000505458.5	235	ENSG00000109320	NFKB1	nuclear factor kappa B subunit 1
IRF1	chr4	110869697	110870195	499	*	Distal Intergenic	4	110860582	110860647	66	2	100126354	ENST00000401142.1	-9050	ENSG00000215961	MIR297	microRNA 297
IRF1	chr4	112230739	112231237	499	*	Promoter (<=1kb)	4	112231740	112265319	33580	1	55435	ENST00000510527.5	-503	ENSG00000138660	AP1AR	adaptor related protein complex 1 associated regulatory protein
IRF1	chr4	116358509	116359007	499	*	Distal Intergenic	4	116299725	116299768	44	1	100302290	ENST00000635840.1	58784	ENSG00000284253	MIR1973	microRNA 1973
IRF1	chr4	128601242	128601740	499	*	Exon (ENST00000487657.2/ENST00000487657.2, exon 1 of 2)	4	128515417	128519398	3982	1	100507487	ENST00000663973.1	85825	ENSG00000251432	LINC02615	long intergenic non-protein coding RNA 2615
IRF1	chr4	141637029	141637527	499	*	Promoter (<=1kb)	4	141636947	141733123	96177	1	3600	ENST00000529613.5	82	ENSG00000164136	IL15	interleukin 15
IRF1	chr4	173371109	173371607	499	*	Promoter (<=1kb)	4	173370954	173377532	6579	1	8819	ENST00000296504.4	155	ENSG00000164105	SAP30	Sin3A associated protein 30
IRF1	chr4	183503648	183504146	499	*	Promoter (<=1kb)	4	183494884	183504200	9317	2	389247	ENST00000654924.1	54	NA	LOC389247	uncharacterized LOC389247
IRF1	chr4	184473833	184474331	499	*	Promoter (<=1kb)	4	184408158	184474049	65892	2	3660	ENST00000507523.5	0	ENSG00000168310	IRF2	interferon regulatory factor 2
IRF1	chr4	186068887	186069385	499	*	Promoter (<=1kb)	4	186069152	186088069	18918	1	7098	ENST00000296795.7	0	ENSG00000164342	TLR3	toll like receptor 3
IRF1	chr4	186191311	186191809	499	*	Promoter (<=1kb)	4	186191567	186213463	21897	1	285440	ENST00000378802.5	0	ENSG00000145476	CYP4V2	cytochrome P450 family 4 subfamily V member 2
IRF1	chr5	61659099	61659597	499	*	Exon (ENST00000505623.5/101928651, exon 5 of 5)	5	61637809	61758884	121076	1	285668	ENST00000656556.1	21290	ENSG00000178722	C5orf64	chromosome 5 open reading frame 64
IRF1	chr5	90474555	90475053	499	*	Promoter (<=1kb)	5	90474864	90497734	22871	1	10622	ENST00000503973.5	0	ENSG00000113356	POLR3G	RNA polymerase III subunit G
IRF1	chr5	99032418	99032916	499	*	Distal Intergenic	5	98853985	98928957	74973	2	1105	ENST00000614616.4	-103461	ENSG00000153922	CHD1	chromodomain helicase DNA binding protein 1
IRF1	chr5	102761981	102762479	499	*	Intron (ENST00000505654.1/5066, intron 1 of 1)	5	102755343	102866270	110928	1	5066	ENST00000512073.1	6638	ENSG00000145730	PAM	peptidylglycine alpha-amidating monooxygenase
IRF1	chr5	103120516	103121014	499	*	Promoter (<=1kb)	5	103120608	103146591	25984	1	23262	ENST00000502481.5	0	ENSG00000145725	PPIP5K2	diphosphoinositol pentakisphosphate kinase 2
IRF1	chr5	108003084	108003582	499	*	Intron (ENST00000359660.9/64839, intron 7 of 8)	5	107376894	107670937	294044	2	1946	ENST00000333274.11	-332147	ENSG00000184349	EFNA5	ephrin A5
IRF1	chr5	111092037	111092535	499	*	Promoter (<=1kb)	5	111092172	111130502	38331	1	134430	ENST00000612402.4	0	ENSG00000134987	WDR36	WD repeat domain 36
IRF1	chr5	121962241	121962739	499	*	Promoter (<=1kb)	5	121961975	122028633	66659	1	153443	ENST00000339397.5	266	ENSG00000151304	SRFBP1	serum response factor binding protein 1
IRF1	chr5	123422706	123423204	499	*	Promoter (<=1kb)	5	123344885	123423303	78419	2	153241	ENST00000306467.9	99	ENSG00000168944	CEP120	centrosomal protein 120
IRF1	chr5	126778150	126778648	499	*	Promoter (<=1kb)	5	126777379	126810255	32877	1	4001	ENST00000463908.2	771	ENSG00000113368	LMNB1	lamin B1
IRF1	chr5	131171163	131171661	499	*	Promoter (<=1kb)	5	131159478	131171735	12258	2	3094	ENST00000506207.1	74	ENSG00000169567	HINT1	histidine triad nucleotide binding protein 1
IRF1	chr5	131264447	131264945	499	*	Promoter (<=1kb)	5	131264100	131394667	130568	1	56990	ENST00000505065.1	347	ENSG00000158985	CDC42SE2	CDC42 small effector 2
IRF1	chr5	132481100	132481598	499	*	Intron (ENST00000638452.2/10111, intron 3 of 26)	5	132483085	132489032	5948	2	3659	ENST00000472045.1	7434	ENSG00000125347	IRF1	interferon regulatory factor 1
IRF1	chr5	133051081	133051579	499	*	Promoter (<=1kb)	5	133052013	133106449	54437	1	3308	ENST00000304858.7	-434	ENSG00000170606	HSPA4	heat shock protein family A (Hsp70) member 4
IRF1	chr5	133967622	133968120	499	*	Promoter (<=1kb)	5	133955510	133968625	13116	2	56951	ENST00000231512.5	505	ENSG00000113583	C5orf15	chromosome 5 open reading frame 15
IRF1	chr5	134738942	134739440	499	*	Promoter (<=1kb)	5	134738583	134751377	12795	1	819	ENST00000514518.1	359	ENSG00000164615	CAMLG	calcium modulating ligand
IRF1	chr5	139294483	139294981	499	*	Promoter (<=1kb)	5	139294530	139307715	13186	1	9782	ENST00000514488.1	0	ENSG00000015479	MATR3	matrin 3
IRF1	chr5	139402500	139402998	499	*	Promoter (<=1kb)	5	139396778	139402663	5886	2	202051	ENST00000512761.5	0	ENSG00000170469	SPATA24	spermatogenesis associated 24
IRF1	chr5	140402279	140402777	499	*	Promoter (<=1kb)	5	140401921	140472477	70557	1	54882	ENST00000394722.7	358	ENSG00000131503	ANKHD1	ankyrin repeat and KH domain containing 1
IRF1	chr5	141636075	141636573	499	*	Promoter (<=1kb)	5	141628559	141636825	8267	2	8841	ENST00000495485.1	252	ENSG00000171720	HDAC3	histone deacetylase 3
IRF1	chr5	151126065	151126563	499	*	Promoter (1-2kb)	5	151122221	151128371	6151	2	309	ENST00000520054.1	1808	ENSG00000197043	ANXA6	annexin A6
IRF1	chr5	151772374	151772872	499	*	Promoter (<=1kb)	5	151772504	151797369	24866	1	10146	ENST00000522666.1	0	ENSG00000145907	G3BP1	G3BP stress granule assembly factor 1
IRF1	chr5	172007307	172007805	499	*	Promoter (<=1kb)	5	171861549	172006873	145325	2	23291	ENST00000296933.10	-434	ENSG00000072803	FBXW11	F-box and WD repeat domain containing 11
IRF1	chr5	175478284	175478782	499	*	Promoter (<=1kb)	5	175478560	175529742	51183	1	94081	ENST00000321442.10	0	ENSG00000164466	SFXN1	sideroflexin 1
IRF1	chr5	176447513	176448011	499	*	Promoter (<=1kb)	5	176447628	176486427	38800	1	23197	ENST00000510730.5	0	ENSG00000113194	FAF2	Fas associated factor family member 2
IRF1	chr5	176533806	176534304	499	*	Promoter (2-3kb)	5	176532480	176536330	3851	2	22838	ENST00000509404.1	2026	ENSG00000146083	RNF44	ring finger protein 44
IRF1	chr5	177134388	177134886	499	*	Promoter (<=1kb)	5	177134229	177295762	161534	1	64324	ENST00000347982.8	159	ENSG00000165671	NSD1	nuclear receptor binding SET domain protein 1
IRF1	chr5	177412473	177412971	499	*	Promoter (2-3kb)	5	177402140	177409576	7437	2	2161	ENST00000253496.3	-2897	ENSG00000131187	F12	coagulation factor XII
IRF1	chr5	177553709	177554207	499	*	Promoter (<=1kb)	5	177538006	177553766	15761	2	54540	ENST00000510429.1	0	ENSG00000146067	FAM193B	family with sequence similarity 193 member B
IRF1	chr5	181190322	181190820	499	*	Promoter (1-2kb)	5	181191046	181191852	807	2	102577426	ENST00000513771.1	1032	ENSG00000248473	LINC01962	long intergenic non-protein coding RNA 1962
IRF1	chr6	7431629	7432127	499	*	Distal Intergenic	6	7410378	7411567	1190	1	83732	ENST00000493691.1	21251	ENSG00000124784	RIOK1	RIO kinase 1
IRF1	chr6	11143675	11144173	499	*	Distal Intergenic	6	11102489	11111725	9237	2	405754	ENST00000472091.2	-31950	ENSG00000244476	ERVFRD-1	endogenous retrovirus group FRD member 1, envelope
IRF1	chr6	31493692	31494190	499	*	Promoter (<=1kb)	6	31480070	31494320	14251	2	102725068	ENST00000656299.1	130	ENSG00000286940	MICB-DT	MICB divergent transcript
IRF1	chr6	33075143	33075641	499	*	Promoter (<=1kb)	6	33075990	33089696	13707	1	3115	ENST00000418931.7	-349	ENSG00000223865	HLA-DPB1	major histocompatibility complex, class II, DP beta 1
IRF1	chr6	33276829	33277327	499	*	Promoter (<=1kb)	6	33277123	33278825	1703	1	8705	ENST00000451237.3	0	ENSG00000235863	B3GALT4	beta-1,3-galactosyltransferase 4
IRF1	chr6	33409461	33409959	499	*	Promoter (<=1kb)	6	33410399	33413294	2896	1	5252	ENST00000427004.5	-440	ENSG00000112511	PHF1	PHD finger protein 1
IRF1	chr6	35486123	35486621	499	*	Exon (ENST00000402886.8/7005, exon 2 of 11)	6	35473597	35496950	23354	2	7005	ENST00000402886.8	10329	ENSG00000007866	TEAD3	TEA domain transcription factor 3
IRF1	chr6	41320444	41320942	499	*	Distal Intergenic	6	41335608	41350889	15282	1	9436	ENST00000373089.10	-14666	ENSG00000096264	NCR2	natural cytotoxicity triggering receptor 2
IRF1	chr6	43013274	43013772	499	*	Promoter (<=1kb)	6	43011143	43013684	2542	2	4201	ENST00000642555.1	0	ENSG00000124733	MEA1	male-enhanced antigen 1
IRF1	chr6	43668160	43668658	499	*	Intron (ENST00000372163.5/221421, intron 4 of 4)	6	43671303	43687791	16489	2	55168	ENST00000372133.7	19133	ENSG00000096080	MRPS18A	mitochondrial ribosomal protein S18A
IRF1	chr6	44185248	44185746	499	*	Distal Intergenic	6	44176616	44183267	6652	1	11131	ENST00000533604.1	8632	ENSG00000137225	CAPN11	calpain 11
IRF1	chr6	44456607	44457105	499	*	Distal Intergenic	6	44435641	44435722	82	1	100616352	ENST00000583943.1	20966	ENSG00000266619	MIR4642	microRNA 4642
IRF1	chr6	47242385	47242883	499	*	Intron (ENST00000296861.2/27242, intron 4 of 5)	6	47231532	47309905	78374	2	27242	ENST00000296861.2	67022	ENSG00000146072	TNFRSF21	TNF receptor superfamily member 21
IRF1	chr6	53210802	53211300	499	*	Distal Intergenic	6	53126961	53148841	21881	2	8521	ENST00000259803.8	-61961	ENSG00000137270	GCM1	glial cells missing transcription factor 1
IRF1	chr6	83430910	83431408	499	*	Promoter (<=1kb)	6	83210402	83431051	220650	2	4199	ENST00000369705.4	0	ENSG00000065833	ME1	malic enzyme 1
IRF1	chr6	137868614	137869112	499	*	Promoter (<=1kb)	6	137823675	137868233	44559	2	100130476	ENST00000606998.1	-381	ENSG00000237499	WAKMAR2	wound and keratinocyte migration associated lncRNA 2
IRF1	chr6	137870569	137871067	499	*	Promoter (<=1kb)	6	137871211	137878860	7650	1	7128	ENST00000614035.4	-144	ENSG00000118503	TNFAIP3	TNF alpha induced protein 3
IRF1	chr6	138795773	138796271	499	*	Promoter (<=1kb)	6	138795926	138904070	108145	1	345930	ENST00000423192.5	0	ENSG00000203734	ECT2L	epithelial cell transforming 2 like
IRF1	chr6	167351289	167351787	499	*	Intron (ENST00000515138.1/83887, intron 4 of 5)	6	167373090	167375801	2712	2	6953	ENST00000514083.1	24014	NA	TCP10	t-complex 10
IRF1	chr7	873255	873753	499	*	Promoter (2-3kb)	7	876554	896436	19883	1	51608	ENST00000265857.8	-2801	ENSG00000239857	GET4	guided entry of tail-anchored proteins factor 4
IRF1	chr7	18666057	18666555	499	*	3' UTR	7	18793159	18997299	204141	1	9734	ENST00000490851.5	-126604	ENSG00000048052	HDAC9	histone deacetylase 9
IRF1	chr7	26152855	26153353	499	*	Promoter (<=1kb)	7	26152198	26187137	34940	1	9603	ENST00000056233.4	657	ENSG00000050344	NFE2L3	nuclear factor, erythroid 2 like 3
IRF1	chr7	76201606	76202104	499	*	Promoter (<=1kb)	7	76201896	76287287	85392	1	222183	ENST00000611745.2	0	ENSG00000177679	SRRM3	serine/arginine repetitive matrix 3
IRF1	chr7	76317356	76317854	499	*	Distal Intergenic	7	76303577	76304295	719	1	3315	ENST00000429938.1	13779	ENSG00000106211	HSPB1	heat shock protein family B (small) member 1
IRF1	chr7	93147355	93147853	499	*	Promoter (<=1kb)	7	93131033	93148345	17313	2	219285	ENST00000437805.5	492	ENSG00000177409	SAMD9L	sterile alpha motif domain containing 9 like
IRF1	chr7	99326143	99326641	499	*	Promoter (<=1kb)	7	99325927	99366226	40300	1	10552	ENST00000432786.5	216	ENSG00000241685	ARPC1A	actin related protein 2/3 complex subunit 1A
IRF1	chr7	102404513	102405011	499	*	Promoter (<=1kb)	7	102404357	102426666	22310	1	79706	ENST00000468316.1	156	ENSG00000128563	PRKRIP1	PRKR interacting protein 1
IRF1	chr7	104984896	104985394	499	*	Intron (ENST00000671314.1/ENST00000671314.1, intron 2 of 2)	7	105014190	105114084	99895	1	55904	ENST00000257745.8	-28796	ENSG00000005483	KMT2E	lysine methyltransferase 2E
IRF1	chr7	130051153	130051651	499	*	Promoter (<=1kb)	7	130018286	130051451	33166	2	51530	ENST00000358303.8	0	ENSG00000091732	ZC3HC1	zinc finger C3HC-type containing 1
IRF1	chr7	137899036	137899534	499	*	Intron (ENST00000330387.11/64764, intron 8 of 11)	7	137912834	137928269	15436	2	64764	ENST00000420629.1	28735	ENSG00000182158	CREB3L2	cAMP responsive element binding protein 3 like 2
IRF1	chr7	143287333	143287831	499	*	Promoter (<=1kb)	7	143262404	143287997	25594	2	105375545	ENST00000446192.2	166	NA	LOC105375545	uncharacterized LOC105375545
IRF1	chr7	152435772	152436270	499	*	Promoter (<=1kb)	7	152134925	152436003	301079	2	58508	ENST00000262189.11	0	ENSG00000055609	KMT2C	lysine methyltransferase 2C
IRF1	chr7	155002507	155003005	499	*	Promoter (<=1kb)	7	154943691	155002972	59282	2	22976	ENST00000397192.5	0	ENSG00000157212	PAXIP1	PAX interacting protein 1
IRF1	chr7	157335921	157336419	499	*	Promoter (<=1kb)	7	157335381	157382336	46956	1	10049	ENST00000441561.5	540	ENSG00000105993	DNAJB6	DnaJ heat shock protein family (Hsp40) member B6
IRF1	chr7	158395870	158396368	499	*	Intron (ENST00000389413.7/5799, intron 2 of 21)	7	158532718	158532813	96	2	693180	ENST00000384905.1	136445	ENSG00000207637	MIR595	microRNA 595
IRF1	chr8	214427	214925	499	*	Intron (ENST00000606975.1/644128, intron 2 of 2)	8	232137	245287	13151	1	169270	ENST00000521145.5	-17212	ENSG00000172748	ZNF596	zinc finger protein 596
IRF1	chr8	30157477	30157975	499	*	Promoter (1-2kb)	8	30156375	30180501	24127	1	10671	ENST00000519830.1	1102	ENSG00000104671	DCTN6	dynactin subunit 6
IRF1	chr8	38784696	38785194	499	*	Promoter (<=1kb)	8	38785674	38819631	33958	1	6867	ENST00000524354.5	-480	ENSG00000147526	TACC1	transforming acidic coiled-coil containing protein 1
IRF1	chr8	48375310	48375808	499	*	Distal Intergenic	8	48551567	48698510	146944	1	101929268	ENST00000522575.1	-175759	ENSG00000253608	LOC101929268	uncharacterized LOC101929268
IRF1	chr8	63717447	63717945	499	*	Intron (ENST00000657758.1/ENST00000657758.1, intron 2 of 3)	8	63769428	63785504	16077	1	286184	ENST00000653366.1	-51483	ENSG00000253734	LINC01289	long intergenic non-protein coding RNA 1289
IRF1	chr8	79890755	79891253	499	*	Distal Intergenic	8	79820569	79871759	51191	2	101927040	ENST00000517365.1	-18996	ENSG00000249328	LOC101927040	uncharacterized LOC101927040
IRF1	chr8	100313536	100314034	499	*	Intron (ENST00000519527.5/25897, intron 1 of 3)	8	100300578	100310148	9571	2	25897	ENST00000519342.1	-3388	ENSG00000034677	RNF19A	ring finger protein 19A, RBR E3 ubiquitin protein ligase
IRF1	chr8	102287245	102287743	499	*	Exon (ENST00000520539.6/51366, exon 37 of 59)	8	102287505	102293709	6205	2	51366	ENST00000519528.1	5966	ENSG00000104517	UBR5	ubiquitin protein ligase E3 component n-recognin 5
IRF1	chr8	121514763	121515261	499	*	Distal Intergenic	8	121639293	121643451	4159	1	594842	ENST00000518865.5	-124032	NA	HAS2-AS1	HAS2 antisense RNA 1
IRF1	chr8	132920607	132921105	499	*	Promoter (1-2kb)	8	132919440	133134827	215388	1	7038	ENST00000519178.5	1167	ENSG00000042832	TG	thyroglobulin
IRF1	chr8	139875562	139876060	499	*	Intron (ENST00000648948.2/83696, intron 21 of 22)	8	139730996	139881295	150300	2	83696	ENST00000522504.5	5235	ENSG00000167632	TRAPPC9	trafficking protein particle complex 9
IRF1	chr8	140149522	140150020	499	*	Intron (ENST00000648948.2/83696, intron 17 of 22)	8	140094894	140100543	5650	2	359809	ENST00000631594.3	-48979	ENSG00000282164	PEG13	paternally expressed 13
IRF1	chr8	141245118	141245616	499	*	Intron (ENST00000517878.5/57210, intron 1 of 7)	8	141210529	141254229	43701	2	57210	ENST00000517878.5	8613	ENSG00000022567	SLC45A4	solute carrier family 45 member 4
IRF1	chr8	143563217	143563715	499	*	Promoter (1-2kb)	8	143562050	143563062	1013	1	79792	ENST00000525208.1	1167	ENSG00000104518	GSDMD	gasdermin D
IRF1	chr8	144100267	144100765	499	*	Promoter (<=1kb)	8	144099250	144100842	1593	2	81858	ENST00000530216.5	77	ENSG00000179526	SHARPIN	SHANK associated RH domain interactor
IRF1	chr8	144319789	144320287	499	*	Promoter (1-2kb)	8	144316320	144318724	2405	2	8694	ENST00000524965.5	-1065	ENSG00000185000	DGAT1	diacylglycerol O-acyltransferase 1
IRF1	chr8	144520132	144520630	499	*	Promoter (<=1kb)	8	144519267	144520822	1556	1	9684	ENST00000531310.1	865	ENSG00000160959	LRRC14	leucine rich repeat containing 14
IRF1	chr8	144790956	144791454	499	*	Promoter (<=1kb)	8	144789765	144790872	1108	2	6132	ENST00000534781.1	-84	ENSG00000161016	RPL8	ribosomal protein L8
IRF1	chr8	144826068	144826566	499	*	Promoter (<=1kb)	8	144827464	144841831	14368	1	7553	ENST00000532777.5	-898	ENSG00000147789	ZNF7	zinc finger protein 7
IRF1	chr9	5442338	5442836	499	*	Distal Intergenic	9	5357971	5437925	79955	2	55848	ENST00000223864.7	-4413	ENSG00000107020	PLGRKT	plasminogen receptor with a C-terminal lysine
IRF1	chr9	81588086	81588584	499	*	Intron (ENST00000376499.8/7088, intron 16 of 19)	9	81599865	81613522	13658	2	7088	ENST00000376484.1	24938	ENSG00000196781	TLE1	TLE family member 1, transcriptional corepressor
IRF1	chr9	83166363	83166861	499	*	Distal Intergenic	9	83242990	83267287	24298	2	257019	ENST00000328788.5	100426	ENSG00000172159	FRMD3	FERM domain containing 3
IRF1	chr9	89277389	89277887	499	*	Distal Intergenic	9	89311195	89316703	5509	1	1164	ENST00000314355.7	-33308	ENSG00000123975	CKS2	CDC28 protein kinase regulatory subunit 2
IRF1	chr9	89317927	89318425	499	*	Promoter (<=1kb)	9	89318500	89359663	41164	1	79048	ENST00000375807.8	-75	ENSG00000187742	SECISBP2	SECIS binding protein 2
IRF1	chr9	90964178	90964676	499	*	Intron (ENST00000427745.1/ENST00000427745.1, intron 1 of 1)	9	90827488	90898549	71062	1	6850	ENST00000375746.1	136690	ENSG00000165025	SYK	spleen associated tyrosine kinase
IRF1	chr9	91426051	91426549	499	*	Promoter (2-3kb)	9	91409045	91423832	14788	2	4783	ENST00000297689.4	-2219	ENSG00000165030	NFIL3	nuclear factor, interleukin 3 regulated
IRF1	chr9	93093503	93094001	499	*	Promoter (2-3kb)	9	93096217	93113283	17067	1	84270	ENST00000375464.7	-2216	ENSG00000165233	CARD19	caspase recruitment domain family member 19
IRF1	chr9	98034637	98035135	499	*	Distal Intergenic	9	98056732	98083077	26346	1	54187	ENST00000210444.6	-21597	ENSG00000095380	NANS	N-acetylneuraminate synthase
IRF1	chr9	100601103	100601601	499	*	Distal Intergenic	9	100578079	100588389	10311	1	347273	ENST00000307584.6	23024	ENSG00000170681	CAVIN4	caveolae associated protein 4
IRF1	chr9	104094288	104094786	499	*	Promoter (<=1kb)	9	104094296	104102193	7898	1	10592	ENST00000440179.5	0	ENSG00000136824	SMC2	structural maintenance of chromosomes 2
IRF1	chr9	104743339	104743837	499	*	Distal Intergenic	9	104747683	104760120	12438	1	25934	ENST00000374767.5	-3846	ENSG00000136783	NIPSNAP3A	nipsnap homolog 3A
IRF1	chr9	111039035	111039533	499	*	Promoter (<=1kb)	9	110941668	111038458	96791	2	1902	ENST00000441240.1	-577	ENSG00000198121	LPAR1	lysophosphatidic acid receptor 1
IRF1	chr9	112097689	112098187	499	*	Intron (ENST00000355396.7/64420, intron 10 of 15)	9	112080074	112104958	24885	2	64420	ENST00000529933.5	6771	ENSG00000106868	SUSD1	sushi domain containing 1
IRF1	chr9	113220592	113221090	499	*	Promoter (<=1kb)	9	113161006	113221277	60272	2	23307	ENST00000238256.8	187	ENSG00000119321	FKBP15	FKBP prolyl isomerase 15
IRF1	chr9	113274382	113274880	499	*	Promoter (<=1kb)	9	113275343	113292905	17563	1	9128	ENST00000374199.8	-463	ENSG00000136875	PRPF4	pre-mRNA processing factor 4
IRF1	chr9	113577822	113578320	499	*	Promoter (2-3kb)	9	113580660	113597738	17079	1	5998	ENST00000374134.7	-2340	ENSG00000138835	RGS3	regulator of G protein signaling 3
IRF1	chr9	113886393	113886891	499	*	Intron (ENST00000374126.9/114991, intron 1 of 14)	9	113876382	114030882	154501	1	114991	ENST00000481558.1	10011	ENSG00000157657	ZNF618	zinc finger protein 618
IRF1	chr9	121651350	121651848	499	*	Promoter (<=1kb)	9	121651594	121785530	133937	1	153090	ENST00000408936.7	0	ENSG00000136848	DAB2IP	DAB2 interacting protein
IRF1	chr9	122941283	122941781	499	*	Promoter (<=1kb)	9	122941090	122997335	56246	1	23637	ENST00000426918.2	193	ENSG00000011454	RABGAP1	RAB GTPase activating protein 1
IRF1	chr9	123929103	123929601	499	*	Promoter (<=1kb)	9	123379654	123930107	550454	2	57706	ENST00000373624.6	506	ENSG00000119522	DENND1A	DENN domain containing 1A
IRF1	chr9	125374672	125375170	499	*	Distal Intergenic	9	125354697	125359847	5151	1	26130	ENST00000467707.1	19975	ENSG00000165219	GAPVD1	GTPase activating protein and VPS9 domains 1
IRF1	chr9	128685284	128685782	499	*	Promoter (<=1kb)	9	128685083	128694734	9652	1	6418	ENST00000409104.7	201	ENSG00000119335	SET	SET nuclear proto-oncogene
IRF1	chr9	129484220	129484718	499	*	Promoter (<=1kb)	9	129483451	129504274	20824	1	100506190	ENST00000454968.5	769	NA	LINC00963	long intergenic non-protein coding RNA 963
IRF1	chr9	129610996	129611494	499	*	Promoter (2-3kb)	9	129608884	129635930	27047	1	28989	ENST00000372486.5	2112	ENSG00000148335	NTMT1	N-terminal Xaa-Pro-Lys N-methyltransferase 1
IRF1	chr9	130694153	130694651	499	*	Promoter (<=1kb)	9	130693806	130703181	9376	1	23404	ENST00000495699.2	347	ENSG00000130713	EXOSC2	exosome component 2
IRF1	chr9	133146867	133147365	499	*	Promoter (1-2kb)	9	133097720	133149334	51615	2	5900	ENST00000393160.7	1969	ENSG00000160271	RALGDS	ral guanine nucleotide dissociation stimulator
IRF1	chr9	134024410	134024908	499	*	Promoter (<=1kb)	9	134025481	134031587	6107	1	266655	ENST00000603928.3	-573	ENSG00000235106	BRD3OS	BRD3 opposite strand
IRF1	chr9	134136399	134136897	499	*	Promoter (<=1kb)	9	134136088	134159968	23881	1	11091	ENST00000358625.3	311	ENSG00000196363	WDR5	WD repeat domain 5
IRF1	chr9	136850215	136850713	499	*	Promoter (<=1kb)	9	136850943	136860799	9857	1	158056	ENST00000485732.5	-230	ENSG00000177943	MAMDC4	MAM domain containing 4
IRF1	chr9	136865116	136865614	499	*	Promoter (<=1kb)	9	136862490	136866266	3777	2	8721	ENST00000371648.4	652	ENSG00000107223	EDF1	endothelial differentiation related factor 1
IRF1	chr9	136949132	136949630	499	*	Promoter (<=1kb)	9	136949551	136953074	3524	1	286256	ENST00000484304.1	0	ENSG00000184925	LCN12	lipocalin 12
IRF1	chr9	136992728	136993226	499	*	Promoter (<=1kb)	9	136992761	136993976	1216	1	286257	ENST00000492564.2	0	ENSG00000148362	PAXX	PAXX non-homologous end joining factor
IRF1	chr9	137028084	137028582	499	*	Promoter (<=1kb)	9	137007234	137028237	21004	2	20	ENST00000341511.11	0	ENSG00000107331	ABCA2	ATP binding cassette subfamily A member 2
IRF1	chr9	137151448	137151946	499	*	Intron (ENST00000371561.8/2902, intron 4 of 19)	9	137156976	137158717	1742	1	2902	ENST00000485413.1	-5030	ENSG00000176884	GRIN1	glutamate ionotropic receptor NMDA type subunit 1
IRF1	chr9	137453033	137453531	499	*	Promoter (<=1kb)	9	137449935	137453171	3237	2	26012	ENST00000482448.1	0	ENSG00000165802	NSMF	NMDA receptor synaptonuclear signaling and neuronal migration factor
IRF1	chr9	137550880	137551378	499	*	Promoter (<=1kb)	9	137459952	137550402	90451	2	375775	ENST00000406427.6	-478	ENSG00000130653	PNPLA7	patatin like phospholipase domain containing 7
IRF1	chr9	137551580	137552078	499	*	Promoter (<=1kb)	9	137551879	137552555	677	1	64975	ENST00000371443.6	0	ENSG00000182154	MRPL41	mitochondrial ribosomal protein L41
IRF1	chr9	137604713	137605211	499	*	Promoter (<=1kb)	9	137605685	137614314	8630	1	92714	ENST00000483563.5	-474	ENSG00000197070	ARRDC1	arrestin domain containing 1
IRF1	chr9	137619317	137619815	499	*	Promoter (<=1kb)	9	137620047	137711030	90984	1	79813	ENST00000637335.1	-232	ENSG00000181090	EHMT1	euchromatic histone lysine methyltransferase 1
IRF1	chr10	5809489	5809987	499	*	Intron (ENST00000380191.9/2665, intron 1 of 10)	10	5773842	5813387	39546	2	2665	ENST00000456041.5	3400	ENSG00000057608	GDI2	GDP dissociation inhibitor 2
IRF1	chr10	14047560	14048058	499	*	Intron (ENST00000357447.7/55691, intron 2 of 24)	10	13858847	14024481	165635	2	55691	ENST00000649947.1	-23079	ENSG00000151474	FRMD4A	FERM domain containing 4A
IRF1	chr10	31031009	31031507	499	*	Promoter (<=1kb)	10	30844781	31031925	187145	2	220929	ENST00000375311.1	418	ENSG00000183621	ZNF438	zinc finger protein 438
IRF1	chr10	68075585	68076083	499	*	Promoter (<=1kb)	10	67922489	68075348	152860	2	26091	ENST00000373700.8	-237	ENSG00000148634	HERC4	HECT and RLD domain containing E3 ubiquitin protein ligase 4
IRF1	chr10	69407946	69408444	499	*	Promoter (<=1kb)	10	69403903	69409282	5380	2	6865	ENST00000373307.5	838	ENSG00000075073	TACR2	tachykinin receptor 2
IRF1	chr10	71347914	71348412	499	*	Intron (ENST00000373189.6/55315, intron 3 of 5)	10	71351688	71362519	10832	1	55315	ENST00000469204.1	-3276	ENSG00000198246	SLC29A3	solute carrier family 29 member 3
IRF1	chr10	73496097	73496595	499	*	Promoter (<=1kb)	10	73496287	73505424	9138	1	101929145	ENST00000596320.5	0	ENSG00000221817	PPP3CB-AS1	PPP3CB antisense RNA 1 (head to head)
IRF1	chr10	73771570	73772068	499	*	Promoter (<=1kb)	10	73772276	73776219	3944	1	170384	ENST00000372841.8	-208	ENSG00000196968	FUT11	fucosyltransferase 11
IRF1	chr10	77405616	77406114	499	*	Promoter (1-2kb)	10	76884878	77404025	519148	2	3778	ENST00000406533.7	-1591	ENSG00000156113	KCNMA1	potassium calcium-activated channel subfamily M alpha 1
IRF1	chr10	96765630	96766128	499	*	Distal Intergenic	10	96750288	96750899	612	1	728658	ENST00000439189.1	15342	ENSG00000236552	RPL13AP5	ribosomal protein L13a pseudogene 5
IRF1	chr10	97736314	97736812	499	*	Promoter (<=1kb)	10	97737121	97760906	23786	1	118813	ENST00000337540.11	-309	ENSG00000155256	ZFYVE27	zinc finger FYVE-type containing 27
IRF1	chr10	100508663	100509161	499	*	Promoter (<=1kb)	10	100494845	100508793	13949	2	25956	ENST00000484848.5	0	ENSG00000075826	SEC31B	SEC31 homolog B, COPII coat complex component
IRF1	chr10	102396146	102396644	499	*	Promoter (<=1kb)	10	102395707	102396973	1267	1	4791	ENST00000471698.6	439	ENSG00000077150	NFKB2	nuclear factor kappa B subunit 2
IRF1	chr10	109902930	109903428	499	*	Intron (ENST00000488118.6/7511, intron 2 of 16)	10	109891579	109907818	16240	2	7511	ENST00000475123.1	4390	ENSG00000108039	XPNPEP1	X-prolyl aminopeptidase 1
IRF1	chr10	110568058	110568556	499	*	Promoter (<=1kb)	10	110568327	110582006	13680	1	9126	ENST00000462899.1	0	ENSG00000108055	SMC3	structural maintenance of chromosomes 3
IRF1	chr10	119131605	119132103	499	*	Promoter (2-3kb)	10	119129475	119135180	5706	1	404636	ENST00000462327.1	2130	ENSG00000119979	DENND10	DENN domain containing 10
IRF1	chr10	128125754	128126252	499	*	Promoter (<=1kb)	10	128096659	128126204	29546	2	4288	ENST00000368653.7	0	ENSG00000148773	MKI67	marker of proliferation Ki-67
IRF1	chr10	130135615	130136113	499	*	Promoter (<=1kb)	10	130136391	130179672	43282	1	10539	ENST00000331244.10	-278	ENSG00000108010	GLRX3	glutaredoxin 3
IRF1	chr10	133401079	133401577	499	*	Promoter (<=1kb)	10	133401423	133402839	1417	1	92170	ENST00000492266.1	0	ENSG00000148824	MTG1	mitochondrial ribosome associated GTPase 1
IRF1	chr11	314922	315420	499	*	Promoter (<=1kb)	11	314418	314962	545	1	8519	ENST00000525554.1	504	ENSG00000185885	IFITM1	interferon induced transmembrane protein 1
IRF1	chr11	795450	795948	499	*	Promoter (<=1kb)	11	792455	795470	3016	2	79751	ENST00000625419.2	0	ENSG00000177542	SLC25A22	solute carrier family 25 member 22
IRF1	chr11	2401319	2401817	499	*	Promoter (<=1kb)	11	2402100	2403448	1349	1	10078	ENST00000440813.1	-283	ENSG00000184281	TSSC4	tumor suppressing subtransferable candidate 4
IRF1	chr11	3840124	3840622	499	*	Promoter (<=1kb)	11	3827416	3840842	13427	2	391	ENST00000396978.1	220	ENSG00000177105	RHOG	ras homolog family member G
IRF1	chr11	4393457	4393955	499	*	Promoter (<=1kb)	11	4384897	4393702	8806	2	6737	ENST00000254436.8	0	ENSG00000132109	TRIM21	tripartite motif containing 21
IRF1	chr11	6605955	6606453	499	*	Promoter (1-2kb)	11	6607671	6608418	748	1	3611	ENST00000524735.1	-1218	ENSG00000166333	ILK	integrin linked kinase
IRF1	chr11	9759567	9760065	499	*	Promoter (<=1kb)	11	9754770	9759533	4764	2	440028	ENST00000500698.1	-34	ENSG00000245522	LINC02709	long intergenic non-protein coding RNA 2709
IRF1	chr11	11218202	11218700	499	*	Distal Intergenic	11	11351942	11353250	1309	2	283106	ENST00000528848.3	134550	ENSG00000254598	CSNK2A3	casein kinase 2 alpha 3
IRF1	chr11	13318827	13319325	499	*	Intron (ENST00000529050.5/406, intron 2 of 2)	11	13309986	13357096	47111	1	406	ENST00000531665.5	8841	ENSG00000133794	ARNTL	aryl hydrocarbon receptor nuclear translocator like
IRF1	chr11	18243724	18244222	499	*	Intron (ENST00000524555.3/100528017, intron 3 of 5)	11	18240203	18248019	7817	2	6289	ENST00000530400.5	3797	ENSG00000134339	SAA2	serum amyloid A2
IRF1	chr11	32947937	32948435	499	*	Intron (ENST00000650167.1/79832, intron 4 of 12)	11	32957806	32969068	11263	1	79832	ENST00000528034.1	-9371	ENSG00000060749	QSER1	glutamine and serine rich 1
IRF1	chr11	34248569	34249067	499	*	Intron (ENST00000435224.3/25841, intron 1 of 16)	11	34173174	34242545	69372	2	25841	ENST00000530814.1	-6024	ENSG00000166016	ABTB2	ankyrin repeat and BTB domain containing 2
IRF1	chr11	36558679	36559177	499	*	Intron (ENST00000534663.1/5896, intron 3 of 9)	11	36568025	36579756	11732	1	5896	ENST00000299440.5	-8848	ENSG00000166349	RAG1	recombination activating 1
IRF1	chr11	57568088	57568586	499	*	Promoter (<=1kb)	11	57551656	57568284	16629	2	9246	ENST00000340573.8	0	ENSG00000156587	UBE2L6	ubiquitin conjugating enzyme E2 L6
IRF1	chr11	58616541	58617039	499	*	Exon (ENST00000316059.7/80829, exon 10 of 11)	11	58622665	58625733	3069	1	1270	ENST00000361987.6	-5626	ENSG00000242689	CNTF	ciliary neurotrophic factor
IRF1	chr11	61333705	61334203	499	*	Promoter (<=1kb)	11	61329957	61333775	3819	2	1642	ENST00000543627.1	0	ENSG00000167986	DDB1	damage specific DNA binding protein 1
IRF1	chr11	62752844	62753342	499	*	Promoter (<=1kb)	11	62753318	62754159	842	2	79842	ENST00000527994.1	817	ENSG00000185670	ZBTB3	zinc finger and BTB domain containing 3
IRF1	chr11	63536601	63537099	499	*	Promoter (<=1kb)	11	63536808	63546458	9651	1	5920	ENST00000255688.8	0	ENSG00000133321	PLAAT4	phospholipase A and acyltransferase 4
IRF1	chr11	63671471	63671969	499	*	Promoter (<=1kb)	11	63629253	63671909	42657	2	25923	ENST00000538786.1	0	ENSG00000184743	ATL3	atlastin GTPase 3
IRF1	chr11	64186328	64186826	499	*	Promoter (<=1kb)	11	64186303	64195811	9509	1	10963	ENST00000540501.1	25	ENSG00000168439	STIP1	stress induced phosphoprotein 1
IRF1	chr11	64244871	64245369	499	*	Promoter (<=1kb)	11	64244549	64245816	1268	2	26472	ENST00000542235.1	447	ENSG00000173457	PPP1R14B	protein phosphatase 1 regulatory inhibitor subunit 14B
IRF1	chr11	64303737	64304235	499	*	Promoter (<=1kb)	11	64303655	64304749	1095	1	25858	ENST00000535981.1	82	ENSG00000219435	CATSPERZ	catsper channel auxiliary subunit zeta
IRF1	chr11	64872730	64873228	499	*	Promoter (2-3kb)	11	64859945	64875666	15722	2	10938	ENST00000455148.1	2438	ENSG00000110047	EHD1	EH domain containing 1
IRF1	chr11	65928007	65928505	499	*	Distal Intergenic	11	65920314	65921450	1137	1	10589	ENST00000534333.1	7693	ENSG00000175550	DRAP1	DR1 associated protein 1
IRF1	chr11	65988900	65989398	499	*	Distal Intergenic	11	65978487	65979089	603	1	9092	ENST00000528137.1	10413	ENSG00000175467	SART1	spliceosome associated factor 1, recruiter of U4/U6.U5 tri-snRNP
IRF1	chr11	66068152	66068650	499	*	Promoter (1-2kb)	11	66070272	66244744	174473	1	55690	ENST00000320580.9	-1622	ENSG00000175115	PACS1	phosphofurin acidic cluster sorting protein 1
IRF1	chr11	66266789	66267287	499	*	Promoter (1-2kb)	11	66268590	66276629	8040	1	81876	ENST00000527397.1	-1303	ENSG00000174903	RAB1B	RAB1B, member RAS oncogene family
IRF1	chr11	82901884	82902382	499	*	Promoter (<=1kb)	11	82901742	82932216	30475	1	220042	ENST00000525388.5	142	ENSG00000165490	DDIAS	DNA damage induced apoptosis suppressor
IRF1	chr11	102317708	102318206	499	*	Promoter (<=1kb)	11	102317563	102339403	21841	1	330	ENST00000532808.5	145	ENSG00000023445	BIRC3	baculoviral IAP repeat containing 3
IRF1	chr12	6182252	6182750	499	*	Distal Intergenic	12	6199715	6238271	38557	1	928	ENST00000382518.6	-16965	ENSG00000010278	CD9	CD9 molecule
IRF1	chr12	31494413	31494911	499	*	Promoter (<=1kb)	12	31451702	31495902	44201	2	160518	ENST00000546299.1	991	ENSG00000170456	DENND5B	DENN domain containing 5B
IRF1	chr12	41205243	41205741	499	*	Intron (ENST00000402685.7/29951, intron 3 of 9)	12	41188320	41574745	386426	1	29951	ENST00000402685.7	16923	ENSG00000165966	PDZRN4	PDZ domain containing ring finger 4
IRF1	chr12	49063890	49064388	499	*	Downstream (<1kb)	12	49054380	49059774	5395	2	8085	ENST00000547610.1	-4116	ENSG00000167548	KMT2D	lysine methyltransferase 2D
IRF1	chr12	52582931	52583429	499	*	Downstream (2-3kb)	12	52565782	52573843	8062	2	121391	ENST00000305620.3	-9088	ENSG00000170484	KRT74	keratin 74
IRF1	chr12	54038801	54039299	499	*	Promoter (<=1kb)	12	54037854	54053424	15571	1	3221	ENST00000507650.1	947	ENSG00000198353	HOXC4	homeobox C4
IRF1	chr12	54378991	54379489	499	*	Promoter (<=1kb)	12	54369878	54379189	9312	2	25946	ENST00000552382.5	0	ENSG00000161642	ZNF385A	zinc finger protein 385A
IRF1	chr12	56159718	56160216	499	*	Promoter (<=1kb)	12	56160036	56162970	2935	1	4637	ENST00000546845.1	0	ENSG00000092841	MYL6	myosin light chain 6
IRF1	chr12	58877104	58877602	499	*	Promoter (<=1kb)	12	58874053	58877494	3442	2	121227	ENST00000552646.1	0	ENSG00000139263	LRIG3	leucine rich repeats and immunoglobulin like domains 3
IRF1	chr12	111406378	111406876	499	*	Promoter (<=1kb)	12	111405948	111451623	45676	1	10019	ENST00000341259.6	430	ENSG00000111252	SH2B3	SH2B adaptor protein 3
IRF1	chr12	116910698	116911196	499	*	Promoter (<=1kb)	12	116910950	117031148	120199	1	26259	ENST00000652555.1	0	ENSG00000174989	FBXW8	F-box and WD repeat domain containing 8
IRF1	chr13	31982442	31982940	499	*	Intron (ENST00000645780.1/10129, intron 2 of 61)	13	31946087	31991931	45845	1	196549	ENST00000643293.1	36355	NA	EEF1DP3	eukaryotic translation elongation factor 1 delta pseudogene 3
IRF1	chr13	73082439	73082937	499	*	Distal Intergenic	13	73075015	73075778	764	1	688	ENST00000464404.2	7424	ENSG00000102554	KLF5	Kruppel like factor 5
IRF1	chr13	99192031	99192529	499	*	Intron (ENST00000671580.1/100289373, intron 2 of 3)	13	99181223	99200693	19471	2	100289373	ENST00000671580.1	8164	ENSG00000228889	UBAC2-AS1	UBAC2 antisense RNA 1
IRF1	chr13	106156356	106156854	499	*	Distal Intergenic	13	106374477	106377791	3315	1	728192	ENST00000643760.1	-217623	ENSG00000233532	LINC00460	long intergenic non-protein coding RNA 460
IRF1	chr13	108915663	108916161	499	*	Intron (ENST00000356711.7/23026, intron 16 of 34)	13	108855296	108888477	33182	1	23026	ENST00000482793.1	60367	ENSG00000041515	MYO16	myosin XVI
IRF1	chr13	110870116	110870614	499	*	Promoter (<=1kb)	13	110863987	110870251	6265	2	283487	ENST00000538077.2	0	ENSG00000255874	LINC00346	long intergenic non-protein coding RNA 346
IRF1	chr13	110955093	110955591	499	*	Intron (ENST00000652145.1/ENST00000652145.1, intron 2 of 2)	13	110965704	110990579	24876	1	104355135	ENST00000440735.2	-10113	NA	LINC00431	long intergenic non-protein coding RNA 431
IRF1	chr13	112996745	112997243	499	*	Intron (ENST00000375608.7/23263, intron 2 of 29)	13	113001270	113064311	63042	1	23263	ENST00000409954.6	-4027	ENSG00000126217	MCF2L	MCF.2 cell line derived transforming sequence like
IRF1	chr13	114151542	114152040	499	*	Distal Intergenic	13	113977783	114132623	154841	2	22821	ENST00000334062.8	-18919	ENSG00000185989	RASA3	RAS p21 protein activator 3
IRF1	chr14	21476122	21476620	499	*	Promoter (<=1kb)	14	21476597	21488850	12254	1	9878	ENST00000416256.5	0	ENSG00000092203	TOX4	TOX high mobility group box family member 4
IRF1	chr14	22900167	22900665	499	*	Promoter (1-2kb)	14	22901672	22902241	570	2	55147	ENST00000557245.1	1576	ENSG00000100461	RBM23	RNA binding motif protein 23
IRF1	chr14	22920216	22920714	499	*	Promoter (<=1kb)	14	22920639	22923403	2765	1	100505758	ENST00000457443.2	0	ENSG00000237054	PRMT5-AS1	PRMT5 antisense RNA 1
IRF1	chr14	23566905	23567403	499	*	Promoter (<=1kb)	14	23559612	23567324	7713	2	8906	ENST00000465445.6	0	ENSG00000213983	AP1G2	adaptor related protein complex 1 subunit gamma 2
IRF1	chr14	24146059	24146557	499	*	Promoter (<=1kb)	14	24143382	24146238	2857	2	5721	ENST00000559453.5	0	ENSG00000100911	PSME2	proteasome activator subunit 2
IRF1	chr14	24270789	24271287	499	*	Promoter (<=1kb)	14	24267904	24271183	3280	2	5875	ENST00000543002.5	0	ENSG00000100949	RABGGTA	Rab geranylgeranyltransferase subunit alpha
IRF1	chr14	24296789	24297287	499	*	Promoter (2-3kb)	14	24290600	24294656	4057	2	115817	ENST00000561137.5	-2133	ENSG00000157379	DHRS1	dehydrogenase/reductase 1
IRF1	chr14	24327844	24328342	499	*	Promoter (1-2kb)	14	24325824	24329468	3645	2	196883	ENST00000556932.1	1126	ENSG00000129467	ADCY4	adenylate cyclase 4
IRF1	chr14	35293320	35293818	499	*	Promoter (<=1kb)	14	35292473	35317419	24947	1	5687	ENST00000556506.1	847	ENSG00000100902	PSMA6	proteasome 20S subunit alpha 6
IRF1	chr14	45133766	45134264	499	*	Promoter (<=1kb)	14	45115599	45134481	18883	2	2287	ENST00000396062.4	217	ENSG00000100442	FKBP3	FKBP prolyl isomerase 3
IRF1	chr14	54877092	54877590	499	*	Promoter (<=1kb)	14	54878113	54878193	81	2	100422984	ENST00000580634.1	603	ENSG00000265432	MIR4308	microRNA 4308
IRF1	chr14	55297842	55298340	499	*	Intron (ENST00000313833.5/55030, intron 1 of 1)	14	55272211	55355084	82874	1	55030	ENST00000557647.5	25631	ENSG00000178974	FBXO34	F-box protein 34
IRF1	chr14	61286127	61286625	499	*	Intron (ENST00000555185.5/5583, intron 1 of 3)	14	61277370	61281338	3969	2	161291	ENST00000555868.2	-4789	ENSG00000182107	TMEM30B	transmembrane protein 30B
IRF1	chr14	64510994	64511492	499	*	5' UTR	14	64449106	64505213	56108	2	7597	ENST00000555220.5	-5781	ENSG00000089775	ZBTB25	zinc finger and BTB domain containing 25
IRF1	chr14	65098594	65099092	499	*	Promoter (2-3kb)	14	65077193	65101685	24493	2	4149	ENST00000553951.1	2593	ENSG00000125952	MAX	MYC associated factor X
IRF1	chr14	73757734	73758232	499	*	Promoter (<=1kb)	14	73758747	73758819	73	1	100616158	ENST00000582238.1	-515	ENSG00000264741	MIR4505	microRNA 4505
IRF1	chr14	89186302	89186800	499	*	Promoter (<=1kb)	14	89180756	89185873	5118	2	1112	ENST00000556541.1	-429	ENSG00000053254	FOXN3	forkhead box N3
IRF1	chr14	96204546	96205044	499	*	Promoter (<=1kb)	14	96204844	96263929	59086	1	623	ENST00000553811.1	0	ENSG00000100739	BDKRB1	bradykinin receptor B1
IRF1	chr14	103111397	103111895	499	*	Distal Intergenic	14	103107622	103110559	2938	1	91828	ENST00000559693.1	3775	ENSG00000205436	EXOC3L4	exocyst complex component 3 like 4
IRF1	chr15	20301858	20302356	499	*	Intron (ENST00000656782.1/ENST00000656782.1, intron 1 of 2)	15	20283496	20291558	8063	1	646096	ENST00000554701.2	18362	ENSG00000259156	CHEK2P2	checkpoint kinase 2 pseudogene 2
IRF1	chr15	33132657	33133155	499	*	Intron (ENST00000616417.4/342184, intron 4 of 20)	15	32774310	33119381	345072	2	342184	ENST00000672206.1	-13276	ENSG00000248905	FMN1	formin 1
IRF1	chr15	34367911	34368409	499	*	Promoter (<=1kb)	15	34358633	34367196	8564	2	254531	ENST00000314891.11	-715	ENSG00000176454	LPCAT4	lysophosphatidylcholine acyltransferase 4
IRF1	chr15	43800860	43801358	499	*	Promoter (<=1kb)	15	43800627	43801928	1302	1	25764	ENST00000497142.1	233	ENSG00000242028	HYPK	huntingtin interacting protein K
IRF1	chr15	44733570	44734068	499	*	Promoter (2-3kb)	15	44736528	44767827	31300	1	140691	ENST00000329464.9	-2460	ENSG00000185880	TRIM69	tripartite motif containing 69
IRF1	chr15	67931837	67932335	499	*	Distal Intergenic	15	67839939	67840045	107	2	101954271	ENST00000383898.1	-91792	ENSG00000207507	RNU6-9	RNA, U6 small nuclear 9
IRF1	chr15	69758086	69758584	499	*	Intron (ENST00000647319.1/104472713, intron 9 of 11)	15	69835193	69842964	7772	1	414926	ENST00000558385.2	-76609	ENSG00000245750	LINC00593	long intergenic non-protein coding RNA 593
IRF1	chr15	75274335	75274833	499	*	Distal Intergenic	15	75282835	75294475	11641	1	653643	ENST00000434739.3	-8002	ENSG00000140478	GOLGA6D	golgin A6 family member D
IRF1	chr15	75663784	75664282	499	*	Distal Intergenic	15	75649756	75658630	8875	1	257364	ENST00000569152.1	14028	ENSG00000173548	SNX33	sorting nexin 33
IRF1	chr15	90861287	90861785	499	*	Distal Intergenic	15	90868588	90883457	14870	1	5045	ENST00000268171.8	-6803	ENSG00000140564	FURIN	furin, paired basic amino acid cleaving enzyme
IRF1	chr15	94229481	94229979	499	*	Promoter (1-2kb)	15	94231538	94358606	127069	1	55784	ENST00000543482.5	-1559	ENSG00000140563	MCTP2	multiple C2 and transmembrane domain containing 2
IRF1	chr15	96356783	96357281	499	*	Intron (ENST00000558382.2/ENST00000558382.2, intron 1 of 1)	15	96333261	96333307	47	1	100302258	ENST00000410719.1	23522	ENSG00000283888	MIR1469	microRNA 1469
IRF1	chr16	1420085	1420583	499	*	Promoter (<=1kb)	16	1419752	1420747	996	2	283951	ENST00000442039.3	164	ENSG00000174109	C16orf91	chromosome 16 open reading frame 91
IRF1	chr16	1768740	1769238	499	*	Promoter (<=1kb)	16	1767957	1769020	1064	1	23162	ENST00000563868.1	783	ENSG00000138834	MAPK8IP3	mitogen-activated protein kinase 8 interacting protein 3
IRF1	chr16	1984405	1984903	499	*	Promoter (<=1kb)	16	1984711	1986115	1405	1	2671	ENST00000567719.1	0	ENSG00000127554	GFER	growth factor, augmenter of liver regeneration
IRF1	chr16	2205835	2206333	499	*	Promoter (<=1kb)	16	2206029	2209370	3342	1	64223	ENST00000563067.5	0	ENSG00000167965	MLST8	MTOR associated protein, LST8 homolog
IRF1	chr16	3026361	3026859	499	*	Promoter (2-3kb)	16	3022918	3024286	1369	2	54985	ENST00000573842.1	-2075	ENSG00000103145	HCFC1R1	host cell factor C1 regulator 1
IRF1	chr16	3058605	3059103	499	*	Promoter (<=1kb)	16	3057861	3059085	1225	2	100507419	ENST00000572222.1	0	NA	MMP25-AS1	MMP25 antisense RNA 1
IRF1	chr16	3105976	3106474	499	*	Distal Intergenic	16	3110512	3112489	1978	2	81854	ENST00000576943.1	6015	NA	ZNF205-AS1	ZNF205 antisense RNA 1
IRF1	chr16	4019236	4019734	499	*	Intron (ENST00000294016.8/115, intron 2 of 10)	16	3983392	4015682	32291	2	115	ENST00000575550.5	-3554	ENSG00000162104	ADCY9	adenylate cyclase 9
IRF1	chr16	10877526	10878024	499	*	Promoter (<=1kb)	16	10877331	10910243	32913	1	4261	ENST00000537380.1	195	ENSG00000179583	CIITA	class II major histocompatibility complex transactivator
IRF1	chr16	10937436	10937934	499	*	3' UTR	16	10928942	10941718	12777	2	28955	ENST00000570992.1	3784	ENSG00000182108	DEXI	Dexi homolog
IRF1	chr16	10945466	10945964	499	*	Promoter (<=1kb)	16	10944581	11126787	182207	1	23274	ENST00000409552.4	885	ENSG00000038532	CLEC16A	C-type lectin domain containing 16A
IRF1	chr16	11258566	11259064	499	*	Promoter (2-3kb)	16	11254405	11256179	1775	2	8651	ENST00000332029.2	-2387	ENSG00000185338	SOCS1	suppressor of cytokine signaling 1
IRF1	chr16	29808428	29808926	499	*	Promoter (<=1kb)	16	29808679	29812227	3549	1	4150	ENST00000562594.2	0	ENSG00000103495	MAZ	MYC associated zinc finger protein
IRF1	chr16	30656716	30657214	499	*	Promoter (<=1kb)	16	30655719	30656413	695	1	78994	ENST00000565977.1	997	ENSG00000156858	PRR14	proline rich 14
IRF1	chr16	30921022	30921520	499	*	Promoter (1-2kb)	16	30923055	30925931	2877	1	54620	ENST00000562798.1	-1535	ENSG00000099364	FBXL19	F-box and leucine rich repeat protein 19
IRF1	chr16	56999369	56999867	499	*	Intron (ENST00000539881.5/84166, intron 1 of 24)	16	57003853	57020936	17084	1	84166	ENST00000544641.5	-3986	ENSG00000140853	NLRC5	NLR family CARD domain containing 5
IRF1	chr16	57764762	57765260	499	*	Promoter (<=1kb)	16	57759753	57764389	4637	2	3801	ENST00000565270.1	-373	ENSG00000140859	KIFC3	kinesin family member C3
IRF1	chr16	78460349	78460847	499	*	Intron (ENST00000569332.5/51741, intron 7 of 7)	16	78424871	78432752	7882	1	51741	ENST00000620008.1	35478	ENSG00000186153	WWOX	WW domain containing oxidoreductase
IRF1	chr16	84284195	84284693	499	*	Distal Intergenic	16	84294846	84329840	34995	1	58189	ENST00000568638.1	-10153	ENSG00000103175	WFDC1	WAP four-disulfide core domain 1
IRF1	chr16	89289370	89289868	499	*	Promoter (<=1kb)	16	89285166	89288977	3812	2	29123	ENST00000568100.2	-393	ENSG00000167522	ANKRD11	ankyrin repeat domain 11
IRF1	chr17	751567	752065	499	*	Promoter (<=1kb)	17	747844	752038	4195	2	50628	ENST00000574958.1	0	ENSG00000179409	GEMIN4	gem nuclear organelle associated protein 4
IRF1	chr17	2029828	2030326	499	*	Promoter (<=1kb)	17	2030110	2043430	13321	1	1801	ENST00000263083.10	0	ENSG00000108963	DPH1	diphthamide biosynthesis 1
IRF1	chr17	4565516	4566014	499	*	Exon (ENST00000574133.1/ENST00000574133.1, exon 1 of 2)	17	4557312	4560818	3507	2	124975	ENST00000574154.5	-4698	ENSG00000167741	GGT6	gamma-glutamyltransferase 6
IRF1	chr17	4733171	4733669	499	*	Promoter (1-2kb)	17	4731431	4732433	1003	1	400569	ENST00000573708.1	1740	ENSG00000161920	MED11	mediator complex subunit 11
IRF1	chr17	4939143	4939641	499	*	Promoter (<=1kb)	17	4937763	4939913	2151	2	8402	ENST00000576951.1	272	ENSG00000108528	SLC25A11	solute carrier family 25 member 11
IRF1	chr17	7213603	7214101	499	*	Promoter (<=1kb)	17	7190675	7213912	23238	2	1742	ENST00000648896.1	0	ENSG00000132535	DLG4	discs large MAGUK scaffold protein 4
IRF1	chr17	7243677	7244175	499	*	Promoter (<=1kb)	17	7240427	7244635	4209	2	11337	ENST00000570760.2	460	ENSG00000170296	GABARAP	GABA type A receptor-associated protein
IRF1	chr17	7562192	7562690	499	*	Promoter (<=1kb)	17	7562226	7571969	9744	1	26168	ENST00000429205.6	0	ENSG00000161956	SENP3	SUMO specific peptidase 3
IRF1	chr17	8139960	8140458	499	*	Promoter (1-2kb)	17	8141216	8142191	976	2	5187	ENST00000583677.1	1733	ENSG00000179094	PER1	period circadian regulator 1
IRF1	chr17	8383699	8384197	499	*	Promoter (<=1kb)	17	8377523	8383213	5691	2	6154	ENST00000583011.6	-486	ENSG00000161970	RPL26	ribosomal protein L26
IRF1	chr17	27807966	27808464	499	*	Intron (ENST00000582441.1/201229, intron 3 of 4)	17	27756766	27800529	43764	2	4843	ENST00000313735.11	-7437	ENSG00000007171	NOS2	nitric oxide synthase 2
IRF1	chr17	40008648	40009146	499	*	Distal Intergenic	17	40015361	40016917	1557	1	1440	ENST00000583218.5	-6215	ENSG00000108342	CSF3	colony stimulating factor 3
IRF1	chr17	40031552	40032050	499	*	Promoter (<=1kb)	17	40031168	40032433	1266	2	9862	ENST00000584077.1	383	ENSG00000008838	MED24	mediator complex subunit 24
IRF1	chr17	40078885	40079383	499	*	Intron (ENST00000578218.5/7067, intron 4 of 4)	17	40084434	40087001	2568	1	7067	ENST00000577637.1	-5051	ENSG00000126351	THRA	thyroid hormone receptor alpha
IRF1	chr17	44007555	44008053	499	*	Promoter (1-2kb)	17	44006048	44009063	3016	1	162417	ENST00000592915.1	1507	ENSG00000161653	NAGS	N-acetylglutamate synthase
IRF1	chr17	44217664	44218162	499	*	Promoter (<=1kb)	17	44207240	44218502	11263	2	7343	ENST00000526094.5	340	ENSG00000108312	UBTF	upstream binding transcription factor
IRF1	chr17	47942008	47942506	499	*	Promoter (<=1kb)	17	47942009	47946704	4696	1	55163	ENST00000641285.1	0	ENSG00000108439	PNPO	pyridoxamine 5'-phosphate oxidase
IRF1	chr17	50101320	50101818	499	*	Promoter (2-3kb)	17	50104324	50108322	3999	1	5164	ENST00000510219.2	-2506	ENSG00000005882	PDK2	pyruvate dehydrogenase kinase 2
IRF1	chr17	51167471	51167969	499	*	Promoter (<=1kb)	17	51168019	51171613	3595	1	4831	ENST00000570801.1	-50	ENSG00000243678	NME2	NME/NM23 nucleoside diphosphate kinase 2
IRF1	chr17	58351585	58352083	499	*	Promoter (<=1kb)	17	58346016	58351661	5646	2	6827	ENST00000581540.5	0	ENSG00000213246	SUPT4H1	SPT4 homolog, DSIF elongation factor subunit
IRF1	chr17	63837882	63838380	499	*	Promoter (<=1kb)	17	63835491	63837625	2135	2	6603	ENST00000580054.1	-257	ENSG00000108604	SMARCD2	SWI/SNF related, matrix associated, actin dependent regulator of chromatin, subfamily d, member 2
IRF1	chr17	64976097	64976595	499	*	Promoter (<=1kb)	17	64968038	64975576	7539	2	201283	ENST00000397713.5	-521	ENSG00000214174	AMZ2P1	archaelysin family metallopeptidase 2 pseudogene 1
IRF1	chr17	65628289	65628787	499	*	Intron (ENST00000577662.1/8313, intron 3 of 6)	17	65636614	65641025	4412	2	201134	ENST00000585168.1	12238	ENSG00000154240	CEP112	centrosomal protein 112
IRF1	chr17	75759470	75759968	499	*	Promoter (<=1kb)	17	75751679	75758519	6841	2	2584	ENST00000589643.1	-951	ENSG00000108479	GALK1	galactokinase 1
IRF1	chr17	75778498	75778996	499	*	Promoter (<=1kb)	17	75778567	75779286	720	2	3021	ENST00000587560.5	290	ENSG00000132475	H3-3B	H3.3 histone B
IRF1	chr17	75903918	75904416	499	*	Promoter (<=1kb)	17	75900812	75904838	4027	2	64978	ENST00000477736.5	422	ENSG00000204316	MRPL38	mitochondrial ribosomal protein L38
IRF1	chr17	76498613	76499111	499	*	Promoter (2-3kb)	17	76481446	76501371	19926	2	79651	ENST00000590288.1	2260	ENSG00000129667	RHBDF2	rhomboid 5 homolog 2
IRF1	chr17	78978416	78978914	499	*	Promoter (<=1kb)	17	78974798	78979843	5046	2	3959	ENST00000591274.1	929	ENSG00000108679	LGALS3BP	galectin 3 binding protein
IRF1	chr18	2223806	2224304	499	*	Intron (ENST00000584867.1/ENST00000584867.1, intron 2 of 5)	18	2537531	2554692	17162	2	64863	ENST00000576251.5	330388	ENSG00000101574	METTL4	methyltransferase like 4
IRF1	chr18	3411960	3412458	499	*	Promoter (<=1kb)	18	3412204	3418846	6643	1	7050	ENST00000547233.1	0	ENSG00000177426	TGIF1	TGFB induced factor homeobox 1
IRF1	chr18	48901870	48902368	499	*	Distal Intergenic	18	48921411	48930182	8772	2	4092	ENST00000587336.1	27814	ENSG00000101665	SMAD7	SMAD family member 7
IRF1	chr19	1073967	1074465	499	*	Promoter (<=1kb)	19	1073583	1074724	1142	1	23526	ENST00000586033.1	384	ENSG00000180448	ARHGAP45	Rho GTPase activating protein 45
IRF1	chr19	1105892	1106390	499	*	Promoter (<=1kb)	19	1105454	1106779	1326	1	2879	ENST00000585480.1	438	ENSG00000167468	GPX4	glutathione peroxidase 4
IRF1	chr19	2041001	2041499	499	*	Promoter (<=1kb)	19	2037465	2041842	4378	2	2872	ENST00000589441.5	343	ENSG00000099875	MKNK2	MAPK interacting serine/threonine kinase 2
IRF1	chr19	2271493	2271991	499	*	Promoter (<=1kb)	19	2271362	2273269	1908	1	4946	ENST00000592727.3	131	ENSG00000104904	OAZ1	ornithine decarboxylase antizyme 1
IRF1	chr19	3275308	3275806	499	*	Promoter (1-2kb)	19	3273905	3297076	23172	1	60680	ENST00000588350.1	1403	ENSG00000161082	CELF5	CUGBP Elav-like family member 5
IRF1	chr19	5690572	5691070	499	*	Promoter (<=1kb)	19	5690316	5691667	1352	1	25873	ENST00000394580.2	256	ENSG00000130255	RPL36	ribosomal protein L36
IRF1	chr19	10390625	10391123	499	*	Promoter (2-3kb)	19	10392776	10393413	638	2	11140	ENST00000589331.1	2290	ENSG00000105401	CDC37	cell division cycle 37
IRF1	chr19	10867879	10868377	499	*	Intron (ENST00000592854.5/255809, intron 7 of 7)	19	10871513	10923070	51558	1	10498	ENST00000327064.8	-3136	ENSG00000142453	CARM1	coactivator associated arginine methyltransferase 1
IRF1	chr19	11243258	11243756	499	*	Exon (ENST00000294618.12/57572, exon 11 of 48)	19	11239897	11241943	2047	1	55908	ENST00000587543.1	3361	ENSG00000130173	ANGPTL8	angiopoietin like 8
IRF1	chr19	11355108	11355606	499	*	Promoter (<=1kb)	19	11355386	11365698	10313	1	64748	ENST00000251473.9	0	ENSG00000105520	PLPPR2	phospholipid phosphatase related 2
IRF1	chr19	14513837	14514335	499	*	Promoter (2-3kb)	19	14517085	14563738	46654	1	9524	ENST00000600076.5	-2750	ENSG00000099797	TECR	trans-2,3-enoyl-CoA reductase
IRF1	chr19	17403211	17403709	499	*	Promoter (<=1kb)	19	17403241	17404537	1297	2	684	ENST00000533098.5	828	ENSG00000130303	BST2	bone marrow stromal cell antigen 2
IRF1	chr19	18151193	18151691	499	*	Promoter (1-2kb)	19	18153158	18178117	24960	1	5296	ENST00000593731.1	-1467	ENSG00000105647	PIK3R2	phosphoinositide-3-kinase regulatory subunit 2
IRF1	chr19	40403405	40403903	499	*	Exon (ENST00000291825.11/57716, exon 5 of 6)	19	40407457	40408243	787	2	57716	ENST00000599513.1	4340	ENSG00000105227	PRX	periaxin
IRF1	chr19	41409237	41409735	499	*	Promoter (<=1kb)	19	41410722	41422249	11528	1	593	ENST00000541315.1	-987	ENSG00000248098	BCKDHA	branched chain keto acid dehydrogenase E1 subunit alpha
IRF1	chr19	43368861	43369359	499	*	Exon (ENST00000607109.1/ENST00000607109.1, exon 1 of 3)	19	43353715	43362372	8658	1	57126	ENST00000378012.3	15146	ENSG00000204936	CD177	CD177 molecule
IRF1	chr19	47351489	47351987	499	*	Promoter (2-3kb)	19	47349315	47382704	33390	1	9704	ENST00000328771.9	2174	ENSG00000134815	DHX34	DExH-box helicase 34
IRF1	chr19	47430099	47430597	499	*	Promoter (1-2kb)	19	47430235	47432568	2334	2	6543	ENST00000600576.1	1971	ENSG00000118160	SLC8A2	solute carrier family 8 member A2
IRF1	chr19	55333814	55334312	499	*	Promoter (<=1kb)	19	55319464	55334048	14585	2	284417	ENST00000592891.1	0	ENSG00000180061	TMEM150B	transmembrane protein 150B
IRF1	chr20	5702287	5702785	499	*	Distal Intergenic	20	5750393	5773447	23055	1	149840	ENST00000378979.8	-47608	ENSG00000171984	SHLD1	shieldin complex subunit 1
IRF1	chr20	22465416	22465914	499	*	Intron (ENST00000634595.1/ENST00000634595.1, intron 4 of 6)	20	22400508	22453360	52853	2	284788	ENST00000634280.1	-12056	ENSG00000204684	LOC284788	uncharacterized LOC284788
IRF1	chr20	22523598	22524096	499	*	Distal Intergenic	20	22564501	22578580	14080	2	140828	ENST00000638550.2	54484	ENSG00000259974	LINC00261	long intergenic non-protein coding RNA 261
IRF1	chr20	25584553	25585051	499	*	Promoter (<=1kb)	20	25452826	25585517	132692	2	22981	ENST00000422516.5	466	ENSG00000101004	NINL	ninein like
IRF1	chr20	32465500	32465998	499	*	Intron (ENST00000359676.9/140688, intron 2 of 7)	20	32447148	32474735	27588	2	140688	ENST00000616976.1	8737	ENSG00000197183	NOL4L	nucleolar protein 4 like
IRF1	chr20	38134890	38135388	499	*	Promoter (1-2kb)	20	38128461	38133760	5300	2	7052	ENST00000469269.1	-1130	ENSG00000198959	TGM2	transglutaminase 2
IRF1	chr20	44647954	44648452	499	*	Intron (ENST00000372874.9/100, intron 1 of 11)	20	44626323	44651661	25339	2	100	ENST00000545776.5	3209	ENSG00000196839	ADA	adenosine deaminase
IRF1	chr20	50928514	50929012	499	*	Promoter (<=1kb)	20	50889048	50928732	39685	2	23394	ENST00000644386.1	0	ENSG00000101126	ADNP	activity dependent neuroprotector homeobox
IRF1	chr20	64079128	64079626	499	*	Promoter (<=1kb)	20	64073181	64079518	6338	2	10287	ENST00000395042.2	0	ENSG00000171700	RGS19	regulator of G protein signaling 19
IRF1	chr21	31660053	31660551	499	*	Promoter (<=1kb)	21	31659709	31668931	9223	1	6647	ENST00000470944.1	344	ENSG00000142168	SOD1	superoxide dismutase 1
IRF1	chr21	34933947	34934445	499	*	Intron (ENST00000437180.5/861, intron 2 of 8)	21	34834410	34889790	55381	2	861	ENST00000399237.6	-44157	ENSG00000159216	RUNX1	RUNX family transcription factor 1
IRF1	chr21	42974824	42975322	499	*	Promoter (<=1kb)	21	42974662	43018051	43390	1	5316	ENST00000480179.1	162	ENSG00000160199	PKNOX1	PBX/knotted 1 homeobox 1
IRF1	chr21	43718304	43718802	499	*	Promoter (<=1kb)	21	43719094	43738861	19768	1	8566	ENST00000398081.5	-292	ENSG00000160209	PDXK	pyridoxal kinase
IRF1	chr21	43865631	43866129	499	*	Promoter (<=1kb)	21	43865223	43987592	122370	1	56894	ENST00000291572.13	408	ENSG00000160216	AGPAT3	1-acylglycerol-3-phosphate O-acyltransferase 3
IRF1	chr21	46229397	46229895	499	*	Promoter (<=1kb)	21	46229524	46235453	5930	1	114044	ENST00000420074.1	0	ENSG00000215424	MCM3AP-AS1	MCM3AP antisense RNA 1
IRF1	chr22	20957668	20958166	499	*	Promoter (<=1kb)	22	20957092	20964679	7588	1	101928891	ENST00000444039.1	576	ENSG00000237476	LINC01637	long intergenic non-protein coding RNA 1637
IRF1	chr22	29414866	29415364	499	*	Intron (ENST00000650462.1/ENST00000650462.1, intron 6 of 6)	22	29328821	29423179	94359	2	162	ENST00000415447.5	7815	ENSG00000100280	AP1B1	adaptor related protein complex 1 subunit beta 1
IRF1	chr22	35312095	35312593	499	*	Promoter (1-2kb)	22	35311062	35323819	12758	1	10043	ENST00000443206.2	1033	ENSG00000100284	TOM1	target of myb1 membrane trafficking protein
IRF1	chr22	38240836	38241334	499	*	Promoter (1-2kb)	22	38225520	38239502	13983	2	25829	ENST00000464059.5	-1334	ENSG00000198792	TMEM184B	transmembrane protein 184B
IRF1	chr22	45549092	45549590	499	*	Intron (ENST00000402984.7/2192, intron 14 of 15)	22	45541229	45551129	9901	1	2192	ENST00000476366.1	7863	ENSG00000077942	FBLN1	fibulin 1
IRF1	chrX	13647599	13648097	499	*	Distal Intergenic	23	13653189	13664828	11640	1	170082	ENST00000490617.1	-5092	ENSG00000176896	TCEANC	transcription elongation factor A N-terminal and central domain containing
IRF1	chrX	25003007	25003505	499	*	Promoter (2-3kb)	23	25004860	25006005	1146	2	170302	ENST00000636885.1	2500	ENSG00000004848	ARX	aristaless related homeobox
IRF1	chrX	38879680	38880178	499	*	Distal Intergenic	23	38801568	38803883	2316	2	100874211	ENST00000436893.1	-75797	NA	MID1IP1-AS1	MID1IP1 antisense RNA 1
IRF1	chrX	49167030	49167528	499	*	Promoter (2-3kb)	23	49164544	49166223	1680	1	79917	ENST00000454342.2	2486	ENSG00000269313	MAGIX	MAGI family member, X-linked
IRF1	chrX	57909384	57909882	499	*	Promoter (<=1kb)	23	57906708	57910820	4113	2	7789	ENST00000358697.5	938	ENSG00000198205	ZXDA	zinc finger X-linked duplicated A
IRF1	chrX	107775610	107776108	499	*	Promoter (<=1kb)	23	107713221	107775985	62765	2	1831	ENST00000315660.8	0	ENSG00000157514	TSC22D3	TSC22 domain family member 3
IRF1	chrX	123784842	123785340	499	*	Exon (ENST00000429986.1/ENST00000429986.1, exon 1 of 1)	23	123610198	123733056	122859	2	57187	ENST00000355725.8	-51786	ENSG00000125676	THOC2	THO complex 2
IRF1	chrX	149538915	149539413	499	*	Promoter (<=1kb)	23	149534100	149539304	5205	2	100131434	ENST00000431214.5	0	ENSG00000241769	LINC00893	long intergenic non-protein coding RNA 893
IRF1	chrX	149937744	149938242	499	*	Promoter (<=1kb)	23	149929527	149938435	8909	2	541578	ENST00000462691.5	193	ENSG00000197021	CXorf40B	chromosome X open reading frame 40B
IRF1	chrX	152897749	152898247	499	*	Distal Intergenic	23	152914442	152973480	59039	1	7739	ENST00000318504.11	-16195	ENSG00000147394	ZNF185	zinc finger protein 185 with LIM domain
IRF1	chrX	153723877	153724375	499	*	Promoter (<=1kb)	23	153700492	153724066	23575	2	10134	ENST00000458587.8	0	ENSG00000185825	BCAP31	B cell receptor associated protein 31
IRF1	chrX	154379343	154379841	499	*	Promoter (<=1kb)	23	154379361	154381283	1923	1	2010	ENST00000428228.5	0	ENSG00000102119	EMD	emerin
IRF2	chr1	22259972	22260470	499	*	Distal Intergenic	1	22266239	22266300	62	1	100616433	ENST00000581169.1	-5769	ENSG00000266564	MIR4418	microRNA 4418
IRF2	chr1	22689417	22689915	499	*	Distal Intergenic	1	22710839	22891265	180427	1	2048	ENST00000544305.5	-20924	ENSG00000133216	EPHB2	EPH receptor B2
IRF2	chr1	26363742	26364240	499	*	Intron (ENST00000403843.5/257101, intron 4 of 6)	1	26321698	26360080	38383	2	55057	ENST00000475866.3	-3662	ENSG00000176092	CRYBG2	crystallin beta-gamma domain containing 2
IRF2	chr1	34825526	34826024	499	*	Intron (ENST00000426886.1/113444, intron 2 of 4)	1	34792999	34795747	2749	1	2701	ENST00000342280.5	32527	ENSG00000187513	GJA4	gap junction protein alpha 4
IRF2	chr1	42380543	42381041	499	*	Promoter (<=1kb)	1	42380792	42424232	43441	1	284716	ENST00000431473.4	0	ENSG00000177181	RIMKLA	ribosomal modification protein rimK like family member A
IRF2	chr1	43524713	43525211	499	*	Promoter (<=1kb)	1	43525187	43553519	28333	1	5792	ENST00000496043.5	0	ENSG00000142949	PTPRF	protein tyrosine phosphatase receptor type F
IRF2	chr1	44986415	44986913	499	*	Promoter (<=1kb)	1	44850522	44986595	136074	2	8891	ENST00000360403.7	0	ENSG00000070785	EIF2B3	eukaryotic translation initiation factor 2B subunit gamma
IRF2	chr1	53107550	53108048	499	*	3' UTR	1	53087184	53090982	3799	2	6512	ENST00000488036.5	-16568	ENSG00000162383	SLC1A7	solute carrier family 1 member 7
IRF2	chr1	53172766	53173264	499	*	Distal Intergenic	1	53196792	53214178	17387	1	1376	ENST00000636867.1	-23528	ENSG00000157184	CPT2	carnitine palmitoyltransferase 2
IRF2	chr1	53766711	53767209	499	*	3' UTR	1	53506242	53738106	231865	2	148979	ENST00000628545.1	-28605	ENSG00000174332	GLIS1	GLIS family zinc finger 1
IRF2	chr1	59738102	59738600	499	*	Intron (ENST00000634606.1/55277, intron 12 of 16)	1	59733227	59733296	70	2	100616409	ENST00000578274.1	-4806	ENSG00000266150	MIR4711	microRNA 4711
IRF2	chr1	65309204	65309702	499	*	Promoter (<=1kb)	1	65309543	65415871	106329	1	9829	ENST00000371069.5	0	ENSG00000116675	DNAJC6	DnaJ heat shock protein family (Hsp40) member C6
IRF2	chr1	85642124	85642622	499	*	Distal Intergenic	1	85581200	85582099	900	1	3491	ENST00000480413.1	60924	ENSG00000142871	CCN1	cellular communication network factor 1
IRF2	chr1	115838317	115838815	499	*	Promoter (1-2kb)	1	115838052	115840741	2690	2	4808	ENST00000429731.1	1926	ENSG00000177551	NHLH2	nescient helix-loop-helix 2
IRF2	chr1	119631390	119631888	499	*	Intron (ENST00000421812.3/90874, intron 1 of 2)	1	119619377	119648266	28890	2	90874	ENST00000421812.3	16378	ENSG00000143067	ZNF697	zinc finger protein 697
IRF2	chr1	119779874	119780372	499	*	Distal Intergenic	1	119748384	119768905	20522	2	3158	ENST00000544913.2	-10969	ENSG00000134240	HMGCS2	3-hydroxy-3-methylglutaryl-CoA synthase 2
IRF2	chr1	154193764	154194262	499	*	Promoter (<=1kb)	1	154193665	154193743	79	2	100126346	ENST00000401119.3	-21	ENSG00000215938	MIR190B	microRNA 190b
IRF2	chr1	164637940	164638438	499	*	Intron (ENST00000340699.7/5087, intron 3 of 3)	1	164630981	164799889	168909	1	5087	ENST00000482110.5	6959	ENSG00000185630	PBX1	PBX homeobox 1
IRF2	chr1	164774856	164775354	499	*	Promoter (<=1kb)	1	164769116	164774641	5526	2	100505795	ENST00000421530.1	-215	ENSG00000233693	LOC100505795	uncharacterized LOC100505795
IRF2	chr1	166975287	166975785	499	*	Promoter (<=1kb)	1	166908187	166975540	67354	2	387597	ENST00000271417.8	0	ENSG00000143195	ILDR2	immunoglobulin like domain containing receptor 2
IRF2	chr1	204287458	204287956	499	*	Intron (ENST00000272203.8/22874, intron 1 of 22)	1	204259258	204278389	19132	2	22874	ENST00000672625.1	-9069	ENSG00000143850	PLEKHA6	pleckstrin homology domain containing A6
IRF2	chr1	212242515	212243013	499	*	Distal Intergenic	1	212225280	212238977	13698	2	101929541	ENST00000431307.1	-3538	ENSG00000226251	LINC02608	long intergenic non-protein coding RNA 2608
IRF2	chr1	235008174	235008672	499	*	Distal Intergenic	1	234959666	234970062	10397	2	101927851	ENST00000451766.2	-38112	ENSG00000238005	LOC101927851	uncharacterized LOC101927851
IRF2	chr2	10030180	10030678	499	*	Distal Intergenic	2	10042849	10047770	4922	1	8462	ENST00000401510.5	-12171	ENSG00000172059	KLF11	Kruppel like factor 11
IRF2	chr2	11863572	11864070	499	*	Promoter (1-2kb)	2	11865885	12309959	444075	1	100506457	ENST00000438292.5	-1815	ENSG00000224184	MIR3681HG	MIR3681 host gene
IRF2	chr2	15591597	15592095	499	*	Promoter (<=1kb)	2	15591851	15631100	39250	1	1653	ENST00000617198.4	0	ENSG00000079785	DDX1	DEAD-box helicase 1
IRF2	chr2	24793120	24793618	499	*	Promoter (<=1kb)	2	24789734	24793382	3649	2	391356	ENST00000328379.5	0	ENSG00000184924	PTRHD1	peptidyl-tRNA hydrolase domain containing 1
IRF2	chr2	38377147	38377645	499	*	Promoter (<=1kb)	2	38293954	38377273	83320	2	64225	ENST00000378954.9	0	ENSG00000119787	ATL2	atlastin GTPase 2
IRF2	chr2	67054563	67055061	499	*	Distal Intergenic	2	67086446	67298251	211806	1	102800447	ENST00000452716.5	-31385	NA	LINC01828	long intergenic non-protein coding RNA 1828
IRF2	chr2	67215189	67215687	499	*	Promoter (<=1kb)	2	67123357	67215319	91963	2	644838	ENST00000433133.5	0	ENSG00000236780	LINC01829	long intergenic non-protein coding RNA 1829
IRF2	chr2	100321184	100321682	499	*	Promoter (1-2kb)	2	100273291	100322733	49443	2	164832	ENST00000393437.7	1051	ENSG00000170500	LONRF2	LON peptidase N-terminal domain and ring finger 2
IRF2	chr2	113084180	113084678	499	*	Distal Intergenic	2	113074539	113075739	1201	1	84639	ENST00000496265.1	9641	ENSG00000136697	IL1F10	interleukin 1 family member 10
IRF2	chr2	121335815	121336313	499	*	Downstream (1-2kb)	2	121216587	121285202	68616	2	29842	ENST00000263707.6	-50613	ENSG00000115112	TFCP2L1	transcription factor CP2 like 1
IRF2	chr2	131492609	131493107	499	*	Promoter (<=1kb)	2	131492813	131520421	27609	1	150776	ENST00000415574.6	0	ENSG00000152117	LOC150776	sphingomyelin phosphodiesterase 4, neutral membrane (neutral sphingomyelinase-3) pseudogene
IRF2	chr2	148994289	148994787	499	*	Exon (ENST00000435030.6/3800, exon 17 of 26)	2	148999935	149026759	26825	1	3800	ENST00000482151.1	-5148	ENSG00000168280	KIF5C	kinesin family member 5C
IRF2	chr2	157329483	157329981	499	*	Promoter (1-2kb)	2	157318639	157327713	9075	2	57471	ENST00000397283.6	-1770	ENSG00000136541	ERMN	ermin
IRF2	chr2	161238541	161239039	499	*	Intron (ENST00000421122.7/101929512, intron 3 of 3)	2	161244730	161249049	4320	1	100996579	ENST00000655684.1	-5691	ENSG00000227403	LINC01806	long intergenic non-protein coding RNA 1806
IRF2	chr2	162073258	162073756	499	*	Promoter (<=1kb)	2	161995178	162073486	78309	2	1803	ENST00000490286.5	0	ENSG00000197635	DPP4	dipeptidyl peptidase 4
IRF2	chr2	162574539	162575037	499	*	Intron (ENST00000332142.10/90134, intron 2 of 15)	2	162371407	162538076	166670	2	90134	ENST00000618399.4	-36463	ENSG00000184611	KCNH7	potassium voltage-gated channel subfamily H member 7
IRF2	chr2	172234896	172235394	499	*	Exon (ENST00000662764.1/ENST00000662764.1, exon 2 of 2)	2	172103006	172109982	6977	1	104326193	ENST00000448117.1	131890	ENSG00000236651	DLX2-DT	DLX2 divergent transcript
IRF2	chr2	175233336	175233834	499	*	Distal Intergenic	2	175176258	175184607	8350	2	518	ENST00000284727.8	-48729	ENSG00000154518	ATP5MC3	ATP synthase membrane subunit c locus 3
IRF2	chr2	197613326	197613824	499	*	Intron (ENST00000295049.9/130132, intron 7 of 8)	2	197572006	197617895	45890	2	130132	ENST00000454447.1	4071	ENSG00000162944	RFTN2	raftlin family member 2
IRF2	chr2	205901976	205902474	499	*	Distal Intergenic	2	205764337	205795121	30785	1	8828	ENST00000467850.1	137639	ENSG00000118257	NRP2	neuropilin 2
IRF2	chr2	219071083	219071581	499	*	Distal Intergenic	2	219054424	219060921	6498	2	3549	ENST00000295731.7	-10162	ENSG00000163501	IHH	Indian hedgehog signaling molecule
IRF2	chr2	222981964	222982462	499	*	Distal Intergenic	2	222933018	222941824	8807	1	2181	ENST00000495541.1	48946	ENSG00000123983	ACSL3	acyl-CoA synthetase long chain family member 3
IRF2	chr2	236117870	236118368	499	*	Intron (ENST00000304032.13/116987, intron 16 of 17)	2	236165734	236167329	1596	2	2637	ENST00000465889.1	48961	ENSG00000168505	GBX2	gastrulation brain homeobox 2
IRF2	chr3	25783217	25783715	499	*	Promoter (<=1kb)	3	25718944	25783443	64500	2	55768	ENST00000280700.10	0	ENSG00000151092	NGLY1	N-glycanase 1
IRF2	chr3	37768340	37768838	499	*	Intron (ENST00000264741.10/3680, intron 23 of 27)	3	37780015	37819390	39376	1	3680	ENST00000411817.2	-11177	ENSG00000144668	ITGA9	integrin subunit alpha 9
IRF2	chr3	42166138	42166636	499	*	Intron (ENST00000673621.1/22906, intron 3 of 16)	3	42160212	42184923	24712	1	22906	ENST00000469506.3	5926	ENSG00000182606	TRAK1	trafficking kinesin protein 1
IRF2	chr3	49461798	49462296	499	*	Distal Intergenic	3	49468703	49535618	66916	1	1605	ENST00000515359.6	-6407	ENSG00000173402	DAG1	dystroglycan 1
IRF2	chr3	50268286	50268784	499	*	Promoter (<=1kb)	3	50268874	50277139	8266	1	7869	ENST00000619119.4	-90	ENSG00000012171	SEMA3B	semaphorin 3B
IRF2	chr3	63912152	63912650	499	*	Promoter (<=1kb)	3	63912588	63999559	86972	1	6314	ENST00000522345.2	0	ENSG00000163635	ATXN7	ataxin 7
IRF2	chr3	64023313	64023811	499	*	Promoter (<=1kb)	3	64010549	64023560	13012	2	9861	ENST00000295901.8	0	ENSG00000163636	PSMD6	proteasome 26S subunit, non-ATPase 6
IRF2	chr3	66038694	66039192	499	*	Promoter (<=1kb)	3	65452582	66038834	586253	2	9223	ENST00000464060.5	0	ENSG00000151276	MAGI1	membrane associated guanylate kinase, WW and PDZ domain containing 1
IRF2	chr3	66500888	66501386	499	*	Promoter (<=1kb)	3	66378797	66500932	122136	2	26018	ENST00000273261.7	0	ENSG00000144749	LRIG1	leucine rich repeats and immunoglobulin like domains 1
IRF2	chr3	69080139	69080637	499	*	Promoter (<=1kb)	3	69054730	69080365	25636	2	9039	ENST00000361055.9	0	ENSG00000144744	UBA3	ubiquitin like modifier activating enzyme 3
IRF2	chr3	71875352	71875850	499	*	Distal Intergenic	3	71771656	71785206	13551	2	60675	ENST00000353065.7	-90146	ENSG00000163421	PROK2	prokineticin 2
IRF2	chr3	72996524	72997022	499	*	Promoter (<=1kb)	3	72996803	73064982	68180	1	151987	ENST00000482242.5	0	ENSG00000163605	PPP4R2	protein phosphatase 4 regulatory subunit 2
IRF2	chr3	119241386	119241884	499	*	Promoter (<=1kb)	3	119211742	119240946	29205	2	8702	ENST00000359213.7	-440	ENSG00000121578	B4GALT4	beta-1,4-galactosyltransferase 4
IRF2	chr3	126982718	126983216	499	*	Distal Intergenic	3	126988594	127037392	48799	1	5361	ENST00000393409.2	-5378	ENSG00000114554	PLXNA1	plexin A1
IRF2	chr3	133573154	133573652	499	*	Promoter (<=1kb)	3	133573730	133590261	16532	1	55573	ENST00000264993.7	-78	ENSG00000091527	CDV3	CDV3 homolog
IRF2	chr3	134212867	134213365	499	*	Intron (ENST00000460933.5/6259, intron 2 of 14)	3	134202537	134207525	4989	2	6259	ENST00000464879.1	-5342	ENSG00000163785	RYK	receptor like tyrosine kinase
IRF2	chr3	136752378	136752876	499	*	Promoter (<=1kb)	3	136336236	136752378	416143	2	10274	ENST00000236698.9	0	ENSG00000118007	STAG1	stromal antigen 1
IRF2	chr3	150546354	150546852	499	*	Promoter (<=1kb)	3	150541998	150546496	4499	2	27230	ENST00000239944.7	0	ENSG00000120742	SERP1	stress associated endoplasmic reticulum protein 1
IRF2	chr3	179147858	179148356	499	*	Promoter (<=1kb)	3	179101366	179147973	46608	2	101928739	ENST00000435560.1	0	ENSG00000229102	LOC101928739	uncharacterized LOC101928739
IRF2	chr4	8428736	8429234	499	*	Promoter (<=1kb)	4	8366961	8428486	61526	2	8310	ENST00000503233.5	-250	ENSG00000087008	ACOX3	acyl-CoA oxidase 3, pristanoyl
IRF2	chr4	18021897	18022395	499	*	Promoter (<=1kb)	4	17841199	18021876	180678	2	254251	ENST00000635767.1	-21	ENSG00000178177	LCORL	ligand dependent nuclear receptor corepressor like
IRF2	chr4	37825906	37826404	499	*	Promoter (<=1kb)	4	37826660	37839663	13004	1	55276	ENST00000625312.2	-256	ENSG00000169299	PGM2	phosphoglucomutase 2
IRF2	chr4	38109844	38110342	499	*	Promoter (<=1kb)	4	38110181	38137544	27364	1	23216	ENST00000401554.5	0	ENSG00000065882	TBC1D1	TBC1 domain family member 1
IRF2	chr4	38318771	38319269	499	*	Distal Intergenic	4	38366914	38385759	18846	1	105374410	ENST00000503465.1	-47645	ENSG00000248227	LINC02513	long intergenic non-protein coding RNA 2513
IRF2	chr4	39527359	39527857	499	*	Promoter (<=1kb)	4	39498755	39527439	28685	2	7358	ENST00000316423.11	0	ENSG00000109814	UGDH	UDP-glucose 6-dehydrogenase
IRF2	chr4	51844574	51845072	499	*	Promoter (<=1kb)	4	51844884	51874367	29484	1	23142	ENST00000504661.1	0	ENSG00000109184	DCUN1D4	defective in cullin neddylation 1 domain containing 4
IRF2	chr4	70688021	70688519	499	*	Promoter (<=1kb)	4	70688532	70690551	2020	1	57050	ENST00000254803.4	-13	ENSG00000132467	UTP3	UTP3 small subunit processome component
IRF2	chr4	76148218	76148716	499	*	Promoter (<=1kb)	4	76114659	76148416	33758	2	53371	ENST00000507257.5	0	ENSG00000138750	NUP54	nucleoporin 54
IRF2	chr4	83034801	83035299	499	*	Promoter (<=1kb)	4	83035171	83049515	14345	1	51138	ENST00000511891.5	0	ENSG00000138663	COPS4	COP9 signalosome subunit 4
IRF2	chr4	85796559	85797057	499	*	Intron (ENST00000395184.6/83478, intron 3 of 9)	4	85778706	86001223	222518	1	83478	ENST00000395183.6	17853	ENSG00000138639	ARHGAP24	Rho GTPase activating protein 24
IRF2	chr4	86891654	86892152	499	*	Promoter (<=1kb)	4	86887845	86892320	4476	2	132989	ENST00000512468.5	168	ENSG00000163633	C4orf36	chromosome 4 open reading frame 36
IRF2	chr4	94451605	94452103	499	*	Promoter (<=1kb)	4	94451857	94588216	136360	1	10611	ENST00000318007.9	0	ENSG00000163110	PDLIM5	PDZ and LIM domain 5
IRF2	chr4	98260994	98261492	499	*	Promoter (<=1kb)	4	98261384	98392080	130697	1	5910	ENST00000509011.5	0	ENSG00000138698	RAP1GDS1	Rap1 GTPase-GDP dissociation stimulator 1
IRF2	chr4	100868275	100868773	499	*	Intron (ENST00000510657.1/51705, intron 1 of 5)	4	100479972	100880126	400155	2	51705	ENST00000510657.1	11353	ENSG00000164035	EMCN	endomucin
IRF2	chr4	139177070	139177568	499	*	Promoter (<=1kb)	4	139057220	139177218	119999	2	1998	ENST00000394235.6	0	ENSG00000109381	ELF2	E74 like ETS transcription factor 2
IRF2	chr4	148061785	148062283	499	*	Promoter (2-3kb)	4	148065240	148072376	7137	1	79658	ENST00000510076.1	-2957	ENSG00000071205	ARHGAP10	Rho GTPase activating protein 10
IRF2	chr4	163494371	163494869	499	*	Promoter (<=1kb)	4	163494442	163519720	25279	1	55319	ENST00000509657.5	0	ENSG00000198498	TMA16	translation machinery associated 16 homolog
IRF2	chr4	183504961	183505459	499	*	Promoter (<=1kb)	4	183505058	183512429	7372	1	3622	ENST00000302327.4	0	ENSG00000168556	ING2	inhibitor of growth family member 2
IRF2	chr4	184649331	184649829	499	*	Promoter (<=1kb)	4	184649667	184694963	45297	1	201973	ENST00000515774.5	0	ENSG00000164306	PRIMPOL	primase and DNA directed polymerase
IRF2	chr4	186725776	186726274	499	*	Promoter (<=1kb)	4	186708363	186726722	18360	2	2195	ENST00000509647.1	448	ENSG00000083857	FAT1	FAT atypical cadherin 1
IRF2	chr5	30428783	30429281	499	*	Distal Intergenic	5	31193686	31329146	135461	1	1004	ENST00000265071.3	-764405	ENSG00000113361	CDH6	cadherin 6
IRF2	chr5	39285161	39285659	499	*	3' UTR	5	39202438	39274528	72091	2	2533	ENST00000510188.1	-10633	ENSG00000082074	FYB1	FYN binding protein 1
IRF2	chr5	39527090	39527588	499	*	Distal Intergenic	5	39520416	39524708	4293	1	101926940	ENST00000604954.6	6674	ENSG00000271334	LINC02104	long intergenic non-protein coding RNA 2104
IRF2	chr5	57499312	57499810	499	*	Intron (ENST00000506106.1/ENST00000506106.1, intron 3 of 3)	5	57480018	57482811	2794	2	345651	ENST00000423391.3	-16501	ENSG00000169067	ACTBL2	actin beta like 2
IRF2	chr5	59598483	59598981	499	*	Intron (ENST00000340635.11/5144, intron 1 of 14)	5	58973688	59586499	612812	2	5144	ENST00000360047.9	-11984	ENSG00000113448	PDE4D	phosphodiesterase 4D
IRF2	chr5	68315627	68316125	499	*	Distal Intergenic	5	68292683	68295743	3061	1	5295	ENST00000520550.1	22944	ENSG00000145675	PIK3R1	phosphoinositide-3-kinase regulatory subunit 1
IRF2	chr5	77492300	77492798	499	*	Promoter (<=1kb)	5	77430933	77492316	61384	2	55255	ENST00000296679.9	0	ENSG00000164253	WDR41	WD repeat domain 41
IRF2	chr5	80255871	80256369	499	*	Promoter (<=1kb)	5	80111651	80256019	144369	2	256987	ENST00000509193.5	0	ENSG00000164300	SERINC5	serine incorporator 5
IRF2	chr5	80481219	80481717	499	*	3' UTR	5	80487969	80510807	22839	1	167555	ENST00000502608.5	-6252	ENSG00000152380	FAM151B	family with sequence similarity 151 member B
IRF2	chr5	82277901	82278399	499	*	Promoter (<=1kb)	5	82273320	82278354	5035	2	6228	ENST00000296674.13	0	ENSG00000186468	RPS23	ribosomal protein S23
IRF2	chr5	138177805	138178303	499	*	Promoter (<=1kb)	5	138156882	138177667	20786	2	10902	ENST00000441656.5	-138	ENSG00000112983	BRD8	bromodomain containing 8
IRF2	chr5	140181036	140181534	499	*	Intron (ENST00000509589.5/84418, intron 1 of 3)	5	140175217	140228915	53699	1	84418	ENST00000644078.1	5819	ENSG00000120306	CYSTM1	cysteine rich transmembrane module containing 1
IRF2	chr5	150350471	150350969	499	*	Distal Intergenic	5	150357629	150398429	40801	1	6949	ENST00000650162.1	-6660	ENSG00000070814	TCOF1	treacle ribosome biogenesis factor 1
IRF2	chr5	150412656	150413154	499	*	Promoter (<=1kb)	5	150400041	150412751	12711	2	972	ENST00000009530.12	0	ENSG00000019582	CD74	CD74 molecule
IRF2	chr5	154714530	154715028	499	*	Promoter (1-2kb)	5	154712843	154817605	104763	1	23367	ENST00000336314.9	1687	ENSG00000155506	LARP1	La ribonucleoprotein 1, translational regulator
IRF2	chr5	154858265	154858763	499	*	Promoter (<=1kb)	5	154858482	154870705	12224	1	9337	ENST00000519211.5	0	ENSG00000155508	CNOT8	CCR4-NOT transcription complex subunit 8
IRF2	chr5	168486181	168486679	499	*	Promoter (<=1kb)	5	168486451	168493187	6737	1	5917	ENST00000524082.5	0	ENSG00000113643	RARS1	arginyl-tRNA synthetase 1
IRF2	chr5	172958571	172959069	499	*	Promoter (<=1kb)	5	172954786	172958778	3993	2	100268168	ENST00000520067.5	0	ENSG00000204758	LOC100268168	uncharacterized LOC100268168
IRF2	chr5	173057488	173057986	499	*	Promoter (<=1kb)	5	173057394	173086569	29176	1	153222	ENST00000523161.1	94	ENSG00000164463	CREBRF	CREB3 regulatory factor
IRF2	chr5	173615810	173616308	499	*	Promoter (<=1kb)	5	173607799	173616358	8560	2	91272	ENST00000477985.1	50	ENSG00000145919	BOD1	biorientation of chromosomes in cell division 1
IRF2	chr5	177457516	177458014	499	*	Promoter (2-3kb)	5	177458297	177460642	2346	2	1627	ENST00000467054.2	2628	ENSG00000113758	DBN1	drebrin 1
IRF2	chr6	9397963	9398461	499	*	Distal Intergenic	6	8783275	8786889	3615	1	100506207	ENST00000645808.1	614688	ENSG00000285219	LOC100506207	uncharacterized LOC100506207
IRF2	chr6	21264474	21264972	499	*	Intron (ENST00000669568.1/ENST00000669568.1, intron 1 of 1)	6	21200812	21231441	30630	1	54901	ENST00000476517.1	63662	ENSG00000145996	CDKAL1	CDK5 regulatory subunit associated protein 1 like 1
IRF2	chr6	29752999	29753497	499	*	Promoter (1-2kb)	6	29750729	29751148	420	2	340198	ENST00000441380.1	-1851	ENSG00000235821	IFITM4P	interferon induced transmembrane protein 4 pseudogene
IRF2	chr6	82101535	82102033	499	*	Promoter (<=1kb)	6	81844604	82101765	257162	2	102724168	ENST00000666226.1	0	NA	LINC02542	long intergenic non-protein coding RNA 2542
IRF2	chr6	127022228	127022726	499	*	Intron (ENST00000651326.1/ENST00000651326.1, intron 2 of 6)	6	127118671	127199481	80811	1	84870	ENST00000356698.9	-95945	ENSG00000146374	RSPO3	R-spondin 3
IRF2	chr6	136959482	136959980	499	*	Distal Intergenic	6	136982165	136993234	11070	2	100294720	ENST00000418699.1	33254	ENSG00000225391	NHEG1	neuroblastoma highly expressed 1
IRF2	chr6	148856231	148856729	499	*	Intron (ENST00000367463.5/10090, intron 1 of 7)	6	148953907	149005588	51682	1	10090	ENST00000473631.1	-97178	ENSG00000111962	UST	uronyl 2-sulfotransferase
IRF2	chr6	150599109	150599607	499	*	Promoter (<=1kb)	6	150599883	150733821	133939	1	57480	ENST00000367326.1	-276	ENSG00000120278	PLEKHG1	pleckstrin homology and RhoGEF domain containing G1
IRF2	chr6	158474864	158475362	499	*	Intron (ENST00000367097.8/56995, intron 6 of 13)	6	158461650	158498693	37044	1	56995	ENST00000613390.1	13214	ENSG00000130338	TULP4	TUB like protein 4
IRF2	chr6	170291771	170292269	499	*	Promoter (<=1kb)	6	170282206	170291078	8873	2	28514	ENST00000366756.4	-693	ENSG00000198719	DLL1	delta like canonical Notch ligand 1
IRF2	chr7	2717370	2717868	499	*	Intron (ENST00000489665.1/155185, intron 4 of 4)	7	2702530	2765125	62596	1	155185	ENST00000489665.1	14840	ENSG00000174945	AMZ1	archaelysin family metallopeptidase 1
IRF2	chr7	40717190	40717688	499	*	Intron (ENST00000401647.6/79783, intron 11 of 12)	7	40793182	40860757	67576	1	79783	ENST00000464028.1	-75494	ENSG00000175600	SUGCT	succinyl-CoA:glutarate-CoA transferase
IRF2	chr7	47571248	47571746	499	*	Intron (ENST00000311160.14/64759, intron 1 of 30)	7	47439643	47581631	141989	2	64759	ENST00000434451.1	9885	ENSG00000136205	TNS3	tensin 3
IRF2	chr7	50552138	50552636	499	*	Intron (ENST00000357936.9/1644, intron 1 of 14)	7	50458440	50544119	85680	2	1644	ENST00000431062.5	-8019	ENSG00000132437	DDC	dopa decarboxylase
IRF2	chr7	54864694	54865192	499	*	Distal Intergenic	7	54752253	54759974	7722	2	23480	ENST00000415949.5	-104720	ENSG00000132432	SEC61G	SEC61 translocon gamma subunit
IRF2	chr7	133081983	133082481	499	*	Promoter (<=1kb)	7	132784870	133082090	297221	2	54927	ENST00000262570.10	0	ENSG00000106554	CHCHD3	coiled-coil-helix-coiled-coil-helix domain containing 3
IRF2	chr7	140656475	140656973	499	*	Intron (ENST00000649584.1/ENST00000649584.1, intron 5 of 5)	7	140601925	140641485	39561	2	27147	ENST00000491728.5	-14990	ENSG00000146966	DENND2A	DENN domain containing 2A
IRF2	chr7	142587532	142588030	499	*	5' UTR	7	142666272	142667718	1447	1	100463482	ENST00000604952.1	-78242	ENSG00000270672	MTRNR2L6	MT-RNR2 like 6
IRF2	chr7	143837185	143837683	499	*	Promoter (<=1kb)	7	143811968	143836933	24966	2	154761	ENST00000481651.1	-252	ENSG00000253882	LOC154761	family with sequence similarity 115, member C pseudogene
IRF2	chr7	149239344	149239842	499	*	Promoter (<=1kb)	7	149239651	149255606	15956	1	7988	ENST00000335870.7	0	ENSG00000170260	ZNF212	zinc finger protein 212
IRF2	chr8	9002577	9003075	499	*	Promoter (<=1kb)	8	9002804	9033339	30536	1	90459	ENST00000250263.7	0	ENSG00000104626	ERI1	exoribonuclease 1
IRF2	chr8	39939918	39940416	499	*	Intron (ENST00000343295.8/169355, intron 1 of 10)	8	39934955	40016391	81437	1	169355	ENST00000502986.2	4963	ENSG00000188676	IDO2	indoleamine 2,3-dioxygenase 2
IRF2	chr8	66428617	66429115	499	*	Promoter (<=1kb)	8	66419589	66428977	9389	2	100505676	ENST00000499642.1	0	ENSG00000246145	RRS1-AS1	RRS1 antisense RNA 1 (head to head)
IRF2	chr8	70215208	70215706	499	*	Intron (ENST00000452400.7/10499, intron 3 of 22)	8	70216696	70245375	28680	2	10499	ENST00000519724.1	29669	ENSG00000140396	NCOA2	nuclear receptor coactivator 2
IRF2	chr8	73184692	73185190	499	*	Distal Intergenic	8	73066532	73124088	57557	2	157869	ENST00000519697.1	-60604	ENSG00000164764	SBSPON	somatomedin B and thrombospondin type 1 domain containing
IRF2	chr8	86290096	86290594	499	*	Intron (ENST00000520624.1/157724, intron 1 of 3)	8	86217626	86321146	103521	2	157724	ENST00000520624.1	30552	ENSG00000164893	SLC7A13	solute carrier family 7 member 13
IRF2	chr8	103498565	103499063	499	*	Promoter (<=1kb)	8	103483398	103499220	15823	2	105375690	ENST00000517376.5	157	NA	LOC105375690	uncharacterized LOC105375690
IRF2	chr8	112812937	112813435	499	*	Intron (ENST00000343508.7/114788, intron 13 of 71)	8	112222932	112690042	467111	2	114788	ENST00000339701.7	-122895	ENSG00000164796	CSMD3	CUB and Sushi multiple domains 3
IRF2	chr8	126318674	126319172	499	*	Distal Intergenic	8	126325454	126329538	4085	1	101927657	ENST00000500180.3	-6282	ENSG00000244791	LOC101927657	uncharacterized LOC101927657
IRF2	chr8	127819963	127820461	499	*	Exon (ENST00000656168.1/ENST00000656168.1, exon 5 of 5)	8	127796033	128101256	305224	1	5820	ENST00000523068.2	23930	ENSG00000249859	PVT1	Pvt1 oncogene
IRF2	chr8	128176793	128177291	499	*	Intron (ENST00000651587.1/5820, intron 10 of 10)	8	128150116	128150188	73	1	100302281	ENST00000408334.1	26677	ENSG00000221261	MIR1208	microRNA 1208
IRF2	chr8	128428177	128428675	499	*	Promoter (<=1kb)	8	128405269	128427916	22648	2	101927774	ENST00000520206.5	-261	NA	LINC00824	long intergenic non-protein coding RNA 824
IRF2	chr9	6068820	6069318	499	*	Distal Intergenic	9	6013866	6015625	1760	2	26953	ENST00000623170.1	-53195	ENSG00000137040	RANBP6	RAN binding protein 6
IRF2	chr9	34664256	34664754	499	*	Promoter (<=1kb)	9	34661880	34664048	2169	2	10850	ENST00000557161.1	-208	ENSG00000213927	CCL27	C-C motif chemokine ligand 27
IRF2	chr9	36189885	36190383	499	*	Promoter (<=1kb)	9	36190856	36212061	21206	1	1211	ENST00000433436.6	-473	ENSG00000122705	CLTA	clathrin light chain A
IRF2	chr9	66900456	66900954	499	*	Promoter (<=1kb)	9	66900729	66921439	20711	1	26149	ENST00000621410.4	0	ENSG00000274349	ZNF658	zinc finger protein 658
IRF2	chr9	76676793	76677291	499	*	Intron (ENST00000376717.6/158471, intron 1 of 10)	9	76692010	76785686	93677	1	50652	ENST00000645196.1	-14719	ENSG00000225937	PCA3	prostate cancer associated 3
IRF2	chr9	98796351	98796849	499	*	Promoter (<=1kb)	9	98732009	98796555	64547	2	203286	ENST00000353234.5	0	ENSG00000165138	ANKS6	ankyrin repeat and sterile alpha motif domain containing 6
IRF2	chr9	121322102	121322600	499	*	Intron (ENST00000373823.7/2934, intron 18 of 24)	9	121326582	121332662	6081	1	2934	ENST00000373806.1	-3982	ENSG00000148180	GSN	gelsolin
IRF2	chr9	125200266	125200764	499	*	Promoter (<=1kb)	9	125200542	125234158	33617	1	10244	ENST00000259460.12	0	ENSG00000136933	RABEPK	Rab9 effector protein with kelch motifs
IRF2	chr9	130352060	130352558	499	*	Intron (ENST00000624552.3/256158, intron 30 of 97)	9	130384449	130419582	35134	1	256158	ENST00000487727.6	-31891	ENSG00000148357	HMCN2	hemicentin 2
IRF2	chr9	132538017	132538515	499	*	Intron (ENST00000343036.6/389799, intron 5 of 6)	9	132582606	132590252	7647	1	56751	ENST00000263610.7	-44091	ENSG00000125492	BARHL1	BarH like homeobox 1
IRF2	chr9	134065676	134066174	499	*	Promoter (1-2kb)	9	134030305	134068026	37722	2	8019	ENST00000303407.12	1852	ENSG00000169925	BRD3	bromodomain containing 3
IRF2	chr9	134325866	134326364	499	*	Promoter (<=1kb)	9	134326455	134440585	114131	1	6256	ENST00000481739.2	-91	ENSG00000186350	RXRA	retinoid X receptor alpha
IRF2	chr9	136901624	136902122	499	*	Promoter (<=1kb)	9	136901944	136920320	18377	1	7186	ENST00000482854.5	0	ENSG00000127191	TRAF2	TNF receptor associated factor 2
IRF2	chr10	26860778	26861276	499	*	Promoter (<=1kb)	10	26746593	26860892	114300	2	10006	ENST00000376170.8	0	ENSG00000136754	ABI1	abl interactor 1
IRF2	chr10	70417021	70417519	499	*	Intron (ENST00000373218.5/1979, intron 1 of 2)	10	70404145	70428618	24474	1	1979	ENST00000373218.5	12876	ENSG00000148730	EIF4EBP2	eukaryotic translation initiation factor 4E binding protein 2
IRF2	chr10	70576699	70577197	499	*	Distal Intergenic	10	70597348	70602687	5340	2	5551	ENST00000638674.1	25490	ENSG00000180644	PRF1	perforin 1
IRF2	chr10	72048471	72048969	499	*	Distal Intergenic	10	72063003	72068865	5863	2	9806	ENST00000460053.1	19896	ENSG00000107742	SPOCK2	SPARC (osteonectin), cwcv and kazal like domains proteoglycan 2
IRF2	chr10	72273601	72274099	499	*	Promoter (<=1kb)	10	72273924	72276036	2113	1	54541	ENST00000307365.4	0	ENSG00000168209	DDIT4	DNA damage inducible transcript 4
IRF2	chr10	78528655	78529153	499	*	Exon (ENST00000635422.1/ENST00000635422.1, exon 4 of 5)	10	78267442	78330595	63154	1	414243	ENST00000459633.1	261213	ENSG00000230417	LINC00595	long intergenic non-protein coding RNA 595
IRF2	chr10	91632926	91633424	499	*	Promoter (<=1kb)	10	91628442	91633071	4630	2	5507	ENST00000238994.6	0	ENSG00000119938	PPP1R3C	protein phosphatase 1 regulatory subunit 3C
IRF2	chr10	96375225	96375723	499	*	Exon (ENST00000506028.2/ENST00000506028.2, exon 1 of 2)	10	96343222	96359365	16144	2	93377	ENST00000419479.5	-15860	ENSG00000197430	OPALIN	oligodendrocytic myelin paranodal and inner loop protein
IRF2	chr10	101570129	101570627	499	*	Promoter (<=1kb)	10	101570560	101596651	26092	1	25911	ENST00000470165.1	0	ENSG00000166171	DPCD	deleted in primary ciliary dyskinesia homolog (mouse)
IRF2	chr10	102065095	102065593	499	*	Promoter (<=1kb)	10	102065390	102068038	2649	1	79803	ENST00000299238.6	0	ENSG00000166189	HPS6	HPS6 biogenesis of lysosomal organelles complex 2 subunit 3
IRF2	chr10	102714213	102714711	499	*	Promoter (<=1kb)	10	102714538	102729390	14853	1	118980	ENST00000602831.5	0	ENSG00000156398	SFXN2	sideroflexin 2
IRF2	chr10	110919078	110919576	499	*	Promoter (<=1kb)	10	110919547	111013667	94121	1	8036	ENST00000369452.8	0	ENSG00000108061	SHOC2	SHOC2 leucine rich repeat scaffold protein
IRF2	chr10	119207225	119207723	499	*	Promoter (<=1kb)	10	119207571	119459745	252175	1	2869	ENST00000392870.3	0	ENSG00000198873	GRK5	G protein-coupled receptor kinase 5
IRF2	chr10	119542529	119543027	499	*	Promoter (<=1kb)	10	119499817	119542719	42903	2	6001	ENST00000369103.3	0	ENSG00000148908	RGS10	regulator of G protein signaling 10
IRF2	chr10	119651080	119651578	499	*	Promoter (<=1kb)	10	119651370	119677819	26450	1	9531	ENST00000369085.7	0	ENSG00000151929	BAG3	BCL2 associated athanogene 3
IRF2	chr10	123008690	123009188	499	*	Promoter (<=1kb)	10	123008979	123054119	45141	1	36	ENST00000368869.8	0	ENSG00000196177	ACADSB	acyl-CoA dehydrogenase short/branched chain
IRF2	chr10	128211839	128212337	499	*	Intron (ENST00000626518.2/101927381, intron 1 of 3)	10	128181136	128317726	136591	1	101927381	ENST00000630252.1	30703	ENSG00000280953	LINC01163	long intergenic non-protein coding RNA 1163
IRF2	chr10	130110612	130111110	499	*	Promoter (<=1kb)	10	130020025	130110810	90786	2	387723	ENST00000643056.1	0	ENSG00000237489	C10orf143	chromosome 10 open reading frame 143
IRF2	chr10	132537390	132537888	499	*	Promoter (<=1kb)	10	132537787	132783480	245694	1	3632	ENST00000368594.8	0	ENSG00000068383	INPP5A	inositol polyphosphate-5-phosphatase A
IRF2	chr10	133264430	133264928	499	*	Promoter (<=1kb)	10	133263003	133263865	863	2	101	ENST00000559018.1	-565	ENSG00000151651	ADAM8	ADAM metallopeptidase domain 8
IRF2	chr10	133373191	133373689	499	*	Promoter (<=1kb)	10	133362485	133373354	10870	2	1892	ENST00000368547.4	0	ENSG00000127884	ECHS1	enoyl-CoA hydratase, short chain 1
IRF2	chr11	5624694	5625192	499	*	Promoter (<=1kb)	11	5624983	5644398	19416	1	53840	ENST00000429814.2	0	ENSG00000258659	TRIM34	tripartite motif containing 34
IRF2	chr11	7573605	7574103	499	*	Promoter (<=1kb)	11	7573905	7629511	55607	1	8495	ENST00000529575.5	0	ENSG00000166387	PPFIBP2	PPFIA binding protein 2
IRF2	chr11	9384343	9384841	499	*	Promoter (<=1kb)	11	9384652	9410032	25381	1	10527	ENST00000533233.1	0	ENSG00000205339	IPO7	importin 7
IRF2	chr11	61788070	61788568	499	*	Promoter (2-3kb)	11	61768501	61790603	22103	2	746	ENST00000535042.1	2035	ENSG00000134825	TMEM258	transmembrane protein 258
IRF2	chr11	62881127	62881625	499	*	Promoter (<=1kb)	11	62881668	62885314	3647	1	6520	ENST00000537508.5	-43	ENSG00000168003	SLC3A2	solute carrier family 3 member 2
IRF2	chr11	64448741	64449239	499	*	Promoter (<=1kb)	11	64449074	64451657	2584	1	100996455	ENST00000316124.3	0	ENSG00000181908	LINC02724	long intergenic non-protein coding RNA 2724
IRF2	chr11	88544308	88544806	499	*	Intron (ENST00000455756.6/2915, intron 8 of 8)	11	88511748	88512361	614	1	100873989	ENST00000531994.1	32560	ENSG00000255082	GRM5-AS1	GRM5 antisense RNA 1
IRF2	chr12	2135591	2136089	499	*	Intron (ENST00000327702.12/775, intron 3 of 47)	12	2053563	2692159	638597	1	775	ENST00000406454.7	82028	ENSG00000151067	CACNA1C	calcium voltage-gated channel subunit alpha1 C
IRF2	chr12	50167279	50167777	499	*	Promoter (<=1kb)	12	50129299	50167369	38071	2	91012	ENST00000317551.11	0	ENSG00000139624	CERS5	ceramide synthase 5
IRF2	chr12	53381796	53382294	499	*	Promoter (<=1kb)	12	53381302	53382658	1357	1	6667	ENST00000548560.1	494	ENSG00000185591	SP1	Sp1 transcription factor
IRF2	chr12	56521576	56522074	499	*	Promoter (<=1kb)	12	56521820	56596193	74374	1	5939	ENST00000262031.10	0	ENSG00000076067	RBMS2	RNA binding motif single stranded interacting protein 2
IRF2	chr12	102964872	102965370	499	*	Distal Intergenic	12	102916573	102958410	41838	2	5053	ENST00000547319.1	-6462	ENSG00000171759	PAH	phenylalanine hydroxylase
IRF2	chr12	103434607	103435105	499	*	Intron (ENST00000547347.5/374470, intron 2 of 10)	12	103267609	103441591	173983	2	374470	ENST00000550650.5	6486	ENSG00000179088	C12orf42	chromosome 12 open reading frame 42
IRF2	chr12	109291352	109291850	499	*	Promoter (1-2kb)	12	109279761	109290252	10492	2	121643	ENST00000423960.1	-1100	ENSG00000139445	FOXN4	forkhead box N4
IRF2	chr12	124827681	124828179	499	*	Intron (ENST00000261693.11/949, intron 1 of 12)	12	124785820	124817707	31888	2	949	ENST00000544327.1	-9974	ENSG00000073060	SCARB1	scavenger receptor class B member 1
IRF2	chr13	26962028	26962526	499	*	Distal Intergenic	13	27089438	27095706	6269	2	219333	ENST00000612674.1	133180	ENSG00000152484	USP12	ubiquitin specific peptidase 12
IRF2	chr13	27383587	27384085	499	*	Distal Intergenic	13	27424619	27435823	11205	1	2971	ENST00000381140.9	-40534	ENSG00000122034	GTF3A	general transcription factor IIIA
IRF2	chr13	28684209	28684707	499	*	Distal Intergenic	13	28700064	28704557	4494	2	283537	ENST00000475385.1	19850	ENSG00000139508	SLC46A3	solute carrier family 46 member 3
IRF2	chr13	39006141	39006639	499	*	Distal Intergenic	13	39011376	39012475	1100	2	80209	ENST00000492646.1	5836	ENSG00000120685	PROSER1	proline and serine rich 1
IRF2	chr13	44403609	44404107	499	*	Promoter (1-2kb)	13	44401528	44405720	4193	2	400128	ENST00000660135.1	1613	ENSG00000237361	TUSC8	tumor suppressor candidate 8
IRF2	chr13	44819099	44819597	499	*	Distal Intergenic	13	44799503	44809630	10128	2	144817	ENST00000414562.1	-9469	ENSG00000235097	LINC00330	long intergenic non-protein coding RNA 330
IRF2	chr13	50357645	50358143	499	*	Intron (ENST00000486895.5/10301, intron 1 of 1)	13	50329634	50401366	71733	1	10301	ENST00000489542.6	28011	ENSG00000176124	DLEU1	deleted in lymphocytic leukemia 1
IRF2	chr13	66312685	66313183	499	*	Intron (ENST00000430861.1/ENST00000430861.1, intron 1 of 1)	13	66304604	66306309	1706	2	5101	ENST00000617020.1	-6376	ENSG00000184226	PCDH9	protocadherin 9
IRF2	chr13	71866294	71866792	499	*	Promoter (<=1kb)	13	71439946	71866769	426824	2	1602	ENST00000619232.1	0	ENSG00000276644	DACH1	dachshund family transcription factor 1
IRF2	chr13	78664697	78665195	499	*	Distal Intergenic	13	78614289	78659155	44867	2	79596	ENST00000282003.7	-5542	ENSG00000152193	OBI1	ORC ubiquitin ligase 1
IRF2	chr13	79782777	79783275	499	*	Distal Intergenic	13	79804418	79805685	1268	1	102724076	ENST00000457858.1	-21143	ENSG00000229011	LINC01038	long intergenic non-protein coding RNA 1038
IRF2	chr13	94433284	94433782	499	*	Distal Intergenic	13	94462121	94467955	5835	2	1638	ENST00000490854.1	34173	ENSG00000080166	DCT	dopachrome tautomerase
IRF2	chr13	97133942	97134440	499	*	Distal Intergenic	13	97172469	97179622	7154	2	103625683	ENST00000453862.1	45182	ENSG00000233124	LINC00456	long intergenic non-protein coding RNA 456
IRF2	chr13	109869561	109870059	499	*	Distal Intergenic	13	109752695	109786583	33889	2	8660	ENST00000375856.5	-82978	ENSG00000185950	IRS2	insulin receptor substrate 2
IRF2	chr14	45551131	45551629	499	*	Distal Intergenic	14	45706260	45714420	8161	2	105370479	ENST00000554431.5	162791	ENSG00000258616	LINC02303	long intergenic non-protein coding RNA 2303
IRF2	chr14	102185277	102185775	499	*	Intron (ENST00000557485.5/91833, intron 1 of 2)	14	102191241	102208848	17608	1	91833	ENST00000555973.1	-5466	ENSG00000140153	WDR20	WD repeat domain 20
IRF2	chr15	30625821	30626319	499	*	Promoter (<=1kb)	15	30625966	30649529	23564	1	89839	ENST00000428041.4	0	ENSG00000284906	ARHGAP11B	Rho GTPase activating protein 11B
IRF2	chr15	34969588	34970086	499	*	Promoter (<=1kb)	15	34851782	34969742	117961	2	9716	ENST00000156471.10	0	ENSG00000021776	AQR	aquarius intron-binding spliceosomal factor
IRF2	chr15	40694869	40695367	499	*	Promoter (<=1kb)	15	40686183	40695101	8919	2	100505648	ENST00000526635.2	0	ENSG00000245849	RAD51-AS1	RAD51 antisense RNA 1
IRF2	chr15	59369548	59370046	499	*	Promoter (2-3kb)	15	59227483	59372527	145045	2	4643	ENST00000558571.1	2481	ENSG00000157483	MYO1E	myosin IE
IRF2	chr15	63121561	63122059	499	*	Promoter (<=1kb)	15	63121833	63131471	9639	1	114294	ENST00000413507.3	0	ENSG00000103642	LACTB	lactamase beta
IRF2	chr16	714781	715279	499	*	Promoter (<=1kb)	16	715118	719655	4538	1	79006	ENST00000568223.7	0	ENSG00000103260	METRN	meteorin, glial cell differentiation regulator
IRF2	chr16	2537579	2538077	499	*	Promoter (<=1kb)	16	2537979	2581661	43683	1	5170	ENST00000566659.1	0	ENSG00000140992	PDPK1	3-phosphoinositide dependent protein kinase 1
IRF2	chr16	2603131	2603629	499	*	Promoter (<=1kb)	16	2603350	2630494	27145	1	652276	ENST00000399702.5	0	ENSG00000215154	LOC652276	potassium channel tetramerization domain containing 5 pseudogene
IRF2	chr16	2868271	2868769	499	*	Distal Intergenic	16	2852730	2858170	5441	2	64063	ENST00000161006.8	-10101	ENSG00000005001	PRSS22	serine protease 22
IRF2	chr16	2904106	2904604	499	*	Distal Intergenic	16	2898755	2899365	611	1	114984	ENST00000572786.1	5351	ENSG00000162076	FLYWCH2	FLYWCH family member 2
IRF2	chr16	3124108	3124606	499	*	Exon (ENST00000576490.1/ENST00000576490.1, exon 1 of 2)	16	3125600	3129554	3955	2	100507458	ENST00000573414.1	4948	NA	ZNF213-AS1	ZNF213 antisense RNA 1 (head to head)
IRF2	chr16	3158566	3159064	499	*	Distal Intergenic	16	3147128	3148073	946	1	197350	ENST00000576807.1	11438	ENSG00000228146	CASP16P	caspase 16, pseudogene
IRF2	chr16	4200153	4200651	499	*	Intron (ENST00000572111.1/6345, intron 4 of 6)	16	4191810	4239743	47934	2	6345	ENST00000537996.1	39092	ENSG00000185739	SRL	sarcalumenin
IRF2	chr16	4253740	4254238	499	*	Promoter (<=1kb)	16	4243943	4253789	9847	2	100507501	ENST00000649264.1	0	NA	LINC01569	long intergenic non-protein coding RNA 1569
IRF2	chr16	8868829	8869327	499	*	Promoter (<=1kb)	16	8852943	8869012	16070	2	23589	ENST00000611932.4	0	ENSG00000153048	CARHSP1	calcium regulated heat stable protein 1
IRF2	chr16	27547043	27547541	499	*	Promoter (2-3kb)	16	27460613	27549913	89301	2	2975	ENST00000356183.9	2372	ENSG00000077235	GTF3C1	general transcription factor IIIC subunit 1
IRF2	chr16	57388345	57388843	499	*	Distal Intergenic	16	57376972	57385042	8071	1	6376	ENST00000565912.1	11373	ENSG00000006210	CX3CL1	C-X3-C motif chemokine ligand 1
IRF2	chr16	57757140	57757638	499	*	Promoter (1-2kb)	16	57755448	57756884	1437	1	10300	ENST00000562542.1	1692	ENSG00000140854	KATNB1	katanin regulatory subunit B1
IRF2	chr17	3846073	3846571	499	*	Promoter (<=1kb)	17	3802158	3846246	44089	2	55421	ENST00000389005.6	0	ENSG00000074356	NCBP3	nuclear cap binding subunit 3
IRF2	chr17	7455293	7455791	499	*	Promoter (<=1kb)	17	7455594	7457329	1736	1	1140	ENST00000575379.1	0	ENSG00000170175	CHRNB1	cholinergic receptor nicotinic beta 1 subunit
IRF2	chr17	42122432	42122930	499	*	Promoter (<=1kb)	17	42122804	42123352	549	1	94086	ENST00000565659.2	0	ENSG00000260325	HSPB9	heat shock protein family B (small) member 9
IRF2	chr17	46193821	46194319	499	*	Promoter (<=1kb)	17	46039870	46193901	154032	2	284058	ENST00000571698.2	0	ENSG00000120071	KANSL1	KAT8 regulatory NSL complex subunit 1
IRF2	chr17	48025010	48025508	499	*	Downstream (<1kb)	17	48026171	48028560	2390	2	51226	ENST00000585182.1	3052	ENSG00000005243	COPZ2	coatomer protein complex subunit zeta 2
IRF2	chr17	48050575	48051073	499	*	Promoter (1-2kb)	17	48049132	48051129	1998	1	4779	ENST00000581441.1	1443	ENSG00000082641	NFE2L1	nuclear factor, erythroid 2 like 1
IRF2	chr17	48915761	48916259	499	*	Promoter (<=1kb)	17	48915720	48927155	11436	1	65264	ENST00000506271.1	41	ENSG00000159202	UBE2Z	ubiquitin conjugating enzyme E2 Z
IRF2	chr17	50273063	50273561	499	*	Promoter (<=1kb)	17	50274466	50281485	7020	1	162461	ENST00000507382.2	-905	ENSG00000167105	TMEM92	transmembrane protein 92
IRF2	chr17	50757044	50757542	499	*	Distal Intergenic	17	50751051	50752550	1500	1	51747	ENST00000503798.1	5993	ENSG00000108848	LUC7L3	LUC7 like 3 pre-mRNA splicing factor
IRF2	chr17	50852036	50852534	499	*	Distal Intergenic	17	50862223	50866354	4132	2	10140	ENST00000499247.3	13820	ENSG00000141232	TOB1	transducer of ERBB2, 1
IRF2	chr17	81200732	81201230	499	*	Promoter (2-3kb)	17	81199818	81204071	4254	2	22994	ENST00000570482.2	2841	ENSG00000141577	CEP131	centrosomal protein 131
IRF2	chr17	81665638	81666136	499	*	Promoter (<=1kb)	17	81665056	81666146	1091	2	339229	ENST00000573786.1	10	ENSG00000204237	OXLD1	oxidoreductase like domain containing 1
IRF2	chr17	83051641	83052139	499	*	Promoter (<=1kb)	17	82943791	83051810	108020	2	146712	ENST00000320865.3	0	ENSG00000175711	B3GNTL1	UDP-GlcNAc:betaGal beta-1,3-N-acetylglucosaminyltransferase like 1
IRF2	chr18	12765062	12765560	499	*	Exon (ENST00000657716.1/100996324, exon 2 of 3)	18	12739490	12775821	36332	2	100996324	ENST00000657716.1	10261	NA	LINC01882	long intergenic non-protein coding RNA 1882
IRF2	chr18	41829564	41830062	499	*	Distal Intergenic	18	41955234	42070518	115285	1	5289	ENST00000639914.1	-125172	ENSG00000078142	PIK3C3	phosphatidylinositol 3-kinase catalytic subunit type 3
IRF2	chr19	934820	935318	499	*	Promoter (2-3kb)	19	932565	964366	31802	1	1820	ENST00000457152.3	2255	ENSG00000116017	ARID3A	AT-rich interaction domain 3A
IRF2	chr19	18737963	18738461	499	*	Promoter (2-3kb)	19	18735609	18777952	42344	1	23373	ENST00000594658.5	2354	ENSG00000105662	CRTC1	CREB regulated transcription coactivator 1
IRF2	chr19	33293386	33293884	499	*	Distal Intergenic	19	33299934	33302534	2601	2	1050	ENST00000498907.3	8650	ENSG00000245848	CEBPA	CCAAT enhancer binding protein alpha
IRF2	chr19	38250664	38251162	499	*	Promoter (2-3kb)	19	38251237	38253257	2021	2	94274	ENST00000587515.5	2095	ENSG00000167641	PPP1R14A	protein phosphatase 1 regulatory inhibitor subunit 14A
IRF2	chr20	11686892	11687390	499	*	Exon (ENST00000569833.1/ENST00000569833.1, exon 1 of 1)	20	11809987	11827689	17703	2	728450	ENST00000663254.1	140299	ENSG00000228422	LINC00687	long intergenic non-protein coding RNA 687
IRF2	chr20	20010588	20011086	499	*	Distal Intergenic	20	20017310	20033629	16320	1	51126	ENST00000310450.8	-6224	ENSG00000173418	NAA20	N(alpha)-acetyltransferase 20, NatB catalytic subunit
IRF2	chr20	34543610	34544108	499	*	Promoter (2-3kb)	20	34546854	34560345	13492	1	84557	ENST00000374837.7	-2746	ENSG00000101460	MAP1LC3A	microtubule associated protein 1 light chain 3 alpha
IRF2	chr20	47725268	47725766	499	*	Intron (ENST00000359930.8/55959, intron 3 of 20)	20	47706513	47736943	30431	2	55959	ENST00000478766.1	11177	ENSG00000196562	SULF2	sulfatase 2
IRF2	chr21	39387467	39387965	499	*	Promoter (<=1kb)	21	39387765	39397889	10125	1	7485	ENST00000380708.5	0	ENSG00000182093	GET1	guided entry of tail-anchored proteins factor 1
IRF2	chr21	43659280	43659778	499	*	Promoter (<=1kb)	21	43529186	43659488	130303	2	11077	ENST00000291560.7	0	ENSG00000160207	HSF2BP	heat shock transcription factor 2 binding protein
IRF2	chr22	20697464	20697962	499	*	Exon (ENST00000514371.1/ENST00000514371.1, exon 2 of 2)	22	20701114	20704606	3493	1	84222	ENST00000450925.6	-3152	ENSG00000226287	TMEM191A	transmembrane protein 191A (pseudogene)
IRF2	chr22	39489530	39490028	499	*	3' UTR	22	39499432	39504302	4871	1	54471	ENST00000464629.5	-9404	ENSG00000100335	MIEF1	mitochondrial elongation factor 1
IRF2	chr22	44972297	44972795	499	*	Intron (ENST00000396103.7/112885, intron 2 of 12)	22	44916455	44969083	52629	2	112885	ENST00000460507.5	-3214	ENSG00000056487	PHF21B	PHD finger protein 21B
IRF2	chrX	2968472	2968970	499	*	Promoter (<=1kb)	23	2934640	2968475	33836	2	415	ENST00000672097.1	0	ENSG00000157399	ARSL	arylsulfatase L
IRF2	chrX	30313288	30313786	499	*	Distal Intergenic	23	30304206	30309390	5185	2	190	ENST00000378970.5	-3898	ENSG00000169297	NR0B1	nuclear receptor subfamily 0 group B member 1
IRF2	chrX	53684146	53684644	499	*	Promoter (<=1kb)	23	53532096	53684169	152074	2	10075	ENST00000342160.7	0	ENSG00000086758	HUWE1	HECT, UBA and WWE domain containing E3 ubiquitin protein ligase 1
IRF2	chrX	130594349	130594847	499	*	Distal Intergenic	23	130623902	130667701	43800	2	10495	ENST00000610637.1	72854	ENSG00000165675	ENOX2	ecto-NOX disulfide-thiol exchanger 2
IRF2	chrX	153445868	153446366	499	*	Promoter (<=1kb)	23	153444720	153446487	1768	2	11219	ENST00000370231.2	121	ENSG00000183479	TREX2	three prime repair exonuclease 2
IRF2	chrX	153782232	153782730	499	*	Promoter (1-2kb)	23	153781116	153785728	4613	1	26576	ENST00000370100.5	1116	ENSG00000184343	SRPK3	SRSF protein kinase 3
IRF3	chr9	4490076	4490574	499	*	Promoter (<=1kb)	9	4490468	4587469	97002	1	6505	ENST00000262352.8	0	ENSG00000106688	SLC1A1	solute carrier family 1 member 1
IRF3	chr12	124917143	124917641	499	*	Promoter (<=1kb)	12	124913587	124917368	3782	2	7316	ENST00000542416.1	0	ENSG00000150991	UBC	ubiquitin C
IRF3	chr22	42539383	42539881	499	*	Distal Intergenic	22	42553617	42558412	4796	1	253190	ENST00000447870.6	-13736	ENSG00000183569	SERHL2	serine hydrolase like 2
IRF4	chr1	115317449	115317947	499	*	Intron (ENST00000425449.1/112840934, intron 1 of 1)	1	115285918	115338236	52319	2	4803	ENST00000369512.2	20289	ENSG00000134259	NGF	nerve growth factor
IRF4	chr1	118118417	118118915	499	*	Intron (ENST00000336338.10/200162, intron 3 of 48)	1	118085978	118087162	1185	2	200162	ENST00000463628.1	-31255	ENSG00000155761	SPAG17	sperm associated antigen 17
IRF4	chr1	162196347	162196845	499	*	Intron (ENST00000361897.10/9722, intron 2 of 9)	1	162157107	162157182	76	1	100616386	ENST00000577581.1	39240	ENSG00000266144	MIR4654	microRNA 4654
IRF4	chr1	197954995	197955493	499	*	Distal Intergenic	1	197917372	197935478	18107	1	56956	ENST00000367387.6	37623	ENSG00000143355	LHX9	LIM homeobox 9
IRF4	chr2	46939472	46939970	499	*	Promoter (1-2kb)	2	46941224	47076123	134900	1	57217	ENST00000319190.11	-1254	ENSG00000068724	TTC7A	tetratricopeptide repeat domain 7A
IRF4	chr2	208015369	208015867	499	*	Intron (ENST00000427836.8/389072, intron 1 of 7)	2	207900041	208025498	125458	2	389072	ENST00000457206.1	9631	ENSG00000178385	PLEKHM3	pleckstrin homology domain containing M3
IRF4	chr2	208545372	208545870	499	*	Intron (ENST00000419079.1/101927960, intron 2 of 6)	2	208489086	208840100	351015	1	101927960	ENST00000419079.1	56286	NA	LOC101927960	uncharacterized LOC101927960
IRF4	chr2	218448887	218449385	499	*	3' UTR	2	218432515	218436587	4073	1	7429	ENST00000419986.1	16372	ENSG00000127831	VIL1	villin 1
IRF4	chr3	9932700	9933198	499	*	Promoter (<=1kb)	3	9933822	9944994	11173	1	78987	ENST00000397170.7	-624	ENSG00000163703	CRELD1	cysteine rich with EGF like domains 1
IRF4	chr3	12556811	12557309	499	*	Promoter (<=1kb)	3	12557087	12582503	25417	1	23609	ENST00000411987.5	0	ENSG00000075975	MKRN2	makorin ring finger protein 2
IRF4	chr3	14404595	14405093	499	*	Promoter (1-2kb)	3	14402648	14458026	55379	1	6533	ENST00000615188.1	1947	ENSG00000131389	SLC6A6	solute carrier family 6 member 6
IRF4	chr3	33114316	33114814	499	*	Promoter (<=1kb)	3	33114054	33143158	29105	1	10491	ENST00000449224.1	262	ENSG00000170275	CRTAP	cartilage associated protein
IRF4	chr3	37243996	37244494	499	*	Promoter (<=1kb)	3	37241789	37244177	2389	2	152048	ENST00000604992.1	0	ENSG00000270194	LOC152048	uncharacterized FLJ31715
IRF4	chr3	37862136	37862634	499	*	Promoter (<=1kb)	3	37862178	37947171	84994	1	10217	ENST00000435525.1	0	ENSG00000144677	CTDSPL	CTD small phosphatase like
IRF4	chr3	38025609	38026107	499	*	Promoter (<=1kb)	3	38007498	38024787	17290	2	5333	ENST00000463876.5	-822	ENSG00000187091	PLCD1	phospholipase C delta 1
IRF4	chr3	38165954	38166452	499	*	Promoter (<=1kb)	3	38165647	38230693	65047	1	9943	ENST00000426620.5	307	ENSG00000172939	OXSR1	oxidative stress responsive kinase 1
IRF4	chr3	39384062	39384560	499	*	Promoter (<=1kb)	3	39384431	39396642	12212	1	54977	ENST00000645280.1	0	ENSG00000144659	SLC25A38	solute carrier family 25 member 38
IRF4	chr3	40524641	40525139	499	*	Promoter (<=1kb)	3	40524878	40533526	8649	1	285268	ENST00000403205.6	0	ENSG00000172888	ZNF621	zinc finger protein 621
IRF4	chr3	45656676	45657174	499	*	Intron (ENST00000465039.5/8994, intron 4 of 7)	3	45665675	45674566	8892	1	8994	ENST00000474665.1	-8501	ENSG00000144791	LIMD1	LIM domains containing 1
IRF4	chr3	46980592	46981090	499	*	Promoter (<=1kb)	3	46923646	46981965	58320	2	151903	ENST00000446836.5	875	ENSG00000160799	CCDC12	coiled-coil domain containing 12
IRF4	chr3	47789028	47789526	499	*	Distal Intergenic	3	47587590	47782106	194517	2	6599	ENST00000425518.5	-6922	ENSG00000173473	SMARCC1	SWI/SNF related, matrix associated, actin dependent regulator of chromatin subfamily c member 1
IRF4	chr3	47802152	47802650	499	*	Promoter (<=1kb)	3	47802909	47816972	14064	1	22907	ENST00000472718.5	-259	ENSG00000132153	DHX30	DExH-box helicase 30
IRF4	chr3	48088749	48089247	499	*	Promoter (<=1kb)	3	47850696	48088839	238144	2	4134	ENST00000395734.7	0	ENSG00000047849	MAP4	microtubule associated protein 4
IRF4	chr3	48635272	48635770	499	*	Promoter (<=1kb)	3	48625723	48635461	9739	2	65010	ENST00000395550.7	0	ENSG00000225697	SLC26A6	solute carrier family 26 member 6
IRF4	chr3	48717074	48717572	499	*	Promoter (<=1kb)	3	48688003	48717221	29219	2	51447	ENST00000328631.10	0	ENSG00000068745	IP6K2	inositol hexakisphosphate kinase 2
IRF4	chr3	50272827	50273325	499	*	Promoter (<=1kb)	3	50273236	50273297	62	1	102465526	ENST00000612981.1	0	ENSG00000283848	MIR6872	microRNA 6872
IRF4	chr3	52057259	52057757	499	*	Promoter (<=1kb)	3	52048919	52056571	7653	2	1849	ENST00000495880.2	-688	ENSG00000164086	DUSP7	dual specificity phosphatase 7
IRF4	chr3	52154549	52155047	499	*	Promoter (<=1kb)	3	52075286	52154690	79405	2	25886	ENST00000394970.6	0	ENSG00000164087	POC1A	POC1 centriolar protein A
IRF4	chr3	52704776	52705274	499	*	Promoter (<=1kb)	3	52704955	52708157	3203	1	28972	ENST00000423431.5	0	ENSG00000114902	SPCS1	signal peptidase complex subunit 1
IRF4	chr3	65954196	65954694	499	*	Promoter (<=1kb)	3	65872815	65954558	81744	2	151877	ENST00000460754.1	0	ENSG00000272610	MAGI1-IT1	MAGI1 intronic transcript 1
IRF4	chr3	72661025	72661523	499	*	Distal Intergenic	3	72749277	72795590	46314	2	55164	ENST00000468371.5	134067	ENSG00000144736	SHQ1	SHQ1, H/ACA ribonucleoprotein assembly factor
IRF4	chr3	130747571	130748069	499	*	Promoter (<=1kb)	3	130678934	130746829	67896	2	30849	ENST00000356763.8	-742	ENSG00000196455	PIK3R4	phosphoinositide-3-kinase regulatory subunit 4
IRF4	chr4	127067866	127068364	499	*	Intron (ENST00000506852.1/ENST00000506852.1, intron 2 of 2)	4	127623271	127644036	20766	1	27152	ENST00000504491.1	-554907	ENSG00000164066	INTU	inturned planar cell polarity protein
IRF4	chr4	184384736	184385234	499	*	Promoter (2-3kb)	4	184365180	184382416	17237	2	102723766	ENST00000667133.1	-2320	NA	LINC02362	long intergenic non-protein coding RNA 2362
IRF4	chr5	21152537	21153035	499	*	Distal Intergenic	5	21341833	21544777	202945	1	728411	ENST00000508260.5	-188798	ENSG00000183666	GUSBP1	GUSB pseudogene 1
IRF4	chr5	29899550	29900048	499	*	Distal Intergenic	5	29380063	29396095	16033	2	101929681	ENST00000659199.1	-503455	ENSG00000248391	LINC02064	long intergenic non-protein coding RNA 2064
IRF4	chr5	39716455	39716953	499	*	Distal Intergenic	5	39892138	40053315	161178	1	102467077	ENST00000638070.1	-175185	NA	LINC00603	long intergenic non-protein coding RNA 603
IRF4	chr5	116524875	116525373	499	*	Intron (ENST00000343348.10/57556, intron 1 of 18)	5	116491796	116536428	44633	2	57556	ENST00000515009.5	11055	ENSG00000092421	SEMA6A	semaphorin 6A
IRF4	chr6	46052960	46053458	499	*	Intron (ENST00000185206.12/53405, intron 1 of 5)	6	45898456	46080348	181893	2	53405	ENST00000185206.12	26890	ENSG00000112782	CLIC5	chloride intracellular channel 5
IRF4	chr6	125749253	125749751	499	*	Promoter (<=1kb)	6	125749632	125761269	11638	1	23493	ENST00000368364.4	0	ENSG00000135547	HEY2	hes related family bHLH transcription factor with YRPW motif 2
IRF4	chr6	160041541	160042039	499	*	Intron (ENST00000356956.5/3482, intron 11 of 47)	6	160032432	160036725	4294	1	3482	ENST00000649737.1	9109	ENSG00000197081	IGF2R	insulin like growth factor 2 receptor
IRF4	chr7	16813199	16813697	499	*	Intron (ENST00000412973.1/10551, intron 1 of 6)	7	16801284	16804999	3716	2	10551	ENST00000468419.1	-8200	ENSG00000106541	AGR2	anterior gradient 2, protein disulphide isomerase family member
IRF4	chr7	44885355	44885853	499	*	Promoter (<=1kb)	7	44876299	44885530	9232	2	5814	ENST00000395699.5	0	ENSG00000146676	PURB	purine rich element binding protein B
IRF4	chr7	85765615	85766113	499	*	Distal Intergenic	7	85475227	85489232	14006	1	105375380	ENST00000422448.1	290388	ENSG00000225128	LINC00972	long intergenic non-protein coding RNA 972
IRF4	chr7	141737236	141737734	499	*	Promoter (<=1kb)	7	141704344	141737459	33116	2	285962	ENST00000666407.1	0	ENSG00000228775	WEE2-AS1	WEE2 antisense RNA 1
IRF4	chr7	149284890	149285388	499	*	Promoter (<=1kb)	7	149285281	149293762	8482	1	155060	ENST00000426347.5	0	ENSG00000244560	LOC155060	AI894139 pseudogene
IRF4	chr7	151233056	151233554	499	*	Promoter (<=1kb)	7	151232499	151238827	6329	1	54480	ENST00000035307.6	557	ENSG00000033100	CHPF2	chondroitin polymerizing factor 2
IRF4	chr9	112764786	112765284	499	*	Intron (ENST00000374232.8/401548, intron 1 of 8)	9	112750760	112874987	124228	1	401548	ENST00000374232.8	14026	ENSG00000148158	SNX30	sorting nexin family member 30
IRF4	chr10	16817290	16817788	499	*	Promoter (<=1kb)	10	16590611	16817383	226773	2	6251	ENST00000377921.7	0	ENSG00000148484	RSU1	Ras suppressor protein 1
IRF4	chr10	43455464	43455962	499	*	Intron (ENST00000315429.11/642819, intron 1 of 3)	10	43437158	43475830	38673	1	642819	ENST00000451167.2	18306	ENSG00000243660	ZNF487	zinc finger protein 487
IRF4	chr10	58335355	58335853	499	*	Promoter (<=1kb)	10	58335006	58370748	35743	1	7321	ENST00000373910.9	349	ENSG00000072401	UBE2D1	ubiquitin conjugating enzyme E2 D1
IRF4	chr10	92573871	92574369	499	*	Promoter (<=1kb)	10	92451684	92574076	122393	2	3416	ENST00000650060.1	0	ENSG00000119912	IDE	insulin degrading enzyme
IRF4	chr10	92592781	92593279	499	*	Promoter (<=1kb)	10	92593130	92655395	62266	1	3832	ENST00000260731.5	0	ENSG00000138160	KIF11	kinesin family member 11
IRF4	chr10	95561228	95561726	499	*	Promoter (<=1kb)	10	95311771	95561378	249608	2	10580	ENST00000371227.8	0	ENSG00000095637	SORBS1	sorbin and SH3 domain containing 1
IRF4	chr10	103966869	103967367	499	*	Promoter (<=1kb)	10	103967140	104029233	62094	1	9748	ENST00000369755.4	0	ENSG00000065613	SLK	STE20 like kinase
IRF4	chr10	104121734	104122232	499	*	Promoter (<=1kb)	10	104122058	104123363	1306	1	119392	ENST00000463224.5	0	ENSG00000156384	SFR1	SWI5 dependent homologous recombination repair protein 1
IRF4	chr10	122021356	122021854	499	*	Promoter (<=1kb)	10	122021936	122254540	232605	1	10579	ENST00000334433.7	-82	ENSG00000138162	TACC2	transforming acidic coiled-coil containing protein 2
IRF4	chr10	132447705	132448203	499	*	Promoter (2-3kb)	10	132445189	132449408	4220	1	170393	ENST00000392630.7	2516	NA	C10orf91	chromosome 10 open reading frame 91 (putative)
IRF4	chr11	470241	470739	499	*	Intron (ENST00000532614.5/81490, intron 2 of 3)	11	473920	480594	6675	1	81490	ENST00000530087.1	-3181	ENSG00000174915	PTDSS2	phosphatidylserine synthase 2
IRF4	chr11	29260918	29261416	499	*	Exon (ENST00000530960.1/ENST00000530960.1, exon 4 of 5)	11	29594326	29631509	37184	1	105376606	ENST00000658603.1	-332910	ENSG00000255117	LINC02546	long intergenic non-protein coding RNA 2546
IRF4	chr11	46618794	46619292	499	*	Promoter (<=1kb)	11	46616110	46617909	1800	2	283254	ENST00000532281.1	-885	ENSG00000180423	HARBI1	harbinger transposase derived 1
IRF4	chr11	47185384	47185882	499	*	Promoter (<=1kb)	11	47177540	47185881	8342	2	29763	ENST00000539589.5	0	ENSG00000165912	PACSIN3	protein kinase C and casein kinase substrate in neurons 3
IRF4	chr11	47330056	47330554	499	*	Promoter (1-2kb)	11	47328142	47329406	1265	1	8567	ENST00000469699.1	1914	ENSG00000110514	MADD	MAP kinase activating death domain
IRF4	chr11	47409024	47409522	499	*	Promoter (<=1kb)	11	47409591	47413697	4107	1	91252	ENST00000526614.5	-69	ENSG00000165915	SLC39A13	solute carrier family 39 member 13
IRF4	chr11	48055763	48056261	499	*	Intron (ENST00000613246.4/5795, intron 1 of 24)	11	48044804	48121147	76344	1	5795	ENST00000526550.1	10959	ENSG00000149177	PTPRJ	protein tyrosine phosphatase receptor type J
IRF4	chr11	86955787	86956285	499	*	Promoter (<=1kb)	11	86956091	87000959	44869	1	100506368	ENST00000531827.2	0	ENSG00000246523	FZD4-DT	FZD4 divergent transcript
IRF4	chr12	51390390	51390888	499	*	Promoter (<=1kb)	12	51379616	51391299	11684	2	11226	ENST00000603563.5	411	ENSG00000139629	GALNT6	polypeptide N-acetylgalactosaminyltransferase 6
IRF4	chr12	68435708	68436206	499	*	Intron (ENST00000546086.1/100507195, intron 1 of 1)	12	68431855	68432654	800	2	100507195	ENST00000536112.1	-3054	ENSG00000251301	LINC02384	long intergenic non-protein coding RNA 2384
IRF4	chr12	80149630	80150128	499	*	Intron (ENST00000643417.1/283310, intron 3 of 22)	12	80099537	80380879	281343	1	283310	ENST00000547103.6	50093	ENSG00000165899	OTOGL	otogelin like
IRF4	chr13	30191727	30192225	499	*	Distal Intergenic	13	30208725	30210664	1940	2	84056	ENST00000480854.1	18439	ENSG00000102781	KATNAL1	katanin catalytic subunit A1 like 1
IRF4	chr16	56669445	56669943	499	*	Promoter (<=1kb)	16	56669814	56671129	1316	1	4496	ENST00000332374.4	0	ENSG00000205358	MT1H	metallothionein 1H
IRF4	chr17	4738294	4738792	499	*	Promoter (<=1kb)	17	4734583	4738539	3957	2	58191	ENST00000575168.1	0	ENSG00000161921	CXCL16	C-X-C motif chemokine ligand 16
IRF4	chr17	33283990	33284488	499	*	Intron (ENST00000225823.6/40, intron 1 of 9)	17	33111941	33291107	179167	2	40	ENST00000579816.1	6619	ENSG00000108684	ASIC2	acid sensing ion channel subunit 2
IRF4	chr17	46266721	46267219	499	*	Exon (ENST00000570002.2/ENST00000570002.2, exon 1 of 1)	17	46292733	46337792	45060	1	9884	ENST00000496930.5	-25514	ENSG00000176681	LRRC37A	leucine rich repeat containing 37A
IRF4	chr18	3010692	3011190	499	*	Promoter (<=1kb)	18	2916994	3011947	94954	2	9663	ENST00000261596.8	757	ENSG00000101577	LPIN2	lipin 2
IRF4	chr18	3541195	3541693	499	*	Intron (ENST00000400147.6/9229, intron 6 of 9)	18	3593732	3597952	4221	1	649446	ENST00000577995.6	-52039	NA	DLGAP1-AS1	DLGAP1 antisense RNA 1
IRF4	chr18	23505424	23505922	499	*	Promoter (1-2kb)	18	23503535	23509677	6143	1	29919	ENST00000592119.2	1889	ENSG00000141452	RMC1	regulator of MON1-CCZ1
IRF4	chr18	53511707	53512205	499	*	Intron (ENST00000442544.7/1630, intron 27 of 28)	18	53499315	53526948	27634	1	1630	ENST00000579702.1	12392	ENSG00000187323	DCC	DCC netrin 1 receptor
IRF4	chr18	74895650	74896148	499	*	Intron (ENST00000577538.5/55628, intron 6 of 6)	18	74877205	74898443	21239	1	55628	ENST00000581829.2	18445	ENSG00000215421	ZNF407	zinc finger protein 407
IRF4	chr18	76491397	76491895	499	*	Promoter (<=1kb)	18	76491629	76493168	1540	1	101927989	ENST00000657360.1	0	ENSG00000265778	LOC101927989	uncharacterized LOC101927989
IRF4	chr20	37349458	37349956	499	*	Intron (ENST00000497734.5/6714, intron 1 of 2)	20	37346154	37406050	59897	1	6714	ENST00000373578.6	3304	ENSG00000197122	SRC	SRC proto-oncogene, non-receptor tyrosine kinase
IRF5	chr1	8201177	8201675	499	*	Promoter (<=1kb)	1	8201518	8215207	13690	1	102724539	ENST00000670361.1	0	ENSG00000227634	LINC01714	long intergenic non-protein coding RNA 1714
IRF5	chr1	9079078	9079576	499	*	Intron (ENST00000486632.5/6518, intron 2 of 6)	1	9041785	9073122	31338	2	6518	ENST00000479813.5	-5956	ENSG00000142583	SLC2A5	solute carrier family 2 member 5
IRF5	chr1	9385690	9386188	499	*	Distal Intergenic	1	9355707	9367575	11869	1	80176	ENST00000377399.2	29983	ENSG00000171621	SPSB1	splA/ryanodine receptor domain and SOCS box containing 1
IRF5	chr1	16088373	16088871	499	*	Distal Intergenic	1	16057769	16073651	15883	2	348487	ENST00000375662.5	-14722	ENSG00000185519	FAM131C	family with sequence similarity 131 member C
IRF5	chr1	21564642	21565140	499	*	Intron (ENST00000374840.8/249, intron 6 of 11)	1	21570303	21577731	7429	1	249	ENST00000374830.2	-5163	ENSG00000162551	ALPL	alkaline phosphatase, biomineralization associated
IRF5	chr1	39896933	39897431	499	*	3' UTR	1	39895428	39901917	6490	2	4610	ENST00000372816.3	4486	ENSG00000116990	MYCL	MYCL proto-oncogene, bHLH transcription factor
IRF5	chr1	52350840	52351338	499	*	3' UTR	1	52345723	52354865	9143	2	200014	ENST00000470844.5	3527	ENSG00000154222	CC2D1B	coiled-coil and C2 domain containing 1B
IRF5	chr1	109499642	109500140	499	*	3' UTR	1	109494115	109500440	6326	1	284613	ENST00000430195.2	5527	ENSG00000174151	CYB561D1	cytochrome b561 family member D1
IRF5	chr1	111446875	111447373	499	*	Promoter (<=1kb)	1	111441298	111447532	6235	2	79084	ENST00000497278.5	159	ENSG00000116455	WDR77	WD repeat domain 77
IRF5	chr1	117606942	117607440	499	*	Promoter (<=1kb)	1	117606048	117628389	22342	1	54855	ENST00000369448.4	894	ENSG00000183508	TENT5C	terminal nucleotidyltransferase 5C
IRF5	chr1	151198728	151199226	499	*	Promoter (<=1kb)	1	151198725	151227361	28637	1	8394	ENST00000454769.2	3	ENSG00000143398	PIP5K1A	phosphatidylinositol-4-phosphate 5-kinase type 1 alpha
IRF5	chr1	156750204	156750702	499	*	Promoter (<=1kb)	1	156750610	156791792	41183	1	5546	ENST00000491853.5	0	ENSG00000143294	PRCC	proline rich mitotic checkpoint control factor
IRF5	chr1	161176756	161177254	499	*	Promoter (<=1kb)	1	161175052	161177149	2098	2	8703	ENST00000487004.5	0	ENSG00000158850	B4GALT3	beta-1,4-galactosyltransferase 3
IRF5	chr1	161314669	161315167	499	*	Promoter (<=1kb)	1	161314391	161362452	48062	1	6391	ENST00000504963.5	278	ENSG00000143252	SDHC	succinate dehydrogenase complex subunit C
IRF5	chr1	193104444	193104942	499	*	Promoter (<=1kb)	1	193096468	193105431	8964	2	51022	ENST00000367439.7	489	ENSG00000023572	GLRX2	glutaredoxin 2
IRF5	chr1	212284265	212284763	499	*	Promoter (<=1kb)	1	212285410	212361853	76444	1	5525	ENST00000261461.7	-647	ENSG00000066027	PPP2R5A	protein phosphatase 2 regulatory subunit B'alpha
IRF5	chr1	222045751	222046249	499	*	Intron (ENST00000668844.1/ENST00000668844.1, intron 2 of 2)	1	221913648	221978523	64876	2	105372950	ENST00000412445.1	-67228	ENSG00000238042	LINC02257	long intergenic non-protein coding RNA 2257
IRF5	chr2	3247357	3247855	499	*	Intron (ENST00000478754.5/7260, intron 6 of 10)	2	3194083	3257559	63477	2	7260	ENST00000482570.5	9704	ENSG00000032389	EIPR1	EARP complex and GARP complex interacting protein 1
IRF5	chr2	10300299	10300797	499	*	Promoter (2-3kb)	2	10302889	10419847	116959	1	3241	ENST00000423674.5	-2092	ENSG00000115756	HPCAL1	hippocalcin like 1
IRF5	chr2	73110829	73111327	499	*	Promoter (1-2kb)	2	73073382	73112783	39402	2	26056	ENST00000486777.6	1456	ENSG00000135631	RAB11FIP5	RAB11 family interacting protein 5
IRF5	chr2	120548596	120549094	499	*	Distal Intergenic	2	120464335	120466218	1884	2	84931	ENST00000622953.1	-82378	ENSG00000280409	LINC01101	long intergenic non-protein coding RNA 1101
IRF5	chr2	127463365	127463863	499	*	Exon (ENST00000596439.5/ENST00000596439.5, exon 1 of 6)	2	127436207	127486618	50412	2	55677	ENST00000412979.1	22755	ENSG00000163166	IWS1	interacts with SUPT6H, CTD assembly factor 1
IRF5	chr2	127953365	127953863	499	*	Intron (ENST00000357702.9/79595, intron 16 of 20)	2	127861630	127885922	24293	2	83607	ENST00000272647.9	-67443	ENSG00000144233	AMMECR1L	AMMECR1 like
IRF5	chr2	177393366	177393864	499	*	Promoter (<=1kb)	2	177392768	177538418	145651	1	8540	ENST00000409888.1	598	ENSG00000018510	AGPS	alkylglycerone phosphate synthase
IRF5	chr2	178451004	178451502	499	*	Promoter (<=1kb)	2	178451346	178461292	9947	1	494513	ENST00000642492.1	0	ENSG00000204311	PJVK	pejvakin
IRF5	chr2	201245505	201246003	499	*	Intron (ENST00000392263.6/841, intron 2 of 8)	2	201257980	201276904	18925	1	841	ENST00000447616.5	-11977	ENSG00000064012	CASP8	caspase 8
IRF5	chr2	217654101	217654599	499	*	Intron (ENST00000486365.5/729582, intron 1 of 10)	2	217284057	217624581	340525	2	729582	ENST00000663562.1	-29520	NA	DIRC3	disrupted in renal carcinoma 3
IRF5	chr2	219142218	219142716	499	*	Intron (ENST00000409720.5/79840, intron 4 of 6)	2	219076303	219157621	81319	2	79840	ENST00000426304.5	14905	ENSG00000187736	NHEJ1	non-homologous end joining factor 1
IRF5	chr2	219206490	219206988	499	*	Promoter (<=1kb)	2	219206782	219209648	2867	1	130617	ENST00000289528.10	0	ENSG00000158552	ZFAND2B	zinc finger AN1-type containing 2B
IRF5	chr2	219689018	219689516	499	*	Intron (ENST00000606673.1/ENST00000606673.1, intron 1 of 1)	2	219633346	219635781	2436	1	6508	ENST00000444906.1	55672	ENSG00000114923	SLC4A3	solute carrier family 4 member 3
IRF5	chr2	227153228	227153726	499	*	Intron (ENST00000396625.4/1286, intron 1 of 47)	2	227002711	227164236	161526	2	1286	ENST00000396625.4	10510	ENSG00000081052	COL4A4	collagen type IV alpha 4 chain
IRF5	chr2	237864965	237865463	499	*	Intron (ENST00000404910.6/10267, intron 1 of 2)	2	237859976	237912010	52035	1	10267	ENST00000403885.1	4989	ENSG00000132329	RAMP1	receptor activity modifying protein 1
IRF5	chr3	11623133	11623631	499	*	Intron (ENST00000430365.7/9686, intron 1 of 4)	3	11559351	11627406	68056	2	9686	ENST00000458499.5	3775	ENSG00000144560	VGLL4	vestigial like family member 4
IRF5	chr3	18758021	18758519	499	*	Intron (ENST00000595388.5/101927777, intron 4 of 4)	3	18527269	18591919	64651	1	101927777	ENST00000629405.2	230752	NA	SATB1-AS1	SATB1 antisense RNA 1
IRF5	chr3	31219348	31219846	499	*	Distal Intergenic	3	31161704	31161787	84	2	100423038	ENST00000580653.1	-57561	ENSG00000265376	MIR466	microRNA 466
IRF5	chr3	32463352	32463850	499	*	Intron (ENST00000487007.1/112616, intron 3 of 3)	3	32451003	32454835	3833	1	112616	ENST00000464689.1	12349	ENSG00000153551	CMTM7	CKLF like MARVEL transmembrane domain containing 7
IRF5	chr3	36954440	36954938	499	*	Distal Intergenic	3	36826826	36945098	118273	2	9881	ENST00000645898.1	-9342	ENSG00000168016	TRANK1	tetratricopeptide repeat and ankyrin repeat containing 1
IRF5	chr3	66751155	66751653	499	*	Distal Intergenic	3	66998307	67003697	5391	1	84541	ENST00000484414.5	-246654	ENSG00000163376	KBTBD8	kelch repeat and BTB domain containing 8
IRF5	chr3	160450779	160451277	499	*	Promoter (<=1kb)	3	160227454	160449829	222376	2	100174949	ENST00000483754.1	-950	ENSG00000248710	TRIM59-IFT80	TRIM59-IFT80 protein
IRF5	chr4	1044098	1044596	499	*	Distal Intergenic	4	1056250	1058427	2178	2	285498	ENST00000514024.5	13831	ENSG00000178222	RNF212	ring finger protein 212
IRF5	chr4	77309436	77309934	499	*	Intron (ENST00000497512.5/901, intron 10 of 11)	4	77158426	77165010	6585	1	901	ENST00000509972.1	151010	ENSG00000138764	CCNG2	cyclin G2
IRF5	chr4	139647164	139647662	499	*	Distal Intergenic	4	139665768	139740745	74978	1	4258	ENST00000616265.4	-18106	ENSG00000085871	MGST2	microsomal glutathione S-transferase 2
IRF5	chr4	159104726	159105224	499	*	Promoter (<=1kb)	4	159104178	159314768	210591	1	9693	ENST00000505478.5	548	ENSG00000109756	RAPGEF2	Rap guanine nucleotide exchange factor 2
IRF5	chr5	132771463	132771961	499	*	Intron (ENST00000378719.7/23176, intron 1 of 9)	5	132762603	132775966	13364	2	23176	ENST00000453480.5	4005	ENSG00000164402	SEPTIN8	septin 8
IRF5	chr5	149380685	149381183	499	*	Promoter (1-2kb)	5	149374267	149379292	5026	2	27190	ENST00000261796.4	-1393	ENSG00000127743	IL17B	interleukin 17B
IRF5	chr5	159163282	159163780	499	*	Promoter (<=1kb)	5	159161141	159163028	1888	2	153830	ENST00000518062.1	-254	ENSG00000145860	RNF145	ring finger protein 145
IRF5	chr5	172953704	172954202	499	*	Downstream (<1kb)	5	172958729	172969716	10988	1	51121	ENST00000519974.5	-4527	ENSG00000037241	RPL26L1	ribosomal protein L26 like 1
IRF5	chr6	30618340	30618838	499	*	Promoter (<=1kb)	6	30616584	30618612	2029	2	5514	ENST00000473954.1	0	ENSG00000204569	PPP1R10	protein phosphatase 1 regulatory subunit 10
IRF5	chr6	41695080	41695578	499	*	Intron (ENST00000230323.8/7942, intron 2 of 9)	6	41683978	41691476	7499	2	7942	ENST00000343317.10	-3604	ENSG00000112561	TFEB	transcription factor EB
IRF5	chr6	44076883	44077381	499	*	Promoter (2-3kb)	6	43995723	44074652	78930	2	101929705	ENST00000422059.5	-2231	ENSG00000237686	LOC101929705	uncharacterized LOC101929705
IRF5	chr6	125245345	125245843	499	*	Intron (ENST00000534368.5/7164, intron 3 of 3)	6	125259963	125263057	3095	1	7164	ENST00000576089.1	-14120	ENSG00000111907	TPD52L1	TPD52 like 1
IRF5	chr6	166958339	166958837	499	*	Promoter (1-2kb)	6	166933375	166957191	23817	2	8635	ENST00000358165.7	-1148	ENSG00000026297	RNASET2	ribonuclease T2
IRF5	chr7	333401	333899	499	*	Distal Intergenic	7	379359	382712	3354	1	442497	ENST00000515213.1	-45460	ENSG00000249574	LOC442497	uncharacterized LOC442497
IRF5	chr7	96241726	96242224	499	*	Intron (ENST00000265631.9/10165, intron 3 of 17)	7	96219662	96219756	95	2	693176	ENST00000385290.1	-21970	ENSG00000208025	MIR591	microRNA 591
IRF5	chr8	28633656	28634154	499	*	Promoter (2-3kb)	8	28631432	28715610	84179	1	2137	ENST00000454906.6	2224	ENSG00000012232	EXTL3	exostosin like glycosyltransferase 3
IRF5	chr8	57551036	57551534	499	*	Intron (ENST00000520881.1/ENST00000520881.1, intron 1 of 1)	8	57746149	57750199	4051	1	286178	ENST00000518934.1	-194615	ENSG00000254139	LOC286178	uncharacterized LOC286178
IRF5	chr8	97267405	97267903	499	*	Distal Intergenic	8	97273488	97277928	4441	2	85453	ENST00000322128.5	10025	ENSG00000180543	TSPYL5	TSPY like 5
IRF5	chr8	98920243	98920741	499	*	Intron (ENST00000523601.5/6788, intron 1 of 12)	8	98454695	98942571	487877	2	6788	ENST00000523601.5	21830	ENSG00000104375	STK3	serine/threonine kinase 3
IRF5	chr8	142752402	142752900	499	*	Promoter (<=1kb)	8	142750150	142752532	2383	2	137797	ENST00000359228.4	0	ENSG00000197353	LYPD2	LY6/PLAUR domain containing 2
IRF5	chr8	144269157	144269655	499	*	Promoter (2-3kb)	8	144266453	144268481	2029	1	642658	ENST00000567180.3	2704	ENSG00000260428	SCX	scleraxis bHLH transcription factor
IRF5	chr9	6938483	6938981	499	*	Intron (ENST00000536108.5/23081, intron 8 of 17)	9	6925501	7175347	249847	1	23081	ENST00000428870.6	12982	ENSG00000107077	KDM4C	lysine demethylase 4C
IRF5	chr9	34162661	34163159	499	*	Distal Intergenic	9	34179005	34251850	72846	1	51271	ENST00000625521.2	-15846	ENSG00000165006	UBAP1	ubiquitin associated protein 1
IRF5	chr9	78296794	78297292	499	*	Promoter (<=1kb)	9	78297125	78330093	32969	1	29968	ENST00000376588.4	0	ENSG00000135069	PSAT1	phosphoserine aminotransferase 1
IRF5	chr9	88007151	88007649	499	*	Distal Intergenic	9	87966446	87974753	8308	2	23552	ENST00000375883.7	-32398	ENSG00000156345	CDK20	cyclin dependent kinase 20
IRF5	chr9	89519322	89519820	499	*	Distal Intergenic	9	89361609	89498130	136522	2	10507	ENST00000455551.6	-21192	ENSG00000187764	SEMA4D	semaphorin 4D
IRF5	chr9	90014354	90014852	499	*	Intron (ENST00000656288.1/101927847, intron 6 of 6)	9	90023441	90023535	95	2	100422963	ENST00000583807.1	8683	ENSG00000263967	MIR4290	microRNA 4290
IRF5	chr9	124482731	124483229	499	*	3' UTR	9	124482728	124500986	18259	2	2516	ENST00000373587.3	17757	ENSG00000136931	NR5A1	nuclear receptor subfamily 5 group A member 1
IRF5	chr10	3792204	3792702	499	*	Distal Intergenic	10	3775997	3785281	9285	2	1316	ENST00000542957.1	-6923	ENSG00000067082	KLF6	Kruppel like factor 6
IRF5	chr10	33129954	33130452	499	*	Distal Intergenic	10	33096257	33116672	20416	2	101929447	ENST00000414308.1	-13282	NA	IATPR	ITGB1 adjacent tumor promoting lncRNA
IRF5	chr10	58435204	58435702	499	*	Distal Intergenic	10	58385604	58394539	8936	1	7019	ENST00000395377.2	49600	ENSG00000108064	TFAM	transcription factor A, mitochondrial
IRF5	chr10	131546387	131546885	499	*	Distal Intergenic	10	131772448	131777402	4955	2	399827	ENST00000667493.1	230517	ENSG00000189275	LINC01164	long intergenic non-protein coding RNA 1164
IRF5	chr11	1228938	1229436	499	*	Promoter (<=1kb)	11	1228520	1229763	1244	1	727897	ENST00000531082.1	418	ENSG00000117983	MUC5B	mucin 5B, oligomeric mucus/gel-forming
IRF5	chr11	2700539	2701037	499	*	Promoter (<=1kb)	11	2608328	2699994	91667	2	10984	ENST00000597346.1	-545	ENSG00000269821	KCNQ1OT1	KCNQ1 opposite strand/antisense transcript 1
IRF5	chr11	10540469	10540967	499	*	Promoter (<=1kb)	11	10519034	10540906	21873	2	50862	ENST00000533412.5	0	ENSG00000110315	RNF141	ring finger protein 141
IRF5	chr11	16827010	16827508	499	*	Promoter (<=1kb)	11	16787660	16826354	38695	2	144100	ENST00000530489.5	-656	ENSG00000166689	PLEKHA7	pleckstrin homology domain containing A7
IRF5	chr11	17353503	17354001	499	*	Promoter (1-2kb)	11	17351899	17373654	21756	1	374383	ENST00000530403.1	1604	ENSG00000188211	NCR3LG1	natural killer cell cytotoxicity receptor 3 ligand 1
IRF5	chr11	61123804	61124302	499	*	Exon (ENST00000347785.8/921, exon 8 of 11)	11	61102509	61119359	16851	1	921	ENST00000544014.1	21295	ENSG00000110448	CD5	CD5 molecule
IRF5	chr11	102547083	102547581	499	*	Distal Intergenic	11	102524276	102530750	6475	2	4316	ENST00000533366.5	-16333	ENSG00000137673	MMP7	matrix metallopeptidase 7
IRF5	chr12	28496148	28496646	499	*	Intron (ENST00000535520.5/55297, intron 14 of 14)	12	28452542	28573446	120905	1	55297	ENST00000542801.5	43606	ENSG00000123106	CCDC91	coiled-coil domain containing 91
IRF5	chr12	68972567	68973065	499	*	Promoter (<=1kb)	12	68957590	68971570	13981	2	1368	ENST00000549691.1	-997	ENSG00000135678	CPM	carboxypeptidase M
IRF5	chr12	69239276	69239774	499	*	Promoter (<=1kb)	12	69239569	69274358	34790	1	11052	ENST00000435070.7	0	ENSG00000111605	CPSF6	cleavage and polyadenylation specific factor 6
IRF5	chr12	69738544	69739042	499	*	Promoter (<=1kb)	12	69713633	69738574	24942	2	101928002	ENST00000501387.6	0	ENSG00000247131	LOC101928002	uncharacterized LOC101928002
IRF5	chr12	92144541	92145039	499	*	Promoter (<=1kb)	12	92144118	92145233	1116	2	694	ENST00000552315.1	194	ENSG00000133639	BTG1	BTG anti-proliferation factor 1
IRF5	chr12	94263963	94264461	499	*	Promoter (<=1kb)	12	94265131	94279986	14856	1	10154	ENST00000549187.1	-670	ENSG00000136040	PLXNC1	plexin C1
IRF5	chr13	27915488	27915986	499	*	Promoter (1-2kb)	13	27819376	27917298	97923	2	100861550	ENST00000499662.3	1312	NA	PLUT	PDX1 associated lncRNA, upregulator of transcription
IRF5	chr13	33174971	33175469	499	*	Intron (ENST00000336934.10/90627, intron 1 of 13)	13	33180401	33281238	100838	1	100874241	ENST00000628131.2	-4932	ENSG00000236581	STARD13-AS	STARD13 antisense RNA
IRF5	chr13	98279774	98280272	499	*	Intron (ENST00000595437.5/10160, intron 2 of 27)	13	98328191	98343812	15622	1	10160	ENST00000601361.1	-47919	ENSG00000152767	FARP1	FERM, ARH/RhoGEF and pleckstrin domain protein 1
IRF5	chr13	99495441	99495939	499	*	Promoter (<=1kb)	13	99491475	99496738	5264	2	102725509	ENST00000626729.2	799	NA	LINC01232	long intergenic non-protein coding RNA 1232
IRF5	chr14	20606775	20607273	499	*	Promoter (2-3kb)	14	20584340	20609795	25456	2	122651	ENST00000555283.1	2522	ENSG00000173464	RNASE11	ribonuclease A family member 11 (inactive)
IRF5	chr14	39169399	39169897	499	*	Promoter (<=1kb)	14	39149990	39170314	20325	2	122553	ENST00000557764.5	417	ENSG00000182400	TRAPPC6B	trafficking protein particle complex 6B
IRF5	chr14	64704892	64705390	499	*	Promoter (<=1kb)	14	64704475	64744339	39865	1	26030	ENST00000394691.6	417	ENSG00000126822	PLEKHG3	pleckstrin homology and RhoGEF domain containing G3
IRF5	chr15	91456075	91456573	499	*	Intron (ENST00000555947.6/101926928, intron 1 of 2)	15	91463337	91494850	31514	1	101926928	ENST00000554333.1	-6764	ENSG00000258551	CRAT37	cervical cancer-associated transcript 37
IRF5	chr16	4393143	4393641	499	*	Promoter (1-2kb)	16	4387765	4395340	7576	2	79585	ENST00000573245.1	1699	ENSG00000262246	CORO7	coronin 7
IRF5	chr16	4915372	4915870	499	*	Intron (ENST00000345988.7/5493, intron 1 of 21)	16	4882823	4937064	54242	2	5493	ENST00000590782.6	21194	ENSG00000118898	PPL	periplakin
IRF5	chr16	11561251	11561749	499	*	5' UTR	16	11548603	11556736	8134	2	9516	ENST00000381810.7	-4515	ENSG00000189067	LITAF	lipopolysaccharide induced TNF factor
IRF5	chr16	17358745	17359243	499	*	Intron (ENST00000261381.7/64131, intron 1 of 11)	16	17355228	17369725	14498	2	64131	ENST00000563403.1	10482	ENSG00000103489	XYLT1	xylosyltransferase 1
IRF5	chr16	21167330	21167828	499	*	Promoter (2-3kb)	16	21170472	21180505	10034	1	57146	ENST00000573688.1	-2644	ENSG00000011638	TMEM159	transmembrane protein 159
IRF5	chr16	58121811	58122309	499	*	Intron (ENST00000262498.8/29105, intron 1 of 5)	16	58113960	58115567	1608	2	29105	ENST00000564150.1	-6244	ENSG00000070761	CFAP20	cilia and flagella associated protein 20
IRF5	chr16	84687627	84688125	499	*	Distal Intergenic	16	84699978	84779581	79604	1	9100	ENST00000219473.11	-11853	ENSG00000103194	USP10	ubiquitin specific peptidase 10
IRF5	chr16	88381665	88382163	499	*	Distal Intergenic	16	88453280	88537031	83752	1	161882	ENST00000319555.8	-71117	ENSG00000179588	ZFPM1	zinc finger protein, FOG family member 1
IRF5	chr16	89067632	89068130	499	*	Distal Intergenic	16	89088375	89114473	26099	1	197322	ENST00000537895.5	-20245	ENSG00000176715	ACSF3	acyl-CoA synthetase family member 3
IRF5	chr17	41617708	41618206	499	*	Promoter (2-3kb)	17	41620180	41620829	650	2	3872	ENST00000648859.1	2623	ENSG00000128422	KRT17	keratin 17
IRF5	chr17	50951999	50952497	499	*	Distal Intergenic	17	50966300	50975360	9061	2	9043	ENST00000506500.1	22863	ENSG00000008294	SPAG9	sperm associated antigen 9
IRF5	chr17	81125415	81125913	499	*	Promoter (<=1kb)	17	81125877	81125955	79	1	100422915	ENST00000390137.4	0	ENSG00000211563	MIR3065	microRNA 3065
IRF5	chr18	22254015	22254513	499	*	Distal Intergenic	18	22170933	22200880	29948	1	2627	ENST00000581694.1	83082	ENSG00000141448	GATA6	GATA binding protein 6
IRF5	chr19	574685	575183	499	*	Promoter (<=1kb)	19	575047	581402	6356	1	682	ENST00000573784.5	0	ENSG00000172270	BSG	basigin (Ok blood group)
IRF5	chr19	1040885	1041383	499	*	Promoter (<=1kb)	19	1041202	1042176	975	1	10347	ENST00000531467.5	0	ENSG00000064687	ABCA7	ATP binding cassette subfamily A member 7
IRF5	chr19	1855262	1855760	499	*	Intron (ENST00000541015.5/83855, intron 1 of 2)	19	1815248	1848483	33236	2	57455	ENST00000170168.9	-6779	ENSG00000079313	REXO1	RNA exonuclease 1 homolog
IRF5	chr19	2236808	2237306	499	*	Promoter (<=1kb)	19	2236824	2248655	11832	1	8175	ENST00000221494.10	0	ENSG00000104897	SF3A2	splicing factor 3a subunit 2
IRF5	chr19	2523681	2524179	499	*	Intron (ENST00000382159.8/2788, intron 3 of 4)	19	2476356	2477126	771	1	4616	ENST00000593043.1	47325	ENSG00000099860	GADD45B	growth arrest and DNA damage inducible beta
IRF5	chr19	6861594	6862092	499	*	Distal Intergenic	19	6887566	6940459	52894	1	2015	ENST00000250572.12	-25474	ENSG00000174837	ADGRE1	adhesion G protein-coupled receptor E1
IRF5	chr19	16880178	16880676	499	*	3' UTR	19	16877162	16878942	1781	1	23309	ENST00000594235.1	3016	ENSG00000127511	SIN3B	SIN3 transcription regulator family member B
IRF5	chr19	17243860	17244358	499	*	Promoter (<=1kb)	19	17235702	17244504	8803	2	2063	ENST00000596878.1	146	ENSG00000160113	NR2F6	nuclear receptor subfamily 2 group F member 6
IRF5	chr19	18386557	18387055	499	*	Promoter (<=1kb)	19	18386562	18386634	73	1	100422943	ENST00000578735.1	0	ENSG00000264175	MIR3189	microRNA 3189
IRF5	chr19	19732918	19733416	499	*	Promoter (<=1kb)	19	19710472	19733112	22641	2	7561	ENST00000344099.4	0	ENSG00000105708	ZNF14	zinc finger protein 14
IRF5	chr19	39112267	39112765	499	*	Distal Intergenic	19	39125770	39173803	48034	1	10298	ENST00000602004.1	-13005	ENSG00000130669	PAK4	p21 (RAC1) activated kinase 4
IRF5	chr19	43983894	43984392	499	*	Promoter (<=1kb)	19	43984170	43998325	14156	1	7711	ENST00000611002.4	0	ENSG00000204920	ZNF155	zinc finger protein 155
IRF5	chr20	23693076	23693574	499	*	Distal Intergenic	20	23685640	23689040	3401	2	1472	ENST00000217423.3	-4036	ENSG00000101441	CST4	cystatin S
IRF5	chr20	59314839	59315337	499	*	Intron (ENST00000311585.11/1908, intron 2 of 4)	20	59301521	59324572	23052	1	1908	ENST00000672969.1	13318	ENSG00000124205	EDN3	endothelin 3
IRF5	chr21	35469351	35469849	499	*	Intron (ENST00000475045.6/101928269, intron 8 of 12)	21	35435661	35465329	29669	2	100506403	ENST00000494829.1	-4022	ENSG00000159216	LOC100506403	uncharacterized LOC100506403
IRF5	chr21	43332096	43332594	499	*	Promoter (<=1kb)	21	43322417	43332039	9623	2	100126693	ENST00000450205.1	-57	NA	LINC00322	long intergenic non-protein coding RNA 322
IRF5	chr22	27626908	27627406	499	*	Distal Intergenic	22	27750678	27791883	41206	2	4330	ENST00000497225.1	164477	ENSG00000169184	MN1	MN1 proto-oncogene, transcriptional regulator
IRF5	chr22	38298516	38299014	499	*	Promoter (<=1kb)	22	38292314	38298852	6539	2	1454	ENST00000431632.5	0	ENSG00000213923	CSNK1E	casein kinase 1 epsilon
IRF5	chr22	45864285	45864783	499	*	Distal Intergenic	22	45793596	45843797	50202	1	25814	ENST00000402380.3	70689	ENSG00000130638	ATXN10	ataxin 10
IRF5	chr22	45887547	45888045	499	*	Exon (ENST00000451118.1/ENST00000451118.1, exon 1 of 3)	22	45922111	45972715	50605	2	7477	ENST00000409496.7	84670	ENSG00000188064	WNT7B	Wnt family member 7B
IRF5	chr22	48837502	48838000	499	*	Intron (ENST00000336769.9/25817, intron 3 of 3)	22	48866770	48898386	31617	1	100128946	ENST00000380981.3	-28770	ENSG00000205632	LINC01310	long intergenic non-protein coding RNA 1310
IRF5	chr22	50118591	50119089	499	*	Intron (ENST00000545383.5/54456, intron 10 of 27)	22	50114458	50142186	27729	1	54456	ENST00000434497.1	4133	ENSG00000073146	MOV10L1	Mov10 like RISC complex RNA helicase 1
IRF5	chr22	50479637	50480135	499	*	Promoter (1-2kb)	22	50481543	50486437	4895	1	79924	ENST00000395737.2	-1408	ENSG00000128165	ADM2	adrenomedullin 2
NFKB1	chr1	12595815	12596313	499	*	Promoter (<=1kb)	1	12578718	12596308	17591	2	9249	ENST00000430996.2	0	ENSG00000162496	DHRS3	dehydrogenase/reductase 3
NFKB1	chr1	24142449	24142947	499	*	Promoter (<=1kb)	1	24119771	24143140	23370	2	58985	ENST00000270800.2	193	ENSG00000142677	IL22RA1	interleukin 22 receptor subunit alpha 1
NFKB1	chr1	27875145	27875643	499	*	Promoter (1-2kb)	1	27876684	27882944	6261	1	9473	ENST00000482828.1	-1041	ENSG00000130775	THEMIS2	thymocyte selection associated family member 2
NFKB1	chr1	28236600	28237098	499	*	Promoter (<=1kb)	1	28236154	28238098	1945	1	93974	ENST00000465645.1	446	ENSG00000130770	ATP5IF1	ATP synthase inhibitory factor subunit 1
NFKB1	chr1	28591904	28592402	499	*	Promoter (<=1kb)	1	28592200	28595443	3244	1	115273	ENST00000373826.3	0	ENSG00000188060	RAB42	RAB42, member RAS oncogene family
NFKB1	chr1	44843166	44843664	499	*	Promoter (<=1kb)	1	44821938	44843253	21316	2	8643	ENST00000372192.4	0	ENSG00000117425	PTCH2	patched 2
NFKB1	chr1	55032454	55032952	499	*	Distal Intergenic	1	55039548	55064852	25305	1	255738	ENST00000302118.5	-6596	ENSG00000169174	PCSK9	proprotein convertase subtilisin/kexin type 9
NFKB1	chr1	64755333	64755831	499	*	Intron (ENST00000294428.7/55225, intron 1 of 11)	1	64745095	64833232	88138	1	55225	ENST00000371072.8	10238	ENSG00000162437	RAVER2	ribonucleoprotein, PTB binding 2
NFKB1	chr1	66575679	66576177	499	*	Intron (ENST00000237247.10/84251, intron 2 of 26)	1	66615939	66626105	10167	1	84251	ENST00000484988.2	-39762	ENSG00000118473	SGIP1	SH3GL interacting endocytic adaptor 1
NFKB1	chr1	77888262	77888760	499	*	Promoter (<=1kb)	1	77888513	77933384	44872	1	91624	ENST00000401035.7	0	ENSG00000162614	NEXN	nexilin F-actin binding protein
NFKB1	chr1	91732393	91732891	499	*	Intron (ENST00000533089.5/7049, intron 8 of 19)	1	91719893	91727918	8026	2	7049	ENST00000529608.1	-4475	ENSG00000069702	TGFBR3	transforming growth factor beta receptor 3
NFKB1	chr1	108830444	108830942	499	*	Promoter (<=1kb)	1	108823276	108830734	7459	2	254268	ENST00000603450.1	0	ENSG00000162641	AKNAD1	AKNA domain containing 1
NFKB1	chr1	145785474	145785972	499	*	Intron (ENST00000582693.5/27246, intron 2 of 8)	1	145746389	145773843	27455	2	27246	ENST00000539368.2	-11631	ENSG00000265491	RNF115	ring finger protein 115
NFKB1	chr1	151131817	151132315	499	*	Promoter (2-3kb)	1	151134331	151134875	545	2	10500	ENST00000489944.1	2560	ENSG00000143434	SEMA6C	semaphorin 6C
NFKB1	chr1	151351975	151352473	499	*	Distal Intergenic	1	151341960	151347357	5398	2	5993	ENST00000452671.6	-4618	ENSG00000143390	RFX5	regulatory factor X5
NFKB1	chr1	153490144	153490642	499	*	Distal Intergenic	1	153457744	153460651	2908	2	6278	ENST00000368723.4	-29493	ENSG00000143556	S100A7	S100 calcium binding protein A7
NFKB1	chr1	155063962	155064460	499	*	Promoter (<=1kb)	1	155063761	155069538	5778	1	1945	ENST00000427683.2	201	ENSG00000243364	EFNA4	ephrin A4
NFKB1	chr1	163069075	163069573	499	*	Promoter (<=1kb)	1	163069145	163076802	7658	1	5999	ENST00000367909.10	0	ENSG00000117152	RGS4	regulator of G protein signaling 4
NFKB1	chr1	168921715	168922213	499	*	Intron (ENST00000650631.1/1805, intron 4 of 8)	1	168790072	168792886	2815	1	79100	ENST00000665467.1	131643	ENSG00000225826	LINC00626	long intergenic non-protein coding RNA 626
NFKB1	chr1	171142379	171142877	499	*	Intron (ENST00000367754.3/388714, intron 1 of 6)	1	171138212	171161396	23185	1	388714	ENST00000236166.4	4167	ENSG00000117507	FMO6P	flavin containing dimethylaniline monoxygenase 6, pseudogene
NFKB1	chr1	173714719	173715217	499	*	Promoter (<=1kb)	1	173714941	173733828	18888	1	27252	ENST00000479505.5	0	ENSG00000076321	KLHL20	kelch like family member 20
NFKB1	chr1	174894018	174894516	499	*	Intron (ENST00000251507.8/9910, intron 19 of 20)	1	174877440	174995301	117862	1	9910	ENST00000392064.6	16578	ENSG00000152061	RABGAP1L	RAB GTPase activating protein 1 like
NFKB1	chr1	200890773	200891271	499	*	Promoter (<=1kb)	1	200891048	200899538	8491	1	55765	ENST00000532631.5	0	ENSG00000163362	INAVA	innate immunity activator
NFKB1	chr1	201602762	201603260	499	*	Distal Intergenic	1	201622927	201823344	200418	1	89796	ENST00000367302.5	-19667	ENSG00000134369	NAV1	neuron navigator 1
NFKB1	chr1	209827674	209828172	499	*	Promoter (<=1kb)	1	209827972	209857565	29594	1	27042	ENST00000491415.7	0	ENSG00000117597	UTP25	UTP25 small subunit processor component
NFKB1	chr1	220089601	220090099	499	*	Promoter (<=1kb)	1	220057482	220089788	32307	2	10380	ENST00000322067.12	0	ENSG00000162813	BPNT1	3'(2'), 5'-bisphosphate nucleotidase 1
NFKB1	chr1	226308969	226309467	499	*	Promoter (<=1kb)	1	226231149	226309172	78024	2	286826	ENST00000460719.5	0	ENSG00000183814	LIN9	lin-9 DREAM MuvB core complex component
NFKB1	chr1	230642142	230642640	499	*	Promoter (<=1kb)	1	230642481	230693982	51502	1	22796	ENST00000366669.9	0	ENSG00000135775	COG2	component of oligomeric golgi complex 2
NFKB1	chr1	231240381	231240879	499	*	Promoter (<=1kb)	1	231224255	231241090	16836	2	128061	ENST00000451322.1	211	ENSG00000143633	C1orf131	chromosome 1 open reading frame 131
NFKB1	chr1	231527852	231528350	499	*	Promoter (<=1kb)	1	231363982	231528462	164481	2	54583	ENST00000653198.1	112	ENSG00000135766	EGLN1	egl-9 family hypoxia inducible factor 1
NFKB1	chr1	245042603	245043101	499	*	Intron (ENST00000391837.7/84288, intron 2 of 6)	1	245017242	245086961	69720	1	84288	ENST00000425550.5	25361	ENSG00000203666	EFCAB2	EF-hand calcium binding domain 2
NFKB1	chr1	248905924	248906422	499	*	Promoter (<=1kb)	1	248906196	248919946	13751	1	267002	ENST00000355360.8	0	ENSG00000185220	PGBD2	piggyBac transposable element derived 2
NFKB1	chr2	11132553	11133051	499	*	Promoter (<=1kb)	2	11124219	11132770	8552	2	285150	ENST00000447433.5	0	ENSG00000145063	FLJ33534	uncharacterized LOC285150
NFKB1	chr2	24490071	24490569	499	*	Promoter (1-2kb)	2	24491914	24644055	152142	1	8648	ENST00000496333.5	-1345	ENSG00000084676	NCOA1	nuclear receptor coactivator 1
NFKB1	chr2	26344535	26345033	499	*	Promoter (<=1kb)	2	26308173	26345802	37630	2	165082	ENST00000459892.5	769	ENSG00000173567	ADGRF3	adhesion G protein-coupled receptor F3
NFKB1	chr2	28895134	28895632	499	*	Promoter (<=1kb)	2	28895086	28902104	7019	1	23160	ENST00000434238.1	48	ENSG00000163811	WDR43	WD repeat domain 43
NFKB1	chr2	37168307	37168805	499	*	Intron (ENST00000535679.5/391365, intron 6 of 6)	2	37141635	37157065	15431	2	5610	ENST00000390013.3	-11242	ENSG00000055332	EIF2AK2	eukaryotic translation initiation factor 2 alpha kinase 2
NFKB1	chr2	38677723	38678221	499	*	Intron (ENST00000427858.4/130589, intron 2 of 3)	2	38681295	38741237	59943	1	130589	ENST00000434934.1	-3074	ENSG00000143891	GALM	galactose mutarotase
NFKB1	chr2	43819363	43819861	499	*	Intron (ENST00000405322.8/64240, intron 11 of 12)	2	43831942	43873929	41988	1	64241	ENST00000644611.1	-12081	ENSG00000143921	ABCG8	ATP binding cassette subfamily G member 8
NFKB1	chr2	64644961	64645459	499	*	Exon (ENST00000439964.1/ENST00000439964.1, exon 1 of 2)	2	64631621	64653913	22293	2	9792	ENST00000313349.3	8454	ENSG00000179833	SERTAD2	SERTA domain containing 2
NFKB1	chr2	66576878	66577376	499	*	Promoter (2-3kb)	2	66574030	66695505	121476	1	100507073	ENST00000433396.5	2848	ENSG00000232046	LINC01798	long intergenic non-protein coding RNA 1798
NFKB1	chr2	96888442	96888940	499	*	Intron (ENST00000393526.6/51252, intron 2 of 4)	2	96876026	96895142	19117	2	51252	ENST00000470789.5	6202	ENSG00000168754	FAM178B	family with sequence similarity 178 member B
NFKB1	chr2	100814449	100814947	499	*	Distal Intergenic	2	100820139	100996829	176691	1	4862	ENST00000335681.10	-5192	ENSG00000170485	NPAS2	neuronal PAS domain protein 2
NFKB1	chr2	116585109	116585607	499	*	Distal Intergenic	2	115814663	115836682	22020	1	57628	ENST00000473362.1	770446	ENSG00000175497	DPP10	dipeptidyl peptidase like 10
NFKB1	chr2	120343329	120343827	499	*	Promoter (2-3kb)	2	120346136	120351803	5668	1	3625	ENST00000295228.4	-2309	ENSG00000163083	INHBB	inhibin subunit beta B
NFKB1	chr2	128306187	128306685	499	*	Intron (ENST00000469019.1/9394, intron 1 of 2)	2	128236716	128318396	81681	2	9394	ENST00000469019.1	11711	ENSG00000136720	HS6ST1	heparan sulfate 6-O-sulfotransferase 1
NFKB1	chr2	159797446	159797944	499	*	Promoter (<=1kb)	2	159768628	159798208	29581	2	9936	ENST00000259053.6	264	ENSG00000241399	CD302	CD302 molecule
NFKB1	chr2	160492870	160493368	499	*	Promoter (<=1kb)	2	160366913	160492969	126057	2	5937	ENST00000477486.1	0	ENSG00000153250	RBMS1	RNA binding motif single stranded interacting protein 1
NFKB1	chr2	160994263	160994761	499	*	Distal Intergenic	2	161136908	161236187	99280	1	10010	ENST00000259075.6	-142147	ENSG00000136560	TANK	TRAF family member associated NFKB activator
NFKB1	chr2	172098935	172099433	499	*	Downstream (<1kb)	2	172099438	172102900	3463	2	1746	ENST00000234198.9	3467	ENSG00000115844	DLX2	distal-less homeobox 2
NFKB1	chr2	200585950	200586448	499	*	Promoter (<=1kb)	2	200586014	200671495	85482	1	316	ENST00000374700.7	0	ENSG00000138356	AOX1	aldehyde oxidase 1
NFKB1	chr2	200747904	200748402	499	*	Exon (ENST00000502600.5/107161151, exon 4 of 4)	2	200751525	200762215	10691	1	107161151	ENST00000470911.1	-3123	NA	AOX3P-AOX2P	AOX3P-AOX2P readthrough, transcribed pseudogene
NFKB1	chr2	201144464	201144962	499	*	Promoter (<=1kb)	2	201140284	201144196	3913	2	65072	ENST00000474886.4	-268	ENSG00000226312	CFLAR-AS1	CFLAR antisense RNA 1
NFKB1	chr2	223051765	223052263	499	*	Promoter (<=1kb)	2	223051814	223055637	3824	1	23704	ENST00000281830.3	0	ENSG00000152049	KCNE4	potassium voltage-gated channel subfamily E regulatory subunit 4
NFKB1	chr2	227799122	227799620	499	*	Distal Intergenic	2	227813842	227817556	3715	1	6364	ENST00000358813.5	-14222	ENSG00000115009	CCL20	C-C motif chemokine ligand 20
NFKB1	chr2	231786166	231786664	499	*	Promoter (<=1kb)	2	231737187	231786272	49086	2	5147	ENST00000428104.2	0	ENSG00000156973	PDE6D	phosphodiesterase 6D
NFKB1	chr2	234633821	234634319	499	*	Distal Intergenic	2	234682668	234717764	35097	1	106144537	ENST00000629370.1	-48349	ENSG00000280744	LINC01173	long intergenic non-protein coding RNA 1173
NFKB1	chr2	241009893	241010391	499	*	Exon (ENST00000425183.1/ENST00000425183.1, exon 2 of 2)	2	240998838	241095563	96726	1	25992	ENST00000405547.7	11055	ENSG00000162804	SNED1	sushi, nidogen and EGF like domains 1
NFKB1	chr3	44974369	44974867	499	*	Promoter (<=1kb)	3	44975241	45012666	37426	1	23016	ENST00000461361.5	-374	ENSG00000075914	EXOSC7	exosome component 7
NFKB1	chr3	45388235	45388733	499	*	Promoter (<=1kb)	3	45388561	45554726	166166	1	23395	ENST00000650792.2	0	ENSG00000011376	LARS2	leucyl-tRNA synthetase 2, mitochondrial
NFKB1	chr3	51985899	51986397	499	*	Promoter (<=1kb)	3	51986210	51987453	1244	1	95	ENST00000464587.2	0	ENSG00000243989	ACY1	aminoacylase 1
NFKB1	chr3	72155440	72155938	499	*	Promoter (2-3kb)	3	72152948	72174347	21400	1	201617	ENST00000661020.1	2492	ENSG00000243083	LINC00870	long intergenic non-protein coding RNA 870
NFKB1	chr3	100004882	100005380	499	*	Intron (ENST00000463526.1/84319, intron 1 of 3)	3	99964314	99964398	85	2	100500859	ENST00000577308.1	-40484	ENSG00000264897	MIR3921	microRNA 3921
NFKB1	chr3	100614021	100614519	499	*	Intron (ENST00000273352.8/84873, intron 1 of 15)	3	100609601	100695479	85879	1	84873	ENST00000273352.8	4420	ENSG00000144820	ADGRG7	adhesion G protein-coupled receptor G7
NFKB1	chr3	121545784	121546282	499	*	Promoter (<=1kb)	3	121431431	121545988	114558	2	10721	ENST00000264233.6	0	ENSG00000051341	POLQ	DNA polymerase theta
NFKB1	chr3	125375118	125375616	499	*	Promoter (<=1kb)	3	125225561	125375354	149794	2	7707	ENST00000360647.8	0	ENSG00000163848	ZNF148	zinc finger protein 148
NFKB1	chr3	128153180	128153678	499	*	Promoter (<=1kb)	3	128153481	128408646	255166	1	60678	ENST00000254730.11	0	ENSG00000132394	EEFSEC	eukaryotic elongation factor, selenocysteine-tRNA specific
NFKB1	chr3	129674422	129674920	499	*	Intron (ENST00000432054.6/23023, intron 1 of 3)	3	129647792	129688732	40941	2	23023	ENST00000432054.6	13812	ENSG00000172765	TMCC1	transmembrane and coiled-coil domain family 1
NFKB1	chr3	136861363	136861861	499	*	Promoter (<=1kb)	3	136835345	136862031	26687	2	101927597	ENST00000661609.1	170	NA	NCK1-DT	NCK1 divergent transcript
NFKB1	chr3	139343733	139344231	499	*	Promoter (<=1kb)	3	139344019	139357043	13025	1	56945	ENST00000310776.8	0	ENSG00000175110	MRPS22	mitochondrial ribosomal protein S22
NFKB1	chr3	141544650	141545148	499	*	Intron (ENST00000286364.8/5922, intron 5 of 23)	3	141578524	141580445	1922	1	5922	ENST00000505833.1	-33376	ENSG00000155903	RASA2	RAS p21 protein activator 2
NFKB1	chr3	142597934	142598432	499	*	Promoter (1-2kb)	3	142596455	142671119	74665	1	5357	ENST00000464320.5	1479	ENSG00000120756	PLS1	plastin 1
NFKB1	chr3	150602361	150602859	499	*	Promoter (<=1kb)	3	150602875	150627831	24957	1	51714	ENST00000480740.5	-16	ENSG00000198843	SELENOT	selenoprotein T
NFKB1	chr3	158644210	158644708	499	*	Promoter (<=1kb)	3	158644278	158692575	48298	1	85476	ENST00000486715.5	0	ENSG00000168827	GFM1	G elongation factor mitochondrial 1
NFKB1	chr3	160016879	160017377	499	*	Promoter (<=1kb)	3	160016024	160031423	15400	1	730109	ENST00000471921.2	855	NA	LINC01100	long intergenic non-protein coding RNA 1100
NFKB1	chr3	160399640	160400138	499	*	Promoter (<=1kb)	3	160399643	160412025	12383	1	10051	ENST00000472991.5	0	ENSG00000113810	SMC4	structural maintenance of chromosomes 4
NFKB1	chr3	167734341	167734839	499	*	Promoter (<=1kb)	3	167684242	167734544	50303	2	11235	ENST00000461494.5	0	ENSG00000114209	PDCD10	programmed cell death 10
NFKB1	chr3	177777678	177778176	499	*	Distal Intergenic	3	177816865	177899224	82360	1	102724550	ENST00000436078.5	-38689	ENSG00000231574	LINC02015	long intergenic non-protein coding RNA 2015
NFKB1	chr3	180989049	180989547	499	*	Promoter (<=1kb)	3	180984565	180989518	4954	2	131118	ENST00000479269.5	0	ENSG00000205981	DNAJC19	DnaJ heat shock protein family (Hsp40) member C19
NFKB1	chr3	183884694	183885192	499	*	Promoter (<=1kb)	3	183829271	183884933	55663	2	55486	ENST00000639100.1	0	ENSG00000175193	PARL	presenilin associated rhomboid like
NFKB1	chr3	184134002	184134500	499	*	Promoter (<=1kb)	3	184135038	184145311	10274	1	8893	ENST00000491144.5	-538	ENSG00000145191	EIF2B5	eukaryotic translation initiation factor 2B subunit epsilon
NFKB1	chr3	184174996	184175494	499	*	Promoter (<=1kb)	3	184174949	184179122	4174	1	1173	ENST00000455925.1	47	ENSG00000161203	AP2M1	adaptor related protein complex 2 subunit mu 1
NFKB1	chr3	184248728	184249226	499	*	Promoter (<=1kb)	3	184242301	184248962	6662	2	10195	ENST00000397676.8	0	ENSG00000214160	ALG3	ALG3 alpha-1,3- mannosyltransferase
NFKB1	chr3	184250177	184250675	499	*	Promoter (<=1kb)	3	184249695	184293031	43337	1	110599583	ENST00000402825.7	482	ENSG00000284917	EEF1AKMT4-ECE2	EEF1AKMT4-ECE2 readthrough
NFKB1	chr3	184366868	184367366	499	*	Promoter (<=1kb)	3	184366515	184368538	2024	1	5437	ENST00000476003.1	353	ENSG00000163882	POLR2H	RNA polymerase II subunit H
NFKB1	chr3	184803190	184803688	499	*	Distal Intergenic	3	184812143	185052614	240472	1	23355	ENST00000287546.8	-8455	ENSG00000156931	VPS8	VPS8 subunit of CORVET complex
NFKB1	chr3	193850184	193850682	499	*	Distal Intergenic	3	193842811	193844024	1214	2	105374285	ENST00000445168.1	-6160	NA	LINC02038	long intergenic non-protein coding RNA 2038
NFKB1	chr3	194745783	194746281	499	*	Intron (ENST00000423318.1/100507391, intron 3 of 3)	3	194768692	194780037	11346	1	100507391	ENST00000653545.1	-22411	ENSG00000237222	LINC01968	long intergenic non-protein coding RNA 1968
NFKB1	chr3	196568382	196568880	499	*	Promoter (<=1kb)	3	196568611	196587287	18677	1	200933	ENST00000440469.1	0	ENSG00000174013	FBXO45	F-box protein 45
NFKB1	chr3	197299117	197299615	499	*	Promoter (<=1kb)	3	197042943	197299324	256382	2	1739	ENST00000667104.1	0	ENSG00000075711	DLG1	discs large MAGUK scaffold protein 1
NFKB1	chr3	197960863	197961361	499	*	Promoter (<=1kb)	3	197960257	198038667	78411	1	89782	ENST00000332636.5	606	ENSG00000185621	LMLN	leishmanolysin like peptidase
NFKB1	chr4	1795189	1795687	499	*	Promoter (1-2kb)	4	1793935	1807275	13341	1	2261	ENST00000260795.7	1254	ENSG00000068078	FGFR3	fibroblast growth factor receptor 3
NFKB1	chr4	2413251	2413749	499	*	Intron (ENST00000290974.6/57732, intron 1 of 12)	4	2330162	2418609	88448	2	57732	ENST00000503000.1	4860	ENSG00000159733	ZFYVE28	zinc finger FYVE-type containing 28
NFKB1	chr4	4289913	4290411	499	*	Promoter (<=1kb)	4	4290251	4321398	31148	1	166793	ENST00000515012.5	0	ENSG00000168826	ZBTB49	zinc finger and BTB domain containing 49
NFKB1	chr4	22237740	22238238	499	*	Intron (ENST00000510705.3/ENST00000510705.3, intron 3 of 3)	4	22387400	22394868	7469	2	166647	ENST00000499527.6	156630	ENSG00000152990	ADGRA3	adhesion G protein-coupled receptor A3
NFKB1	chr4	25154808	25155306	499	*	Promoter (<=1kb)	4	25127264	25155231	27968	2	51091	ENST00000505513.1	0	ENSG00000109618	SEPSECS	Sep (O-phosphoserine) tRNA:Sec (selenocysteine) tRNA synthase
NFKB1	chr4	25312436	25312934	499	*	Promoter (<=1kb)	4	25312774	25370383	57610	1	29063	ENST00000302874.9	0	ENSG00000168228	ZCCHC4	zinc finger CCHC-type containing 4
NFKB1	chr4	25376944	25377442	499	*	Promoter (<=1kb)	4	25377213	25418498	41286	1	29945	ENST00000315368.7	0	ENSG00000053900	ANAPC4	anaphase promoting complex subunit 4
NFKB1	chr4	38860788	38861286	499	*	Distal Intergenic	4	38798686	38856817	58132	2	7096	ENST00000506146.5	-3971	ENSG00000174125	TLR1	toll like receptor 1
NFKB1	chr4	41935586	41936084	499	*	Promoter (<=1kb)	4	41935444	41949384	13941	1	55161	ENST00000506794.1	142	ENSG00000109133	TMEM33	transmembrane protein 33
NFKB1	chr4	48016485	48016983	499	*	Promoter (<=1kb)	4	47935977	48016592	80616	2	1259	ENST00000514170.5	0	ENSG00000198515	CNGA1	cyclic nucleotide gated channel subunit alpha 1
NFKB1	chr4	48269688	48270186	499	*	Promoter (<=1kb)	4	48135783	48269838	134056	2	7006	ENST00000381501.8	0	ENSG00000135605	TEC	tec protein tyrosine kinase
NFKB1	chr4	48668607	48669105	499	*	Intron (ENST00000358350.8/285527, intron 3 of 63)	4	48620657	48681171	60515	2	285527	ENST00000505759.1	12066	ENSG00000075539	FRYL	FRY like transcription coactivator
NFKB1	chr4	56434779	56435277	499	*	Promoter (<=1kb)	4	56403074	56435496	32423	2	5471	ENST00000507724.1	219	ENSG00000128059	PPAT	phosphoribosyl pyrophosphate amidotransferase
NFKB1	chr4	56976728	56977226	499	*	Promoter (<=1kb)	4	56963350	56977606	14257	2	84273	ENST00000264230.5	380	ENSG00000084092	NOA1	nitric oxide associated 1
NFKB1	chr4	68870725	68871223	499	*	Distal Intergenic	4	68815995	68830943	14949	1	7365	ENST00000458688.2	54730	ENSG00000109181	UGT2B10	UDP glucuronosyltransferase family 2 member B10
NFKB1	chr4	76486561	76487059	499	*	Intron (ENST00000296043.7/57619, intron 1 of 10)	4	76436146	76559576	123431	1	57619	ENST00000466541.1	50415	ENSG00000138771	SHROOM3	shroom family member 3
NFKB1	chr4	78558321	78558819	499	*	Intron (ENST00000512884.5/306, intron 2 of 11)	4	78553920	78586350	32431	1	306	ENST00000508214.1	4401	ENSG00000138772	ANXA3	annexin A3
NFKB1	chr4	102829046	102829544	499	*	Promoter (<=1kb)	4	102795976	102828159	32184	2	7323	ENST00000394803.9	-887	ENSG00000109332	UBE2D3	ubiquitin conjugating enzyme E2 D3
NFKB1	chr4	105707739	105708237	499	*	Promoter (<=1kb)	4	105682627	105708081	25455	2	57117	ENST00000394735.5	0	ENSG00000138785	INTS12	integrator complex subunit 12
NFKB1	chr4	106315484	106315982	499	*	Promoter (<=1kb)	4	106315544	106331730	16187	1	9255	ENST00000510207.5	0	ENSG00000164022	AIMP1	aminoacyl tRNA synthetase complex interacting multifunctional protein 1
NFKB1	chr4	107825444	107825942	499	*	Promoter (<=1kb)	4	107825208	107908731	83524	1	166929	ENST00000503862.5	236	ENSG00000164023	SGMS2	sphingomyelin synthase 2
NFKB1	chr4	109729818	109730316	499	*	Promoter (<=1kb)	4	109709989	109730070	20082	2	81579	ENST00000243501.10	0	ENSG00000123739	PLA2G12A	phospholipase A2 group XIIA
NFKB1	chr4	110516275	110516773	499	*	Promoter (2-3kb)	4	110513489	110533427	19939	1	2028	ENST00000509344.1	2786	ENSG00000138792	ENPEP	glutamyl aminopeptidase
NFKB1	chr4	114512874	114513372	499	*	Distal Intergenic	4	114598770	114623305	24536	1	7368	ENST00000507710.1	-85398	ENSG00000174607	UGT8	UDP glycosyltransferase 8
NFKB1	chr4	128060941	128061439	499	*	Promoter (<=1kb)	4	128061286	128123869	62584	1	55132	ENST00000512292.5	0	ENSG00000138709	LARP1B	La ribonucleoprotein 1B
NFKB1	chr4	143184650	143185148	499	*	Promoter (<=1kb)	4	142933195	143184861	251667	2	105377623	ENST00000507826.1	0	ENSG00000250326	LOC105377623	uncharacterized LOC105377623
NFKB1	chr4	151012820	151013318	499	*	Promoter (1-2kb)	4	150264853	151015224	750372	2	987	ENST00000651035.1	1906	ENSG00000198589	LRBA	LPS responsive beige-like anchor protein
NFKB1	chr4	151362649	151363147	499	*	Distal Intergenic	4	151120287	151325632	205346	2	152503	ENST00000604030.6	-37017	ENSG00000109686	SH3D19	SH3 domain containing 19
NFKB1	chr4	151408794	151409292	499	*	Promoter (<=1kb)	4	151409176	151670503	261328	1	729830	ENST00000435205.6	0	ENSG00000164142	FAM160A1	family with sequence similarity 160 member A1
NFKB1	chr4	153204143	153204641	499	*	Promoter (<=1kb)	4	153204443	153339317	134875	1	23321	ENST00000338700.10	0	ENSG00000109654	TRIM2	tripartite motif containing 2
NFKB1	chr4	158327499	158327997	499	*	Intron (ENST00000460056.6/59350, intron 1 of 19)	4	158315311	158652212	336902	1	59350	ENST00000460056.6	12188	ENSG00000171509	RXFP1	relaxin family peptide receptor 1
NFKB1	chr4	158825992	158826490	499	*	Exon (ENST00000264433.11/57600, exon 2 of 17)	4	158832080	158859647	27568	1	57600	ENST00000504715.1	-5590	ENSG00000052795	FNIP2	folliculin interacting protein 2
NFKB1	chr4	169251454	169251952	499	*	Intron (ENST00000284637.14/57630, intron 2 of 11)	4	169116269	169269093	152825	2	57630	ENST00000508685.1	17141	ENSG00000154447	SH3RF1	SH3 domain containing ring finger 1
NFKB1	chr4	169619444	169619942	499	*	Promoter (<=1kb)	4	169620526	169720545	100020	1	1182	ENST00000347613.8	-584	ENSG00000109572	CLCN3	chloride voltage-gated channel 3
NFKB1	chr4	169757765	169758263	499	*	Promoter (<=1kb)	4	169729470	169757944	28475	2	54969	ENST00000393381.3	0	ENSG00000056050	HPF1	histone PARylation factor 1
NFKB1	chr4	170259558	170260056	499	*	Promoter (<=1kb)	4	170259857	170283723	23867	1	101928223	ENST00000660060.1	0	ENSG00000250266	LINC01612	long intergenic non-protein coding RNA 1612
NFKB1	chr4	173168477	173168975	499	*	Promoter (<=1kb)	4	173143392	173168886	25495	2	101930370	ENST00000661589.1	0	ENSG00000245213	LOC101930370	uncharacterized LOC101930370
NFKB1	chr4	173335044	173335542	499	*	Promoter (<=1kb)	4	173331705	173334432	2728	2	3148	ENST00000511316.1	-612	ENSG00000164104	HMGB2	high mobility group box 2
NFKB1	chr4	178413963	178414461	499	*	Distal Intergenic	4	177975822	178028971	53150	1	285501	ENST00000667514.1	438141	ENSG00000231171	LINC01098	long intergenic non-protein coding RNA 1098
NFKB1	chr4	185535266	185535764	499	*	Promoter (<=1kb)	4	185500660	185535507	34848	2	27295	ENST00000284767.11	0	ENSG00000154553	PDLIM3	PDZ and LIM domain 3
NFKB1	chr5	91788	92286	499	*	Promoter (<=1kb)	5	92151	189970	97820	1	153478	ENST00000637938.1	0	ENSG00000153404	PLEKHG4B	pleckstrin homology and RhoGEF domain containing G4B
NFKB1	chr5	2633971	2634469	499	*	Distal Intergenic	5	2712591	2715237	2647	1	101234261	ENST00000626215.1	-78122	ENSG00000281560	LSINCT5	long stress-induced non-coding transcript 5
NFKB1	chr5	7397110	7397608	499	*	Promoter (<=1kb)	5	7396138	7830081	433944	1	108	ENST00000338316.9	972	ENSG00000078295	ADCY2	adenylate cyclase 2
NFKB1	chr5	10695013	10695511	499	*	Intron (ENST00000230895.10/1611, intron 2 of 3)	5	10748083	10761101	13019	2	1611	ENST00000508646.1	65590	ENSG00000112977	DAP	death associated protein
NFKB1	chr5	14580621	14581119	499	*	Promoter (<=1kb)	5	14581792	14616180	34389	1	54491	ENST00000274217.4	-673	ENSG00000145569	OTULINL	OTU deubiquitinase with linear linkage specificity like
NFKB1	chr5	16492324	16492822	499	*	Intron (ENST00000399793.6/54463, intron 1 of 6)	5	16473038	16478065	5028	2	54463	ENST00000510362.5	-14259	ENSG00000154153	RETREG1	reticulophagy regulator 1
NFKB1	chr5	39424620	39425118	499	*	Promoter (<=1kb)	5	39371677	39424980	53304	2	1601	ENST00000320816.11	0	ENSG00000153071	DAB2	DAB adaptor protein 2
NFKB1	chr5	42840176	42840674	499	*	Intron (ENST00000653383.1/ENST00000653383.1, intron 1 of 2)	5	42800131	42825896	25766	2	6414	ENST00000506577.5	-14280	ENSG00000250722	SELENOP	selenoprotein P
NFKB1	chr5	52885626	52886124	499	*	Intron (ENST00000282588.7/3672, intron 7 of 28)	5	52901779	52952512	50734	1	3672	ENST00000504669.5	-15655	ENSG00000213949	ITGA1	integrin subunit alpha 1
NFKB1	chr5	55226395	55226893	499	*	Promoter (<=1kb)	5	55221107	55227262	6156	2	345643	ENST00000515336.1	369	ENSG00000234602	MCIDAS	multiciliate differentiation and DNA synthesis associated cell cycle protein
NFKB1	chr5	55232496	55232994	499	*	Promoter (<=1kb)	5	55231152	55233597	2446	2	10309	ENST00000501463.2	603	ENSG00000152669	CCNO	cyclin O
NFKB1	chr5	76298760	76299258	499	*	Exon (ENST00000502798.7/22987, exon 10 of 13)	5	76291765	76296122	4358	1	22987	ENST00000506257.1	6995	ENSG00000122012	SV2C	synaptic vesicle glycoprotein 2C
NFKB1	chr5	82735393	82735891	499	*	Distal Intergenic	5	82840155	82840224	70	1	100616297	ENST00000636444.1	-104264	ENSG00000283359	MIR3977	microRNA 3977
NFKB1	chr5	90949642	90950140	499	*	Intron (ENST00000405460.9/84059, intron 83 of 89)	5	90931150	91072581	141432	1	84059	ENST00000640369.1	18492	ENSG00000164199	ADGRV1	adhesion G protein-coupled receptor V1
NFKB1	chr5	95858697	95859195	499	*	Promoter (1-2kb)	5	95856869	95860133	3265	1	202299	ENST00000620167.1	1828	ENSG00000236882	LINC01554	long intergenic non-protein coding RNA 1554
NFKB1	chr5	97044008	97044506	499	*	Distal Intergenic	5	96996378	97006382	10005	1	4012	ENST00000473914.1	47630	ENSG00000113441	LNPEP	leucyl and cystinyl aminopeptidase
NFKB1	chr5	139638317	139638815	499	*	Distal Intergenic	5	139647299	139680729	33431	1	51523	ENST00000502295.1	-8484	ENSG00000171604	CXXC5	CXXC finger protein 5
NFKB1	chr5	140691150	140691648	499	*	Promoter (<=1kb)	5	140691430	140698772	7343	1	23438	ENST00000520095.6	0	ENSG00000112855	HARS2	histidyl-tRNA synthetase 2, mitochondrial
NFKB1	chr5	142600507	142601005	499	*	Exon (ENST00000359370.10/2246, exon 3 of 4)	5	142592178	142621342	29165	2	2246	ENST00000359370.10	20337	ENSG00000113578	FGF1	fibroblast growth factor 1
NFKB1	chr5	146024933	146025431	499	*	Intron (ENST00000359120.9/153769, intron 5 of 9)	5	146043030	146049233	6204	1	153769	ENST00000509286.1	-17599	ENSG00000156463	SH3RF2	SH3 domain containing ring finger 2
NFKB1	chr5	156799137	156799635	499	*	Distal Intergenic	5	156850295	156852528	2234	1	153743	ENST00000522232.3	-50660	ENSG00000231989	PPP1R2B	PPP1R2 family member B
NFKB1	chr5	168659271	168659769	499	*	Intron (ENST00000520041.1/ENST00000520041.1, intron 1 of 2)	5	168683966	168696311	12346	2	6586	ENST00000518092.1	36542	ENSG00000184347	SLIT3	slit guidance ligand 3
NFKB1	chr5	177311451	177311949	499	*	Promoter (<=1kb)	5	177301461	177311870	10410	2	53917	ENST00000503473.5	0	ENSG00000169228	RAB24	RAB24, member RAS oncogene family
NFKB1	chr5	177370542	177371040	499	*	Promoter (<=1kb)	5	177370553	177371578	1026	1	10636	ENST00000502731.5	0	ENSG00000169220	RGS14	regulator of G protein signaling 14
NFKB1	chr6	3247590	3248088	499	*	Intron (ENST00000509933.1/100422781, intron 2 of 2)	6	3258894	3268049	9156	1	389362	ENST00000438998.6	-10806	ENSG00000180822	PSMG4	proteasome assembly chaperone 4
NFKB1	chr6	16731591	16732089	499	*	Intron (ENST00000244769.8/6310, intron 3 of 8)	6	16432564	16750092	317529	2	6310	ENST00000483591.6	18003	ENSG00000124788	ATXN1	ataxin 1
NFKB1	chr6	21586905	21587403	499	*	Intron (ENST00000637901.1/ENST00000637901.1, intron 1 of 2)	6	21593751	21598619	4869	1	6659	ENST00000244745.4	-6348	ENSG00000124766	SOX4	SRY-box transcription factor 4
NFKB1	chr6	21987372	21987870	499	*	Intron (ENST00000671160.1/401237, intron 3 of 7)	6	21978973	22194227	215255	1	401237	ENST00000670293.1	8399	NA	CASC15	cancer susceptibility 15
NFKB1	chr6	25991853	25992351	499	*	Intron (ENST00000608931.1/ENST00000608931.1, intron 1 of 1)	6	26017085	26017732	648	2	3024	ENST00000244573.4	25381	ENSG00000124610	H1-1	H1.1 linker histone, cluster member
NFKB1	chr6	33771331	33771829	499	*	3' UTR	6	33771202	33777144	5943	2	221496	ENST00000506578.5	5315	ENSG00000161904	LEMD2	LEM domain containing 2
NFKB1	chr6	41504866	41505364	499	*	Promoter (2-3kb)	6	41502444	41519852	17409	1	103106903	ENST00000416951.5	2422	ENSG00000226917	LINC01276	long intergenic non-protein coding RNA 1276
NFKB1	chr6	44313131	44313629	499	*	Promoter (<=1kb)	6	44298731	44313347	14617	2	57505	ENST00000244571.5	0	ENSG00000124608	AARS2	alanyl-tRNA synthetase 2, mitochondrial
NFKB1	chr6	45421863	45422361	499	*	Promoter (<=1kb)	6	45422036	45663872	241837	1	860	ENST00000478660.6	0	ENSG00000124813	RUNX2	RUNX family transcription factor 2
NFKB1	chr6	47700065	47700563	499	*	Promoter (1-2kb)	6	47698553	47722021	23469	1	221393	ENST00000327753.7	1512	ENSG00000153294	ADGRF4	adhesion G protein-coupled receptor F4
NFKB1	chr6	108947462	108947960	499	*	Intron (ENST00000368972.7/84071, intron 11 of 16)	6	108959460	108965117	5658	1	84071	ENST00000481850.1	-11500	ENSG00000118690	ARMC2	armadillo repeat containing 2
NFKB1	chr6	113995614	113996112	499	*	Promoter (<=1kb)	6	113995955	114235716	239762	1	101927768	ENST00000523087.1	0	ENSG00000228624	HDAC2-AS2	HDAC2 and HS3ST5 antisense RNA 2
NFKB1	chr6	129710014	129710512	499	*	Promoter (<=1kb)	6	129576132	129710177	134046	2	93663	ENST00000368149.3	0	ENSG00000146376	ARHGAP18	Rho GTPase activating protein 18
NFKB1	chr6	131628045	131628543	499	*	Promoter (<=1kb)	6	131628442	131676797	48356	1	5169	ENST00000427707.5	0	ENSG00000154269	ENPP3	ectonucleotide pyrophosphatase/phosphodiesterase 3
NFKB1	chr6	142946150	142946648	499	*	Promoter (<=1kb)	6	142751478	142946365	194888	2	3097	ENST00000367604.6	0	ENSG00000010818	HIVEP2	HIVEP zinc finger 2
NFKB1	chr6	147558884	147559382	499	*	Intron (ENST00000367474.2/389432, intron 1 of 1)	6	147509226	147737547	228322	1	389432	ENST00000566741.1	49658	ENSG00000203727	SAMD5	sterile alpha motif domain containing 5
NFKB1	chr6	169292573	169293071	499	*	Distal Intergenic	6	169215780	169254044	38265	2	7058	ENST00000366787.7	-38529	ENSG00000186340	THBS2	thrombospondin 2
NFKB1	chr6	170438319	170438817	499	*	Distal Intergenic	6	170404179	170405078	900	1	84498	ENST00000496635.1	34140	ENSG00000112584	FAM120B	family with sequence similarity 120B
NFKB1	chr7	16609768	16610266	499	*	Intron (ENST00000663260.1/ENST00000663260.1, intron 2 of 3)	7	16644670	16645573	904	2	57037	ENST00000627859.1	35307	ENSG00000106524	ANKMY2	ankyrin repeat and MYND domain containing 2
NFKB1	chr7	29285319	29285817	499	*	Intron (ENST00000644824.1/1124, intron 5 of 16)	7	29288881	29400781	111901	1	1124	ENST00000409922.5	-3064	ENSG00000106069	CHN2	chimerin 2
NFKB1	chr7	35012099	35012597	499	*	Intron (ENST00000638088.1/23333, intron 4 of 21)	7	34973513	35000702	27190	2	23333	ENST00000463538.1	-11397	ENSG00000173852	DPY19L1	dpy-19 like C-mannosyltransferase 1
NFKB1	chr7	44036331	44036829	499	*	Promoter (2-3kb)	7	44011882	44038978	27097	2	401331	ENST00000648264.1	2149	NA	RASA4CP	RAS p21 protein activator 4C, pseudogene
NFKB1	chr7	90407307	90407805	499	*	Promoter (1-2kb)	7	90405581	90513402	107822	1	102723899	ENST00000451941.6	1726	ENSG00000157224	LOC102723899	uncharacterized LOC102723899
NFKB1	chr7	100016455	100016953	499	*	Promoter (<=1kb)	7	100016822	100023882	7061	1	7586	ENST00000432317.1	0	ENSG00000106261	ZKSCAN1	zinc finger with KRAB and SCAN domains 1
NFKB1	chr7	112456108	112456606	499	*	Promoter (<=1kb)	7	112456996	112468104	11109	1	3475	ENST00000466459.5	-390	ENSG00000006652	IFRD1	interferon related developmental regulator 1
NFKB1	chr7	114085546	114086044	499	*	Promoter (<=1kb)	7	114086327	114690905	604579	1	93986	ENST00000412402.5	-283	ENSG00000128573	FOXP2	forkhead box P2
NFKB1	chr7	130373624	130374122	499	*	Distal Intergenic	7	130380339	130383482	3144	1	1357	ENST00000481342.5	-6217	ENSG00000091704	CPA1	carboxypeptidase A1
NFKB1	chr7	142104796	142105294	499	*	Intron (ENST00000549489.6/8972, intron 47 of 47)	7	142111749	142143983	32235	1	93432	ENST00000550469.6	-6455	ENSG00000257743	MGAM2	maltase-glucoamylase 2 (putative)
NFKB1	chr7	147081553	147082051	499	*	Exon (ENST00000434887.1/101928700, exon 4 of 4)	7	147080934	147097609	16676	2	101928700	ENST00000434887.1	15558	ENSG00000236795	CNTNAP2-AS1	CNTNAP2 antisense RNA 1
NFKB1	chr7	150800147	150800645	499	*	Promoter (<=1kb)	7	150791285	150800352	9068	2	28959	ENST00000492607.5	0	ENSG00000106565	TMEM176B	transmembrane protein 176B
NFKB1	chr7	151228262	151228760	499	*	Promoter (1-2kb)	7	151211484	151227205	15722	2	10061	ENST00000287844.7	-1057	ENSG00000033050	ABCF2	ATP binding cassette subfamily F member 2
NFKB1	chr7	151346213	151346711	499	*	Promoter (<=1kb)	7	151345345	151361237	15893	1	51667	ENST00000470316.5	868	ENSG00000013374	NUB1	negative regulator of ubiquitin like proteins 1
NFKB1	chr8	6405620	6406118	499	*	Promoter (<=1kb)	8	6403551	6406548	2998	2	100287015	ENST00000500118.2	430	ENSG00000246089	LOC100287015	uncharacterized LOC100287015
NFKB1	chr8	8849921	8850419	499	*	Intron (ENST00000276282.7/9258, intron 1 of 2)	8	8785759	8860031	74273	2	9258	ENST00000521881.5	9612	ENSG00000147324	MFHAS1	malignant fibrous histiocytoma amplified sequence 1
NFKB1	chr8	10055276	10055774	499	*	Promoter (<=1kb)	8	10054501	10337823	283323	1	4482	ENST00000518255.5	775	ENSG00000175806	MSRA	methionine sulfoxide reductase A
NFKB1	chr8	17608044	17608542	499	*	Intron (ENST00000251630.10/5157, intron 3 of 6)	8	17634071	17644071	10001	1	5157	ENST00000523248.1	-25529	ENSG00000104213	PDGFRL	platelet derived growth factor receptor like
NFKB1	chr8	22237219	22237717	499	*	Distal Intergenic	8	22219704	22232101	12398	2	9796	ENST00000321613.7	-5118	ENSG00000168490	PHYHIP	phytanoyl-CoA 2-hydroxylase interacting protein
NFKB1	chr8	27491368	27491866	499	*	Promoter (<=1kb)	8	27491210	27522509	31300	1	2053	ENST00000521684.1	158	ENSG00000120915	EPHX2	epoxide hydrolase 2
NFKB1	chr8	27773019	27773517	499	*	Promoter (<=1kb)	8	27733318	27772653	39336	2	55246	ENST00000520486.5	-366	ENSG00000147419	CCDC25	coiled-coil domain containing 25
NFKB1	chr8	27837615	27838113	499	*	Promoter (<=1kb)	8	27809624	27837817	28194	2	55872	ENST00000301905.9	0	ENSG00000168078	PBK	PDZ binding kinase
NFKB1	chr8	28889309	28889807	499	*	Promoter (<=1kb)	8	28793807	28889909	96103	2	55756	ENST00000523436.5	102	ENSG00000104299	INTS9	integrator complex subunit 9
NFKB1	chr8	29499265	29499763	499	*	Distal Intergenic	8	29333064	29350684	17621	2	1846	ENST00000240100.7	-148581	ENSG00000120875	DUSP4	dual specificity phosphatase 4
NFKB1	chr8	30726468	30726966	499	*	Promoter (<=1kb)	8	30679266	30726945	47680	2	2936	ENST00000643525.1	0	ENSG00000104687	GSR	glutathione-disulfide reductase
NFKB1	chr8	30812622	30813120	499	*	Promoter (<=1kb)	8	30785616	30812818	27203	2	5516	ENST00000221138.9	0	ENSG00000104695	PPP2CB	protein phosphatase 2 catalytic subunit beta
NFKB1	chr8	33512344	33512842	499	*	Promoter (<=1kb)	8	33499118	33512712	13595	2	80185	ENST00000520636.5	0	ENSG00000129696	TTI2	TELO2 interacting protein 2
NFKB1	chr8	33811832	33812330	499	*	Intron (ENST00000523063.5/ENST00000523063.5, intron 3 of 5)	8	33591330	33600023	8694	2	78986	ENST00000256261.9	-211809	ENSG00000133878	DUSP26	dual specificity phosphatase 26
NFKB1	chr8	37897109	37897607	499	*	Promoter (1-2kb)	8	37862759	37899454	36696	2	80223	ENST00000522727.5	1847	ENSG00000156675	RAB11FIP1	RAB11 family interacting protein 1
NFKB1	chr8	55881355	55881853	499	*	Promoter (1-2kb)	8	55879835	56014169	134335	1	4067	ENST00000519728.6	1520	ENSG00000254087	LYN	LYN proto-oncogene, Src family tyrosine kinase
NFKB1	chr8	58513163	58513661	499	*	Distal Intergenic	8	58490178	58500163	9986	2	1581	ENST00000301645.4	-13000	ENSG00000167910	CYP7A1	cytochrome P450 family 7 subfamily A member 1
NFKB1	chr8	61712054	61712552	499	*	Promoter (1-2kb)	8	61624537	61714525	89989	2	444	ENST00000519234.5	1973	ENSG00000198363	ASPH	aspartate beta-hydroxylase
NFKB1	chr8	66429532	66430030	499	*	Promoter (<=1kb)	8	66430185	66445324	15140	1	137872	ENST00000523113.5	-155	ENSG00000147576	ADHFE1	alcohol dehydrogenase iron containing 1
NFKB1	chr8	78804877	78805375	499	*	Promoter (<=1kb)	8	78733665	78804928	71264	2	3574	ENST00000520215.5	0	ENSG00000104432	IL7	interleukin 7
NFKB1	chr8	86601471	86601969	499	*	Intron (ENST00000320005.5/54714, intron 15 of 17)	8	86553977	86579206	25230	2	54714	ENST00000517327.5	-22265	ENSG00000170289	CNGB3	cyclic nucleotide gated channel subunit beta 3
NFKB1	chr8	121150629	121151127	499	*	Distal Intergenic	8	120535745	120813273	277529	2	6641	ENST00000395601.7	-337356	ENSG00000172164	SNTB1	syntrophin beta 1
NFKB1	chr8	142727442	142727940	499	*	Promoter (<=1kb)	8	142727723	142736927	9205	1	51337	ENST00000520217.1	0	ENSG00000130193	THEM6	thioesterase superfamily member 6
NFKB1	chr9	4678062	4678560	499	*	Promoter (<=1kb)	9	4676600	4679471	2872	2	101929351	ENST00000609131.1	911	ENSG00000273061	CDC37L1-DT	CDC37L1 divergent transcript
NFKB1	chr9	4970866	4971364	499	*	Distal Intergenic	9	4984390	5078444	94055	1	3717	ENST00000636127.1	-13026	ENSG00000096968	JAK2	Janus kinase 2
NFKB1	chr9	33778671	33779169	499	*	Exon (ENST00000668091.1/ENST00000668091.1, exon 5 of 5)	9	33795535	33799231	3697	1	5646	ENST00000379405.3	-16366	ENSG00000010438	PRSS3	serine protease 3
NFKB1	chr9	33815446	33815944	499	*	Promoter (1-2kb)	9	33817160	33920399	103240	1	54926	ENST00000263228.4	-1216	ENSG00000107341	UBE2R2	ubiquitin conjugating enzyme E2 R2
NFKB1	chr9	34049991	34050489	499	*	Promoter (1-2kb)	9	33944515	34048949	104435	2	55833	ENST00000412543.5	-1042	ENSG00000137073	UBAP2	ubiquitin associated protein 2
NFKB1	chr9	34376087	34376585	499	*	Promoter (<=1kb)	9	34366666	34376898	10233	2	57462	ENST00000297625.8	313	ENSG00000164976	MYORG	myogenesis regulating glycosidase (putative)
NFKB1	chr9	34612716	34613214	499	*	Promoter (<=1kb)	9	34610486	34612104	1619	2	138716	ENST00000297613.4	-612	ENSG00000164967	RPP25L	ribonuclease P/MRP subunit p25 like
NFKB1	chr9	34633827	34634325	499	*	Downstream (<1kb)	9	34636751	34637412	662	2	10280	ENST00000478146.1	3087	ENSG00000147955	SIGMAR1	sigma non-opioid intracellular receptor 1
NFKB1	chr9	35665046	35665544	499	*	Promoter (<=1kb)	9	35658877	35665192	6316	2	84904	ENST00000475323.5	0	ENSG00000137135	ARHGEF39	Rho guanine nucleotide exchange factor 39
NFKB1	chr9	35748224	35748722	499	*	Promoter (<=1kb)	9	35744297	35748973	4677	2	57704	ENST00000489025.1	251	ENSG00000070610	GBA2	glucosylceramidase beta 2
NFKB1	chr9	35905170	35905668	499	*	Promoter (<=1kb)	9	35906202	35907136	935	1	646962	ENST00000354323.3	-534	ENSG00000196196	HRCT1	histidine rich carboxyl terminus 1
NFKB1	chr9	35910814	35911312	499	*	Promoter (1-2kb)	9	35909492	35937153	27662	1	158376	ENST00000638062.1	1322	ENSG00000235387	SPAAR	small regulatory polypeptide of amino acid response
NFKB1	chr9	36572574	36573072	499	*	Promoter (<=1kb)	9	36572862	36677683	104822	1	9833	ENST00000536329.5	0	ENSG00000165304	MELK	maternal embryonic leucine zipper kinase
NFKB1	chr9	87725767	87726265	499	*	Promoter (<=1kb)	9	87726109	87731386	5278	1	1514	ENST00000340342.10	0	ENSG00000135047	CTSL	cathepsin L
NFKB1	chr9	89994063	89994561	499	*	Intron (ENST00000656288.1/101927847, intron 4 of 6)	9	89978275	90000846	22572	1	101927847	ENST00000665098.1	15788	NA	LOC101927847	uncharacterized LOC101927847
NFKB1	chr9	94259029	94259527	499	*	Promoter (<=1kb)	9	94176568	94259284	82717	2	158257	ENST00000602652.2	0	ENSG00000230262	LINC02603	long intergenic non-protein coding RNA 2603
NFKB1	chr9	95426606	95427104	499	*	Promoter (<=1kb)	9	95150015	95426742	276728	2	2176	ENST00000636777.1	0	ENSG00000158169	FANCC	FA complementation group C
NFKB1	chr9	96382188	96382686	499	*	Promoter (<=1kb)	9	96350749	96383678	32930	2	11046	ENST00000375257.2	992	ENSG00000130958	SLC35D2	solute carrier family 35 member D2
NFKB1	chr9	96854309	96854807	499	*	Promoter (<=1kb)	9	96816269	96854514	38246	2	158431	ENST00000481138.6	0	ENSG00000196597	ZNF782	zinc finger protein 782
NFKB1	chr9	98118990	98119488	499	*	Promoter (<=1kb)	9	98069275	98119210	49936	2	9830	ENST00000375098.7	0	ENSG00000106785	TRIM14	tripartite motif containing 14
NFKB1	chr9	109469593	109470091	499	*	Intron (ENST00000262539.7/5774, intron 1 of 25)	9	109375694	109451384	75691	2	5774	ENST00000446349.5	-18209	ENSG00000070159	PTPN3	protein tyrosine phosphatase non-receptor type 3
NFKB1	chr9	112556040	112556538	499	*	Intron (ENST00000337530.10/158405, intron 1 of 3)	9	112484442	112487204	2763	2	100133204	ENST00000457681.1	-68836	NA	C9orf147	chromosome 9 open reading frame 147
NFKB1	chr9	113222405	113222903	499	*	Promoter (<=1kb)	9	113221587	113227660	6074	1	1317	ENST00000496650.1	818	ENSG00000136868	SLC31A1	solute carrier family 31 member 1
NFKB1	chr9	126919168	126919666	499	*	Intron (ENST00000424082.6/9649, intron 1 of 17)	9	126915450	126978306	62857	1	9649	ENST00000480993.1	3718	ENSG00000136828	RALGPS1	Ral GEF with PH domain and SH3 binding motif 1
NFKB1	chr9	128341339	128341837	499	*	Promoter (<=1kb)	9	128340646	128361217	20572	1	10999	ENST00000372870.5	693	ENSG00000167114	SLC27A4	solute carrier family 27 member 4
NFKB1	chr9	128558487	128558985	499	*	Intron (ENST00000372731.8/6709, intron 1 of 55)	9	128553332	128566806	13475	1	6709	ENST00000636483.1	5155	ENSG00000197694	SPTAN1	spectrin alpha, non-erythrocytic 1
NFKB1	chr9	129084037	129084535	499	*	Promoter (<=1kb)	9	129084599	129085295	697	1	57171	ENST00000480255.2	-64	ENSG00000167130	DOLPP1	dolichyldiphosphatase 1
NFKB1	chr9	135971889	135972387	499	*	Distal Intergenic	9	135932969	135961373	28405	2	10422	ENST00000371756.4	-10516	ENSG00000130560	UBAC1	UBA domain containing 1
NFKB1	chr9	136119497	136119995	499	*	Promoter (<=1kb)	9	136114589	136118875	4287	2	90120	ENST00000418388.6	-622	ENSG00000238227	TMEM250	transmembrane protein 250
NFKB1	chr9	137053911	137054409	499	*	Promoter (<=1kb)	9	137048107	137054061	5955	2	954	ENST00000355097.7	0	ENSG00000054179	ENTPD2	ectonucleoside triphosphate diphosphohydrolase 2
NFKB1	chr9	137617241	137617739	499	*	Promoter (1-2kb)	9	137615332	137618813	3482	2	85026	ENST00000371417.3	1074	ENSG00000203993	ARRDC1-AS1	ARRDC1 antisense RNA 1
NFKB1	chr10	7818158	7818656	499	*	Promoter (<=1kb)	10	7818505	8016631	198127	1	83860	ENST00000344293.6	0	ENSG00000165632	TAF3	TATA-box binding protein associated factor 3
NFKB1	chr10	15331434	15331932	499	*	Intron (ENST00000378116.9/221061, intron 1 of 7)	10	15248639	15371062	122424	2	221061	ENST00000455654.1	39130	ENSG00000148468	FAM171A1	family with sequence similarity 171 member A1
NFKB1	chr10	73253120	73253618	499	*	Promoter (<=1kb)	10	73253169	73254349	1181	1	414245	ENST00000394864.2	0	ENSG00000227540	DNAJC9-AS1	DNAJC9 antisense RNA 1
NFKB1	chr10	73730256	73730754	499	*	Promoter (<=1kb)	10	73674295	73730466	56172	2	113939925	ENST00000399449.3	0	ENSG00000242288	BMS1P4-AGAP5	BMS1P4-AGAP5 readthough
NFKB1	chr10	74265964	74266462	499	*	Intron (ENST00000672429.1/132, intron 3 of 9)	10	74314733	74708549	393817	1	132	ENST00000672604.1	-48271	ENSG00000156110	ADK	adenosine kinase
NFKB1	chr10	75235294	75235792	499	*	Promoter (<=1kb)	10	75233971	75235730	1760	2	118881	ENST00000460899.5	0	ENSG00000165644	COMTD1	catechol-O-methyltransferase domain containing 1
NFKB1	chr10	77971329	77971827	499	*	Intron (ENST00000616246.4/11128, intron 7 of 7)	10	77969251	77985320	16070	2	11128	ENST00000616246.4	13493	ENSG00000148606	POLR3A	RNA polymerase III subunit A
NFKB1	chr10	87842981	87843479	499	*	Promoter (1-2kb)	10	87784552	87841343	56792	2	84896	ENST00000495903.1	-1638	ENSG00000138138	ATAD1	ATPase family AAA domain containing 1
NFKB1	chr10	91220416	91220914	499	*	Promoter (<=1kb)	10	91220663	91284337	63675	1	84333	ENST00000336126.6	0	ENSG00000180628	PCGF5	polycomb group ring finger 5
NFKB1	chr10	92809797	92810295	499	*	Distal Intergenic	10	92826831	93059493	232663	1	54536	ENST00000671701.1	-16536	ENSG00000138190	EXOC6	exocyst complex component 6
NFKB1	chr10	96640828	96641326	499	*	Intron (ENST00000339364.10/118788, intron 8 of 16)	10	96595208	96633241	38034	2	118788	ENST00000371109.3	-7587	ENSG00000155629	PIK3AP1	phosphoinositide-3-kinase adaptor protein 1
NFKB1	chr10	96830486	96830984	499	*	Promoter (1-2kb)	10	96832282	96964441	132160	1	84458	ENST00000371103.8	-1298	ENSG00000196233	LCOR	ligand dependent nuclear receptor corepressor
NFKB1	chr10	97684894	97685392	499	*	Promoter (1-2kb)	10	97677424	97687241	9818	2	60370	ENST00000370626.4	1849	ENSG00000119986	AVPI1	arginine vasopressin induced 1
NFKB1	chr10	100970008	100970506	499	*	Promoter (<=1kb)	10	100969527	100978371	8845	1	57715	ENST00000518124.5	481	ENSG00000095539	SEMA4G	semaphorin 4G
NFKB1	chr10	101781006	101781504	499	*	Promoter (<=1kb)	10	101770130	101780369	10240	2	2253	ENST00000618991.4	-637	ENSG00000107831	FGF8	fibroblast growth factor 8
NFKB1	chr10	101818992	101819490	499	*	Promoter (<=1kb)	10	101818800	101828885	10086	1	100289509	ENST00000412353.2	192	NA	KCNIP2-AS1	KCNIP2 antisense RNA 1
NFKB1	chr10	110207340	110207838	499	*	Promoter (<=1kb)	10	110207605	110287365	79761	1	4601	ENST00000332674.9	0	ENSG00000119950	MXI1	MAX interactor 1, dimerization protein
NFKB1	chr10	113678914	113679412	499	*	Promoter (<=1kb)	10	113679162	113730907	51746	1	840	ENST00000621345.4	0	ENSG00000165806	CASP7	caspase 7
NFKB1	chr10	113751689	113752187	499	*	Promoter (<=1kb)	10	113751682	113781237	29556	1	79949	ENST00000619563.5	7	ENSG00000148735	PLEKHS1	pleckstrin homology domain containing S1
NFKB1	chr10	114174064	114174562	499	*	Promoter (<=1kb)	10	114174105	114174179	75	2	100302224	ENST00000459421.1	0	ENSG00000284442	MIR2110	microRNA 2110
NFKB1	chr10	114526656	114527154	499	*	Promoter (<=1kb)	10	114431113	114526931	95819	2	3983	ENST00000392952.7	0	ENSG00000099204	ABLIM1	actin binding LIM protein 1
NFKB1	chr10	114767539	114768037	499	*	Promoter (<=1kb)	10	114767692	114779577	11886	1	101927692	ENST00000669071.1	0	ENSG00000228484	LOC101927692	uncharacterized LOC101927692
NFKB1	chr10	119725750	119726248	499	*	Promoter (<=1kb)	10	119726042	119829130	103089	1	22876	ENST00000649297.1	0	ENSG00000198825	INPP5F	inositol polyphosphate-5-phosphatase F
NFKB1	chr10	132332511	132333009	499	*	Promoter (<=1kb)	10	132332279	132375456	43178	1	80313	ENST00000368613.8	232	ENSG00000148814	LRRC27	leucine rich repeat containing 27
NFKB1	chr10	133307654	133308152	499	*	Promoter (<=1kb)	10	133301701	133308848	7148	2	10844	ENST00000480198.1	696	ENSG00000130640	TUBGCP2	tubulin gamma complex associated protein 2
NFKB1	chr11	3808294	3808792	499	*	Promoter (<=1kb)	11	3808541	3825068	16528	1	27315	ENST00000525937.1	0	ENSG00000148985	PGAP2	post-GPI attachment to proteins 2
NFKB1	chr11	8701183	8701681	499	*	Promoter (<=1kb)	11	8696465	8702657	6193	2	6764	ENST00000526062.5	976	ENSG00000166444	DENND2B	DENN domain containing 2B
NFKB1	chr11	17389134	17389632	499	*	Promoter (<=1kb)	11	17385859	17389331	3473	2	3767	ENST00000528731.1	0	ENSG00000187486	KCNJ11	potassium inwardly rectifying channel subfamily J member 11
NFKB1	chr11	20360624	20361122	499	*	Promoter (2-3kb)	11	20363685	20367625	3941	1	10553	ENST00000530266.5	-2563	ENSG00000109854	HTATIP2	HIV-1 Tat interactive protein 2
NFKB1	chr11	32581520	32582018	499	*	Promoter (1-2kb)	11	32583798	32596015	12218	1	10480	ENST00000531921.5	-1780	ENSG00000149100	EIF3M	eukaryotic translation initiation factor 3 subunit M
NFKB1	chr11	32829051	32829549	499	*	Promoter (<=1kb)	11	32829927	32858120	28194	1	79056	ENST00000257836.4	-378	ENSG00000135378	PRRG4	proline rich and Gla domain 4
NFKB1	chr11	37472471	37472969	499	*	Distal Intergenic	11	37938601	37954663	16063	1	105376633	ENST00000532562.1	-465632	ENSG00000254516	LINC02760	long intergenic non-protein coding RNA 2760
NFKB1	chr11	47214150	47214648	499	*	Promoter (<=1kb)	11	47214465	47216873	2409	1	1643	ENST00000622878.4	0	ENSG00000134574	DDB2	damage specific DNA binding protein 2
NFKB1	chr11	57345574	57346072	499	*	Promoter (1-2kb)	11	57347424	57350701	3278	1	5024	ENST00000534820.1	-1352	ENSG00000109991	P2RX3	purinergic receptor P2X 3
NFKB1	chr11	57530676	57531174	499	*	Promoter (<=1kb)	11	57528464	57530754	2291	2	26519	ENST00000257245.9	0	ENSG00000134809	TIMM10	translocase of inner mitochondrial membrane 10
NFKB1	chr11	59142560	59143058	499	*	Promoter (<=1kb)	11	59130133	59142755	12623	2	101927204	ENST00000501817.6	0	ENSG00000245571	FAM111A-DT	FAM111A divergent transcript
NFKB1	chr11	59755091	59755589	499	*	Promoter (<=1kb)	11	59755376	59800962	45587	1	6809	ENST00000533637.5	0	ENSG00000166900	STX3	syntaxin 3
NFKB1	chr11	60504108	60504606	499	*	Intron (ENST00000526784.5/54860, intron 4 of 4)	11	60515392	60542721	27330	1	503497	ENST00000378186.7	-10786	ENSG00000204979	MS4A13	membrane spanning 4-domains A13
NFKB1	chr11	61752293	61752791	499	*	Promoter (<=1kb)	11	61752642	61766867	14226	1	745	ENST00000537766.1	0	ENSG00000124920	MYRF	myelin regulatory factor
NFKB1	chr11	62557550	62558048	499	*	Promoter (1-2kb)	11	62533984	62556235	22252	2	79026	ENST00000530285.5	-1315	ENSG00000124942	AHNAK	AHNAK nucleoprotein
NFKB1	chr11	62614262	62614760	499	*	Promoter (<=1kb)	11	62613529	62614713	1185	1	6094	ENST00000525947.1	733	ENSG00000149489	ROM1	retinal outer segment membrane protein 1
NFKB1	chr11	63635794	63636292	499	*	Exon (ENST00000398868.8/25923, exon 9 of 13)	11	63590339	63616883	26545	2	11145	ENST00000544269.1	-18911	ENSG00000176485	PLAAT3	phospholipase A and acyltransferase 3
NFKB1	chr11	64252084	64252582	499	*	Promoter (<=1kb)	11	64251575	64267923	16349	1	5331	ENST00000325234.5	509	ENSG00000149782	PLCB3	phospholipase C beta 3
NFKB1	chr11	66370954	66371452	499	*	Promoter (<=1kb)	11	66362523	66371647	9125	2	3177	ENST00000541567.5	195	ENSG00000174669	SLC29A2	solute carrier family 29 member 2
NFKB1	chr11	81246894	81247392	499	*	Intron (ENST00000671134.1/ENST00000671134.1, intron 2 of 4)	11	80751200	80762826	11627	2	101928944	ENST00000526840.1	-484068	ENSG00000255178	LINC02720	long intergenic non-protein coding RNA 2720
NFKB1	chr11	131889146	131889644	499	*	Intron (ENST00000374791.7/50863, intron 1 of 7)	11	131909697	131922263	12567	1	50863	ENST00000463395.5	-20053	ENSG00000182667	NTM	neurotrimin
NFKB1	chr12	6914258	6914756	499	*	Promoter (<=1kb)	12	6914327	6923696	9370	1	2026	ENST00000541477.5	0	ENSG00000111674	ENO2	enolase 2
NFKB1	chr12	14260509	14261007	499	*	Distal Intergenic	12	14365632	14502935	137304	1	55729	ENST00000261168.8	-104625	ENSG00000171681	ATF7IP	activating transcription factor 7 interacting protein
NFKB1	chr12	48782642	48783140	499	*	Promoter (<=1kb)	12	48766198	48783441	17244	2	112	ENST00000357869.7	301	ENSG00000174233	ADCY6	adenylate cyclase 6
NFKB1	chr12	48788854	48789352	499	*	Promoter (<=1kb)	12	48789147	48790535	1389	1	100506125	ENST00000547774.5	0	ENSG00000257660	ADCY6-DT	ADCY6 divergent transcript
NFKB1	chr12	49347615	49348113	499	*	Promoter (<=1kb)	12	49348008	49353924	5917	1	79962	ENST00000647553.1	0	ENSG00000178401	DNAJC22	DnaJ heat shock protein family (Hsp40) member C22
NFKB1	chr12	50070432	50070930	499	*	Promoter (<=1kb)	12	50070740	50080782	10043	1	41	ENST00000551199.1	0	ENSG00000110881	ASIC1	acid sensing ion channel subunit 1
NFKB1	chr12	50088520	50089018	499	*	Promoter (<=1kb)	12	50088235	50100149	11915	1	6602	ENST00000548573.5	285	ENSG00000066117	SMARCD1	SWI/SNF related, matrix associated, actin dependent regulator of chromatin, subfamily d, member 1
NFKB1	chr12	50281971	50282469	499	*	Promoter (<=1kb)	12	50177006	50283456	106451	2	51474	ENST00000552720.5	987	ENSG00000050405	LIMA1	LIM domain and actin binding 1
NFKB1	chr12	52139438	52139936	499	*	Distal Intergenic	12	52164115	52223800	59686	1	283404	ENST00000640420.1	-24179	ENSG00000258279	LINC00592	long intergenic non-protein coding RNA 592
NFKB1	chr12	52925566	52926064	499	*	Promoter (<=1kb)	12	52897297	52926469	29173	2	3856	ENST00000552150.5	405	ENSG00000170421	KRT8	keratin 8
NFKB1	chr12	52980786	52981284	499	*	Distal Intergenic	12	53006158	53042209	36052	1	1975	ENST00000262056.13	-24874	ENSG00000063046	EIF4B	eukaryotic translation initiation factor 4B
NFKB1	chr12	53442899	53443397	499	*	Promoter (<=1kb)	12	53442555	53446315	3761	1	54458	ENST00000549135.1	344	ENSG00000205352	PRR13	proline rich 13
NFKB1	chr12	53451745	53452243	499	*	Promoter (<=1kb)	12	53452102	53479826	27725	1	5094	ENST00000359282.9	0	ENSG00000197111	PCBP2	poly(rC) binding protein 2
NFKB1	chr12	53746537	53747035	499	*	Exon (ENST00000663667.1/102216268, exon 3 of 3)	12	53746337	53752002	5666	2	102216268	ENST00000663667.1	4967	NA	CISTR	chondrogenesis-associated transcript
NFKB1	chr12	54188784	54189282	499	*	Promoter (<=1kb)	12	54121277	54188983	67707	2	23583	ENST00000635234.1	0	ENSG00000123415	SMUG1	single-strand-selective monofunctional uracil-DNA glycosylase 1
NFKB1	chr12	56082901	56083399	499	*	Promoter (<=1kb)	12	56083313	56086631	3319	1	2065	ENST00000549672.5	0	ENSG00000065361	ERBB3	erb-b2 receptor tyrosine kinase 3
NFKB1	chr12	62467068	62467566	499	*	Promoter (<=1kb)	12	62467062	62493936	26875	1	23041	ENST00000549286.1	6	ENSG00000061987	MON2	MON2 homolog, regulator of endosome-to-Golgi trafficking
NFKB1	chr12	64796182	64796680	499	*	Intron (ENST00000544190.6/23329, intron 2 of 4)	12	64786011	64881032	95022	1	23329	ENST00000542120.5	10171	ENSG00000111490	TBC1D30	TBC1 domain family member 30
NFKB1	chr12	66215496	66215994	499	*	Intron (ENST00000261233.9/11213, intron 5 of 11)	12	66189257	66248373	59117	1	11213	ENST00000457197.2	26239	ENSG00000090376	IRAK3	interleukin 1 receptor associated kinase 3
NFKB1	chr12	71162598	71163096	499	*	Intron (ENST00000393330.6/7103, intron 4 of 11)	12	71157231	71157999	769	2	7103	ENST00000550818.1	-4599	ENSG00000127324	TSPAN8	tetraspanin 8
NFKB1	chr12	71392495	71392993	499	*	Intron (ENST00000393330.6/7103, intron 2 of 11)	12	71439798	71586310	146513	1	8549	ENST00000266674.10	-46805	ENSG00000139292	LGR5	leucine rich repeat containing G protein-coupled receptor 5
NFKB1	chr12	75330098	75330596	499	*	Promoter (<=1kb)	12	75322936	75330056	7121	2	84698	ENST00000493070.1	-42	ENSG00000180881	CAPS2	calcyphosine 2
NFKB1	chr12	94621607	94622105	499	*	Intron (ENST00000261226.9/57458, intron 1 of 3)	12	94582127	94616420	34294	2	57458	ENST00000548918.1	-5187	ENSG00000057704	TMCC3	transmembrane and coiled-coil domain family 3
NFKB1	chr12	100163842	100164340	499	*	Promoter (1-2kb)	12	100156439	100162834	6396	2	55592	ENST00000537988.5	-1008	ENSG00000238105	GOLGA2P5	GOLGA2 pseudogene 5
NFKB1	chr12	100266864	100267362	499	*	Promoter (<=1kb)	12	100203669	100267079	63411	2	120863	ENST00000378244.6	0	ENSG00000166153	DEPDC4	DEP domain containing 4
NFKB1	chr12	101604167	101604665	499	*	Intron (ENST00000550514.5/4604, intron 1 of 6)	12	101595071	101684395	89325	1	4604	ENST00000550270.1	9096	ENSG00000196091	MYBPC1	myosin binding protein C, slow type
NFKB1	chr12	124053813	124054311	499	*	Intron (ENST00000618862.2/144348, intron 3 of 3)	12	123997706	124011824	14119	1	144348	ENST00000539501.1	56107	ENSG00000179195	ZNF664	zinc finger protein 664
NFKB1	chr13	98173480	98173978	499	*	Intron (ENST00000595437.5/10160, intron 1 of 27)	13	98175785	98177269	1485	2	140432	ENST00000267291.7	3291	ENSG00000139797	RNF113B	ring finger protein 113B
NFKB1	chr13	113947171	113947669	499	*	Distal Intergenic	13	113926514	113928844	2331	2	100861555	ENST00000562710.1	-18327	ENSG00000260910	LINC00565	long intergenic non-protein coding RNA 565
NFKB1	chr14	20990208	20990706	499	*	Promoter (<=1kb)	14	20990547	20995205	4659	1	64745	ENST00000555902.6	0	ENSG00000165792	METTL17	methyltransferase like 17
NFKB1	chr14	24231686	24232184	499	*	Promoter (<=1kb)	14	24216859	24232002	15144	2	4738	ENST00000527046.5	0	ENSG00000129559	NEDD8	NEDD8 ubiquitin like modifier
NFKB1	chr14	49595487	49595985	499	*	Promoter (2-3kb)	14	49583577	49598683	15107	2	6235	ENST00000556230.2	2698	ENSG00000213741	RPS29	ribosomal protein S29
NFKB1	chr14	50023566	50024064	499	*	Intron (ENST00000635379.1/196913, intron 5 of 11)	14	50007334	50011389	4056	2	196913	ENST00000553463.1	-12177	NA	LINC01599	long intergenic non-protein coding RNA 1599
NFKB1	chr14	50342697	50343195	499	*	Promoter (<=1kb)	14	50341038	50342609	1572	2	8814	ENST00000529347.1	-88	ENSG00000100490	CDKL1	cyclin dependent kinase like 1
NFKB1	chr14	52791402	52791900	499	*	Promoter (<=1kb)	14	52775193	52791607	16415	2	64841	ENST00000216410.8	0	ENSG00000100522	GNPNAT1	glucosamine-phosphate N-acetyltransferase 1
NFKB1	chr14	62304170	62304668	499	*	Distal Intergenic	14	62134149	62139973	5825	2	101954204	ENST00000555156.1	-164197	ENSG00000259142	LINC00644	long intergenic non-protein coding RNA 644
NFKB1	chr14	62691545	62692043	499	*	Distal Intergenic	14	62707567	63045186	337620	2	27133	ENST00000420622.6	353143	ENSG00000140015	KCNH5	potassium voltage-gated channel subfamily H member 5
NFKB1	chr14	70416799	70417297	499	*	Promoter (<=1kb)	14	70326064	70417074	91011	2	100529257	ENST00000621525.4	0	ENSG00000258644	SYNJ2BP-COX16	SYNJ2BP-COX16 readthrough
NFKB1	chr15	22775887	22776385	499	*	Promoter (<=1kb)	15	22770523	22776058	5536	2	728310	ENST00000617410.4	0	ENSG00000261649	GOLGA6L7	golgin A6 family like 7
NFKB1	chr15	52294705	52295203	499	*	Promoter (<=1kb)	15	52192659	52295656	102998	2	55930	ENST00000560809.5	453	ENSG00000128833	MYO5C	myosin VC
NFKB1	chr15	56245966	56246464	499	*	Promoter (1-2kb)	15	56244009	56391385	147377	1	374618	ENST00000560827.5	1957	ENSG00000151575	TEX9	testis expressed 9
NFKB1	chr15	60592353	60592851	499	*	Promoter (<=1kb)	15	60497285	60592541	95257	2	6095	ENST00000449337.6	0	ENSG00000069667	RORA	RAR related orphan receptor A
NFKB1	chr15	65530193	65530691	499	*	Promoter (<=1kb)	15	65530418	65576673	46256	1	51495	ENST00000562901.5	0	ENSG00000074696	HACD3	3-hydroxyacyl-CoA dehydratase 3
NFKB1	chr15	68228949	68229447	499	*	Promoter (<=1kb)	15	68208184	68229510	21327	2	54982	ENST00000637823.1	63	ENSG00000128973	CLN6	CLN6 transmembrane ER protein
NFKB1	chr15	69224373	69224871	499	*	Intron (ENST00000261858.7/26035, intron 2 of 4)	15	69255794	69272217	16424	1	26035	ENST00000559420.2	-30923	ENSG00000138604	GLCE	glucuronic acid epimerase
NFKB1	chr15	89852512	89853010	499	*	Promoter (<=1kb)	15	89837618	89852656	15039	2	10239	ENST00000558186.1	0	ENSG00000157823	AP3S2	adaptor related protein complex 3 subunit sigma 2
NFKB1	chr15	100889255	100889753	499	*	Intron (ENST00000561338.5/220, intron 3 of 4)	15	100898060	100907230	9171	1	220	ENST00000558869.1	-8307	ENSG00000184254	ALDH1A3	aldehyde dehydrogenase 1 family member A3
NFKB1	chr16	73091	73589	499	*	Promoter (<=1kb)	16	58059	72631	14573	2	64285	ENST00000262316.10	-460	ENSG00000007384	RHBDF1	rhomboid 5 homolog 1
NFKB1	chr16	2970022	2970520	499	*	Promoter (<=1kb)	16	2970978	2971982	1005	1	124222	ENST00000574988.1	-458	ENSG00000162073	PAQR4	progestin and adipoQ receptor family member 4
NFKB1	chr16	3100061	3100559	499	*	Promoter (<=1kb)	16	3088989	3099295	10307	2	84891	ENST00000538082.5	-766	ENSG00000130182	ZSCAN10	zinc finger and SCAN domain containing 10
NFKB1	chr16	3112286	3112784	499	*	Promoter (<=1kb)	16	3112560	3120517	7958	1	7755	ENST00000382192.7	0	ENSG00000122386	ZNF205	zinc finger protein 205
NFKB1	chr16	8989021	8989519	499	*	Distal Intergenic	16	8920443	8964514	44072	2	7874	ENST00000569230.5	-24507	ENSG00000187555	USP7	ubiquitin specific peptidase 7
NFKB1	chr16	14657997	14658495	499	*	Intron (ENST00000563971.5/51283, intron 3 of 5)	16	14661964	14665181	3218	1	51283	ENST00000564078.1	-3469	ENSG00000103429	BFAR	bifunctional apoptosis regulator
NFKB1	chr16	18926787	18927285	499	*	Promoter (<=1kb)	16	18804853	18926454	121602	2	23049	ENST00000446231.6	-333	ENSG00000157106	SMG1	SMG1 nonsense mediated mRNA decay associated PI3K related kinase
NFKB1	chr16	28936423	28936921	499	*	Promoter (<=1kb)	16	28914574	28936526	21953	2	79874	ENST00000566762.1	0	ENSG00000177548	RABEP2	rabaptin, RAB GTPase binding effector protein 2
NFKB1	chr16	86510105	86510603	499	*	Promoter (<=1kb)	16	86510527	86515422	4896	1	2294	ENST00000262426.6	0	ENSG00000103241	FOXF1	forkhead box F1
NFKB1	chr17	794745	795243	499	*	Distal Intergenic	17	800388	803984	3597	2	64359	ENST00000571281.1	8741	ENSG00000167693	NXN	nucleoredoxin
NFKB1	chr17	2975366	2975864	499	*	Intron (ENST00000637138.1/23108, intron 9 of 25)	17	2962248	2965895	3648	2	101927911	ENST00000574885.1	-9471	ENSG00000262884	LOC101927911	uncharacterized LOC101927911
NFKB1	chr17	28697814	28698312	499	*	Promoter (<=1kb)	17	28697912	28701539	3628	1	6830	ENST00000581510.1	0	ENSG00000109111	SUPT6H	SPT6 homolog, histone chaperone and transcription elongation factor
NFKB1	chr17	42000351	42000849	499	*	5' UTR	17	41989421	41992782	3362	2	7266	ENST00000591153.1	-7569	ENSG00000168259	DNAJC7	DnaJ heat shock protein family (Hsp40) member C7
NFKB1	chr17	42019786	42020284	499	*	Promoter (<=1kb)	17	42020072	42023841	3770	1	28511	ENST00000587337.1	0	ENSG00000168256	NKIRAS2	NFKB inhibitor interacting Ras like 2
NFKB1	chr17	43167311	43167809	499	*	Promoter (2-3kb)	17	43093013	43170245	77233	2	672	ENST00000634433.1	2436	ENSG00000012048	BRCA1	BRCA1 DNA repair associated
NFKB1	chr17	47648790	47649288	499	*	Promoter (<=1kb)	17	47649476	47682633	33158	1	3837	ENST00000535458.6	-188	ENSG00000108424	KPNB1	karyopherin subunit beta 1
NFKB1	chr17	47841906	47842404	499	*	Promoter (<=1kb)	17	47837692	47841289	3598	2	90507	ENST00000407215.7	-617	ENSG00000141295	SCRN2	secernin 2
NFKB1	chr17	47945981	47946479	499	*	Promoter (<=1kb)	17	47945424	47974438	29015	1	80279	ENST00000582262.1	557	ENSG00000108465	CDK5RAP3	CDK5 regulatory subunit associated protein 3
NFKB1	chr17	50151879	50152377	499	*	Promoter (1-2kb)	17	50133737	50150677	16941	2	84687	ENST00000612501.2	-1202	ENSG00000108819	PPP1R9B	protein phosphatase 1 regulatory subunit 9B
NFKB1	chr17	58409379	58409877	499	*	Intron (ENST00000583841.1/100506779, intron 2 of 2)	17	58353676	58415641	61966	2	54894	ENST00000583753.5	5764	ENSG00000108375	RNF43	ring finger protein 43
NFKB1	chr17	59723525	59724023	499	*	Intron (ENST00000593168.5/81671, intron 1 of 4)	17	59729715	59737517	7803	1	81671	ENST00000587259.5	-5692	ENSG00000062716	VMP1	vacuole membrane protein 1
NFKB1	chr17	60167296	60167794	499	*	Intron (ENST00000586876.1/762, intron 5 of 5)	17	60158108	60158964	857	1	762	ENST00000587265.1	9188	ENSG00000167434	CA4	carbonic anhydrase 4
NFKB1	chr17	62067106	62067604	499	*	Promoter (1-2kb)	17	61942605	62065278	122674	2	9969	ENST00000397786.7	-1828	ENSG00000108510	MED13	mediator complex subunit 13
NFKB1	chr17	62423600	62424098	499	*	Promoter (<=1kb)	17	62423867	62450093	26227	1	339175	ENST00000311506.9	0	ENSG00000087995	METTL2A	methyltransferase like 2A
NFKB1	chr17	65087666	65088164	499	*	Distal Intergenic	17	65100812	65113130	12319	1	100507002	ENST00000638125.1	-12648	NA	LOC100507002	uncharacterized LOC100507002
NFKB1	chr17	67824624	67825122	499	*	Promoter (<=1kb)	17	67825503	67984378	158876	1	2186	ENST00000306378.11	-381	ENSG00000171634	BPTF	bromodomain PHD finger transcription factor
NFKB1	chr17	68474262	68474760	499	*	Intron (ENST00000590353.1/5573, intron 1 of 5)	17	68433509	68457513	24005	2	55062	ENST00000586815.1	-16749	ENSG00000070540	WIPI1	WD repeat domain, phosphoinositide interacting 1
NFKB1	chr17	73310895	73311393	499	*	Promoter (<=1kb)	17	73286119	73311408	25290	2	23580	ENST00000580315.1	15	ENSG00000179604	CDC42EP4	CDC42 effector protein 4
NFKB1	chr17	75522267	75522765	499	*	Promoter (<=1kb)	17	75522826	75524420	1595	1	283989	ENST00000579449.1	-61	ENSG00000182173	TSEN54	tRNA splicing endonuclease subunit 54
NFKB1	chr17	75722587	75723085	499	*	Promoter (1-2kb)	17	75721509	75741105	19597	1	3691	ENST00000580542.5	1078	ENSG00000132470	ITGB4	integrin subunit beta 4
NFKB1	chr17	75940897	75941395	499	*	Promoter (<=1kb)	17	75909574	75941038	31465	2	85302	ENST00000586717.5	0	ENSG00000188878	FBF1	Fas binding factor 1
NFKB1	chr17	78140339	78140837	499	*	Promoter (1-2kb)	17	78138363	78141229	2867	1	147138	ENST00000591144.1	1976	ENSG00000167895	TMC8	transmembrane channel like 8
NFKB1	chr17	78168812	78169310	499	*	Promoter (<=1kb)	17	78169158	78173527	4370	1	9144	ENST00000590201.1	0	ENSG00000108639	SYNGR2	synaptogyrin 2
NFKB1	chr17	78213946	78214444	499	*	Promoter (<=1kb)	17	78214186	78225636	11451	1	332	ENST00000301633.8	0	ENSG00000089685	BIRC5	baculoviral IAP repeat containing 5
NFKB1	chr17	78993097	78993595	499	*	Promoter (1-2kb)	17	78993784	78995249	1466	2	124583	ENST00000588096.1	1654	ENSG00000171302	CANT1	calcium activated nucleotidase 1
NFKB1	chr17	79918523	79919021	499	*	Promoter (<=1kb)	17	79919357	79924010	4654	1	101928738	ENST00000574526.1	-336	ENSG00000262188	LINC01978	long intergenic non-protein coding RNA 1978
NFKB1	chr17	79924326	79924824	499	*	Promoter (1-2kb)	17	79915252	79926725	11474	2	101928766	ENST00000576738.1	1901	ENSG00000262585	LINC01979	long intergenic non-protein coding RNA 1979
NFKB1	chr17	81702310	81702808	499	*	Promoter (<=1kb)	17	81703367	81707517	4151	1	6182	ENST00000333676.8	-559	ENSG00000262814	MRPL12	mitochondrial ribosomal protein L12
NFKB1	chr17	81833611	81834109	499	*	Promoter (<=1kb)	17	81833493	81834019	527	2	116729	ENST00000573182.1	0	ENSG00000182676	PPP1R27	protein phosphatase 1 regulatory subunit 27
NFKB1	chr17	82751536	82752034	499	*	Promoter (<=1kb)	17	82752065	82945914	193850	1	6904	ENST00000355528.9	-31	ENSG00000141556	TBCD	tubulin folding cofactor D
NFKB1	chr18	36297425	36297923	499	*	Promoter (<=1kb)	18	36297714	36780055	482342	1	80206	ENST00000257209.8	0	ENSG00000134775	FHOD3	formin homology 2 domain containing 3
NFKB1	chr18	58087882	58088380	499	*	Promoter (2-3kb)	18	58090791	58165839	75049	1	23327	ENST00000587547.1	-2411	ENSG00000049759	NEDD4L	NEDD4 like E3 ubiquitin protein ligase
NFKB1	chr18	59700570	59701068	499	*	Promoter (2-3kb)	18	59430939	59697662	266724	2	147372	ENST00000649564.1	-2908	ENSG00000183287	CCBE1	collagen and calcium binding EGF domains 1
NFKB1	chr18	73895553	73896051	499	*	Distal Intergenic	18	74073504	74078684	5181	2	201456	ENST00000579108.1	182633	ENSG00000141665	FBXO15	F-box protein 15
NFKB1	chr18	76518557	76519055	499	*	Distal Intergenic	18	76528652	76559827	31176	1	284276	ENST00000578613.6	-9597	ENSG00000266256	LINC00908	long intergenic non-protein coding RNA 908
NFKB1	chr19	703732	704230	499	*	Distal Intergenic	19	708935	748329	39395	1	5064	ENST00000338448.10	-4705	ENSG00000099864	PALM	paralemmin
NFKB1	chr19	770210	770708	499	*	Distal Intergenic	19	758063	760505	2443	1	126353	ENST00000614180.1	12147	ENSG00000099812	MISP	mitotic spindle positioning
NFKB1	chr19	900547	901045	499	*	Promoter (<=1kb)	19	899644	901236	1593	2	91300	ENST00000586080.1	191	ENSG00000198858	R3HDM4	R3H domain containing 4
NFKB1	chr19	1027978	1028476	499	*	Promoter (1-2kb)	19	1026691	1036688	9998	1	1265	ENST00000607102.1	1287	ENSG00000064666	CNN2	calponin 2
NFKB1	chr19	2034862	2035360	499	*	Promoter (<=1kb)	19	1993101	2034881	41781	2	55643	ENST00000590646.5	0	ENSG00000133243	BTBD2	BTB domain containing 2
NFKB1	chr19	5577641	5578139	499	*	Promoter (<=1kb)	19	5560774	5578349	17576	2	257000	ENST00000646675.1	210	ENSG00000223573	TINCR	TINCR ubiquitin domain containing
NFKB1	chr19	6476064	6476562	499	*	Promoter (<=1kb)	19	6467207	6476246	9040	2	79958	ENST00000590444.5	0	ENSG00000205744	DENND1C	DENN domain containing 1C
NFKB1	chr19	7551238	7551736	499	*	Promoter (<=1kb)	19	7550826	7554243	3418	1	10908	ENST00000599951.1	412	ENSG00000032444	PNPLA6	patatin like phospholipase domain containing 6
NFKB1	chr19	8423892	8424390	499	*	Promoter (1-2kb)	19	8421927	8430892	8966	1	51257	ENST00000594796.1	1965	ENSG00000099785	MARCHF2	membrane associated ring-CH-type finger 2
NFKB1	chr19	10587071	10587569	499	*	Promoter (<=1kb)	19	10572671	10587315	14645	2	10053	ENST00000590923.5	0	ENSG00000129354	AP1M2	adaptor related protein complex 1 subunit mu 2
NFKB1	chr19	11143220	11143718	499	*	Intron (ENST00000585567.5/147841, intron 4 of 5)	19	11147134	11155761	8628	2	147841	ENST00000586708.1	12043	ENSG00000161888	SPC24	SPC24 component of NDC80 kinetochore complex
NFKB1	chr19	14217276	14217774	499	*	Exon (ENST00000661911.1/ENST00000661911.1, exon 1 of 3)	19	14147743	14206187	58445	2	22859	ENST00000340736.10	-11089	ENSG00000072071	ADGRL1	adhesion G protein-coupled receptor L1
NFKB1	chr19	14337424	14337922	499	*	Intron (ENST00000588275.2/101928845, intron 1 of 1)	19	14333743	14343916	10174	1	101928845	ENST00000588275.2	3681	ENSG00000267147	LINC01842	long intergenic non-protein coding RNA 1842
NFKB1	chr19	14495499	14495997	499	*	Promoter (<=1kb)	19	14478256	14496052	17797	2	10755	ENST00000589497.5	55	ENSG00000123159	GIPC1	GIPC PDZ domain containing family member 1
NFKB1	chr19	35066749	35067247	499	*	Intron (ENST00000666194.1/100128675, intron 2 of 4)	19	35059143	35059980	838	1	3249	ENST00000600675.1	7606	ENSG00000105707	HPN	hepsin
NFKB1	chr19	40523188	40523686	499	*	Exon (ENST00000595535.5/57731, exon 17 of 27)	19	40530488	40560752	30265	1	57731	ENST00000392023.1	-6802	ENSG00000160460	SPTBN4	spectrin beta, non-erythrocytic 4
NFKB1	chr19	40613079	40613577	499	*	Promoter (<=1kb)	19	40613135	40622439	9305	1	8425	ENST00000612121.4	0	ENSG00000090006	LTBP4	latent transforming growth factor beta binding protein 4
NFKB1	chr19	45615937	45616435	499	*	Promoter (<=1kb)	19	45609662	45616152	6491	2	24139	ENST00000592433.5	0	ENSG00000125746	EML2	EMAP like 2
NFKB1	chr19	45670795	45671293	499	*	Promoter (<=1kb)	19	45670256	45671362	1107	1	2696	ENST00000591322.1	539	ENSG00000010310	GIPR	gastric inhibitory polypeptide receptor
NFKB1	chr19	46000846	46001344	499	*	Promoter (1-2kb)	19	46003006	46015333	12328	1	729440	ENST00000599044.1	-1662	ENSG00000104983	CCDC61	coiled-coil domain containing 61
NFKB1	chr19	48501215	48501713	499	*	Promoter (<=1kb)	19	48485271	48501837	16567	2	114783	ENST00000672160.1	124	ENSG00000142235	LMTK3	lemur tyrosine kinase 3
NFKB1	chr19	48781601	48782099	499	*	Distal Intergenic	19	48796247	48797543	1297	2	587	ENST00000599510.1	15444	ENSG00000105552	BCAT2	branched chain amino acid transaminase 2
NFKB1	chr19	49690783	49691281	499	*	Promoter (<=1kb)	19	49690898	49697383	6486	1	126129	ENST00000594038.5	0	ENSG00000169169	CPT1C	carnitine palmitoyltransferase 1C
NFKB1	chr19	51421872	51422370	499	*	Distal Intergenic	19	51410021	51417803	7783	2	89790	ENST00000353836.9	-4069	ENSG00000142512	SIGLEC10	sialic acid binding Ig like lectin 10
NFKB1	chr19	55684375	55684873	499	*	Intron (ENST00000270460.10/29924, intron 2 of 10)	19	55680676	55689915	9240	1	29924	ENST00000591743.1	3699	ENSG00000063245	EPN1	epsin 1
NFKB1	chr19	58403906	58404404	499	*	Promoter (2-3kb)	19	58401571	58417011	15441	1	201514	ENST00000594993.1	2335	ENSG00000171574	ZNF584	zinc finger protein 584
NFKB1	chr19	58499065	58499563	499	*	Promoter (<=1kb)	19	58479512	58499263	19752	2	10998	ENST00000595851.5	0	ENSG00000083807	SLC27A5	solute carrier family 27 member 5
NFKB1	chr20	1062278	1062776	499	*	Intron (ENST00000664648.1/105372493, intron 1 of 3)	20	1113240	1182081	68842	1	9491	ENST00000652336.1	-50464	ENSG00000125818	PSMF1	proteasome inhibitor subunit 1
NFKB1	chr20	19889510	19890008	499	*	Promoter (<=1kb)	20	19889566	19895947	6382	1	54453	ENST00000465815.1	0	ENSG00000132669	RIN2	Ras and Rab interactor 2
NFKB1	chr20	33319899	33320397	499	*	Exon (ENST00000457066.1/ENST00000457066.1, exon 3 of 10)	20	33298713	33307966	9254	1	92747	ENST00000464032.1	21186	ENSG00000125999	BPIFB1	BPI fold containing family B member 1
NFKB1	chr21	44793230	44793728	499	*	Intron (ENST00000345496.7/7327, intron 1 of 5)	21	44777377	44801744	24368	2	7327	ENST00000496395.2	8016	ENSG00000184787	UBE2G2	ubiquitin conjugating enzyme E2 G2
NFKB1	chr21	46188301	46188799	499	*	3' UTR	21	46161148	46184476	23329	2	84221	ENST00000330205.10	-3825	ENSG00000160284	SPATC1L	spermatogenesis and centriole associated 1 like
NFKB1	chr22	18149857	18150355	499	*	Promoter (<=1kb)	22	18150170	18177397	27228	1	11274	ENST00000215794.8	0	ENSG00000184979	USP18	ubiquitin specific peptidase 18
NFKB1	chr22	37562407	37562905	499	*	Promoter (<=1kb)	22	37563654	37566530	2877	1	11135	ENST00000415670.1	-749	ENSG00000128283	CDC42EP1	CDC42 effector protein 1
NFKB1	chr22	37933841	37934339	499	*	Promoter (1-2kb)	22	37932595	37941187	8593	1	85377	ENST00000424008.1	1246	ENSG00000100139	MICALL1	MICAL like 1
NFKB1	chrX	41085056	41085554	499	*	Promoter (<=1kb)	23	41085445	41236579	151135	1	8239	ENST00000378308.7	0	ENSG00000124486	USP9X	ubiquitin specific peptidase 9 X-linked
NFKB1	chrX	100649438	100649936	499	*	Promoter (<=1kb)	23	100649480	100671079	21600	1	27286	ENST00000638920.1	0	ENSG00000102359	SRPX2	sushi repeat containing protein X-linked 2
NFKB1	chrX	133366620	133367118	499	*	Intron (ENST00000370828.4/2239, intron 1 of 8)	23	133300103	133415489	115387	2	2239	ENST00000370828.4	48371	ENSG00000076716	GPC4	glypican 4
NFKB1	chrX	135022268	135022766	499	*	Promoter (<=1kb)	23	135020513	135022542	2030	2	441518	ENST00000391440.3	0	ENSG00000212747	RTL8B	retrotransposon Gag like 8B
NFKB1	chrX	149541039	149541537	499	*	Promoter (<=1kb)	23	149541437	149542050	614	1	91966	ENST00000448332.1	0	ENSG00000197620	CXorf40A	chromosome X open reading frame 40A
NFKB2	chr1	9399853	9400351	499	*	Distal Intergenic	1	9426975	9428916	1942	2	100506022	ENST00000641507.1	28565	ENSG00000284693	LINC02606	long intergenic non-protein coding RNA 2606
NFKB2	chr1	15463384	15463882	499	*	Promoter (2-3kb)	1	15465909	15483368	17460	1	51032	ENST00000494280.1	-2027	ENSG00000215704	CELA2B	chymotrypsin like elastase 2B
NFKB2	chr1	16144332	16144830	499	*	Promoter (1-2kb)	1	16134560	16146450	11891	2	1969	ENST00000480202.1	1620	ENSG00000142627	EPHA2	EPH receptor A2
NFKB2	chr1	33632987	33633485	499	*	Exon (ENST00000373381.8/114784, exon 32 of 71)	1	33598689	33626584	27896	2	114784	ENST00000373377.1	-6403	ENSG00000121904	CSMD2	CUB and Sushi multiple domains 2
NFKB2	chr1	37477151	37477649	499	*	Promoter (2-3kb)	1	37479999	37481762	1764	1	80149	ENST00000472312.1	-2350	ENSG00000163874	ZC3H12A	zinc finger CCCH-type containing 12A
NFKB2	chr1	43991531	43992029	499	*	Promoter (<=1kb)	1	43991599	43996528	4930	1	149473	ENST00000372318.8	0	ENSG00000159214	CCDC24	coiled-coil domain containing 24
NFKB2	chr1	61426230	61426728	499	*	3' UTR	1	61406672	61455874	49203	1	4774	ENST00000493627.1	19558	ENSG00000162599	NFIA	nuclear factor I A
NFKB2	chr1	64172380	64172878	499	*	Promoter (1-2kb)	1	64105322	64171297	65976	2	101927034	ENST00000424995.1	-1083	ENSG00000223949	ROR1-AS1	ROR1 antisense RNA 1
NFKB2	chr1	68173266	68173764	499	*	Promoter (2-3kb)	1	68148567	68176377	27811	2	79971	ENST00000497187.5	2613	ENSG00000116729	WLS	Wnt ligand secretion mediator
NFKB2	chr1	77834641	77835139	499	*	Intron (ENST00000370791.7/374986, intron 7 of 15)	1	77803389	77862215	58827	1	374986	ENST00000476203.2	31252	ENSG00000180488	MIGA1	mitoguardin 1
NFKB2	chr1	89942860	89943358	499	*	Distal Intergenic	1	89993593	89994321	729	2	492303	ENST00000380526.2	50963	NA	GEMIN8P4	gem nuclear organelle associated protein 8 pseudogene 4
NFKB2	chr1	92804729	92805227	499	*	Distal Intergenic	1	92508696	92792404	283709	2	7813	ENST00000540033.2	-12325	ENSG00000067208	EVI5	ecotropic viral integration site 5
NFKB2	chr1	108034401	108034899	499	*	Distal Intergenic	1	107571161	107965180	394020	2	10451	ENST00000370056.9	-69221	ENSG00000134215	VAV3	vav guanine nucleotide exchange factor 3
NFKB2	chr1	151933949	151934447	499	*	Distal Intergenic	1	151894830	151909637	14808	2	117145	ENST00000489410.1	-24312	ENSG00000159445	THEM4	thioesterase superfamily member 4
NFKB2	chr1	153572459	153572957	499	*	Distal Intergenic	1	153561340	153567890	6551	2	6273	ENST00000368710.6	-4569	ENSG00000196754	S100A2	S100 calcium binding protein A2
NFKB2	chr1	155181998	155182496	499	*	3' UTR	1	155169409	155187272	17864	2	200185	ENST00000473363.3	4776	ENSG00000163463	KRTCAP2	keratinocyte associated protein 2
NFKB2	chr1	171817588	171818086	499	*	Distal Intergenic	1	171794394	171814023	19630	1	51603	ENST00000476386.1	23194	ENSG00000010165	EEF1AKNMT	eEF1A lysine and N-terminal methyltransferase
NFKB2	chr1	179021788	179022286	499	*	Distal Intergenic	1	179025804	179050316	24513	1	9917	ENST00000440702.5	-3518	ENSG00000116199	FAM20B	FAM20B glycosaminoglycan xylosylkinase
NFKB2	chr1	184610811	184611309	499	*	Exon (ENST00000660403.1/ENST00000660403.1, exon 3 of 4)	1	184590748	184599609	8862	1	81563	ENST00000477517.1	20063	ENSG00000116667	C1orf21	chromosome 1 open reading frame 21
NFKB2	chr1	193186371	193186869	499	*	Promoter (<=1kb)	1	193186491	193251191	64701	1	79577	ENST00000649613.1	0	ENSG00000134371	CDC73	cell division cycle 73
NFKB2	chr1	201480913	201481411	499	*	Downstream (2-3kb)	1	201483532	201492499	8968	2	1465	ENST00000533402.5	11088	ENSG00000159176	CSRP1	cysteine and glycine rich protein 1
NFKB2	chr1	204451637	204452135	499	*	Promoter (1-2kb)	1	204449176	204450130	955	2	5287	ENST00000479079.1	-1507	ENSG00000133056	PIK3C2B	phosphatidylinositol-4-phosphate 3-kinase catalytic subunit type 2 beta
NFKB2	chr1	206705144	206705642	499	*	Intron (ENST00000294981.8/9261, intron 1 of 9)	1	206685037	206734283	49247	1	9261	ENST00000367103.3	20107	ENSG00000162889	MAPKAPK2	MAPK activated protein kinase 2
NFKB2	chr1	210446320	210446818	499	*	Intron (ENST00000413764.6/55733, intron 7 of 11)	1	210439583	210676296	236714	1	55733	ENST00000367009.2	6737	ENSG00000054392	HHAT	hedgehog acyltransferase
NFKB2	chr1	225881043	225881541	499	*	Promoter (<=1kb)	1	225845536	225882380	36845	2	9725	ENST00000366835.8	839	ENSG00000196187	TMEM63A	transmembrane protein 63A
NFKB2	chr1	226127138	226127636	499	*	Exon (ENST00000605837.1/ENST00000605837.1, exon 1 of 1)	1	226148003	226155071	7069	1	107985353	ENST00000440540.1	-20367	ENSG00000234478	ACBD3-AS1	ACBD3 antisense RNA 1
NFKB2	chr1	227735094	227735592	499	*	Promoter (<=1kb)	1	227735431	227776970	41540	1	116841	ENST00000418653.5	0	ENSG00000143740	SNAP47	synaptosome associated protein 47
NFKB2	chr1	227999299	227999797	499	*	Distal Intergenic	1	228006998	228061271	54274	1	89780	ENST00000284523.2	-7201	ENSG00000154342	WNT3A	Wnt family member 3A
NFKB2	chr1	234599936	234600434	499	*	Distal Intergenic	1	234607231	234608094	864	2	359948	ENST00000491430.1	7660	ENSG00000168264	IRF2BP2	interferon regulatory factor 2 binding protein 2
NFKB2	chr1	235073530	235074028	499	*	Intron (ENST00000628622.1/ENST00000628622.1, intron 1 of 2)	1	235112025	235119899	7875	2	9804	ENST00000467767.5	45871	ENSG00000173726	TOMM20	translocase of outer mitochondrial membrane 20
NFKB2	chr1	246931730	246932228	499	*	Promoter (<=1kb)	1	246839112	246931967	92856	2	25909	ENST00000648844.1	0	ENSG00000153207	AHCTF1	AT-hook containing transcription factor 1
NFKB2	chr2	43773808	43774306	499	*	Promoter (<=1kb)	2	43774039	43810010	35972	1	51626	ENST00000260605.12	0	ENSG00000138036	DYNC2LI1	dynein cytoplasmic 2 light intermediate chain 1
NFKB2	chr2	46793640	46794138	499	*	Intron (ENST00000650611.1/388948, intron 1 of 7)	2	46816668	46819458	2791	1	388948	ENST00000479311.1	-22530	ENSG00000222005	LINC01118	long intergenic non-protein coding RNA 1118
NFKB2	chr2	55269057	55269555	499	*	Promoter (<=1kb)	2	55236595	55269231	32637	2	4528	ENST00000263629.9	0	ENSG00000085760	MTIF2	mitochondrial translational initiation factor 2
NFKB2	chr2	74205581	74206079	499	*	Promoter (<=1kb)	2	74206394	74210051	3658	1	10797	ENST00000462026.1	-315	ENSG00000065911	MTHFD2	methylenetetrahydrofolate dehydrogenase (NADP+ dependent) 2, methenyltetrahydrofolate cyclohydrolase
NFKB2	chr2	85419378	85419876	499	*	Promoter (<=1kb)	2	85418931	85437029	18099	1	284948	ENST00000389938.7	447	ENSG00000152292	SH2D6	SH2 domain containing 6
NFKB2	chr2	85516584	85517082	499	*	Distal Intergenic	2	85537462	85538666	1205	2	100630918	ENST00000667933.1	21584	ENSG00000286532	PARTICL	promoter of MAT2A antisense radiation-induced circulating long non-coding RNA
NFKB2	chr2	97936124	97936622	499	*	Intron (ENST00000186436.10/23505, intron 1 of 40)	2	97841815	97907246	65432	2	23505	ENST00000438715.1	-28878	ENSG00000075568	TMEM131	transmembrane protein 131
NFKB2	chr2	98769644	98770142	499	*	Promoter (<=1kb)	2	98762368	98768990	6623	2	101927070	ENST00000629175.2	-654	ENSG00000226791	LINC02611	long intergenic non-protein coding RNA 2611
NFKB2	chr2	109139838	109140336	499	*	Promoter (1-2kb)	2	109141490	109141588	99	2	100422863	ENST00000582152.1	1252	ENSG00000264934	MIR4265	microRNA 4265
NFKB2	chr2	156935622	156936120	499	*	Distal Intergenic	2	157257705	157318491	60787	1	11227	ENST00000259056.5	-321585	ENSG00000136542	GALNT5	polypeptide N-acetylgalactosaminyltransferase 5
NFKB2	chr2	158190269	158190767	499	*	Intron (ENST00000412781.2/554201, intron 3 of 4)	2	158166650	158236169	69520	1	554201	ENST00000412781.2	23619	ENSG00000227480	CCDC148-AS1	CCDC148 antisense RNA 1
NFKB2	chr2	158774683	158775181	499	*	Distal Intergenic	2	158795317	158815993	20677	1	92196	ENST00000309950.7	-20136	ENSG00000163331	DAPL1	death associated protein like 1
NFKB2	chr2	158994921	158995419	499	*	Intron (ENST00000263635.8/85461, intron 1 of 26)	2	158968640	159232659	264020	1	85461	ENST00000263635.8	26281	ENSG00000115183	TANC1	tetratricopeptide repeat, ankyrin repeat and coiled-coil containing 1
NFKB2	chr2	159484498	159484996	499	*	Intron (ENST00000392783.7/29994, intron 2 of 36)	2	159398843	159453661	54819	2	29994	ENST00000343439.9	-30837	ENSG00000123636	BAZ2B	bromodomain adjacent to zinc finger domain 2B
NFKB2	chr2	164498758	164499256	499	*	Promoter (1-2kb)	2	164492822	164497052	4231	2	2888	ENST00000497306.1	-1706	ENSG00000115290	GRB14	growth factor receptor bound protein 14
NFKB2	chr2	165371240	165371738	499	*	Exon (ENST00000480032.4/6326, exon 20 of 25)	2	165307921	165310745	2825	1	6326	ENST00000486878.2	63319	ENSG00000136531	SCN2A	sodium voltage-gated channel alpha subunit 2
NFKB2	chr2	172743019	172743517	499	*	Promoter (<=1kb)	2	172744138	172814740	70603	1	11069	ENST00000464976.1	-621	ENSG00000091428	RAPGEF4	Rap guanine nucleotide exchange factor 4
NFKB2	chr2	180033836	180034334	499	*	Distal Intergenic	2	179944876	180007297	62422	2	57703	ENST00000410053.8	-26539	ENSG00000163510	CWC22	CWC22 spliceosome associated protein homolog
NFKB2	chr2	230129378	230129876	499	*	Intron (ENST00000628587.2/ENST00000628587.2, intron 1 of 3)	2	230169128	230170915	1788	2	3431	ENST00000463022.1	41039	ENSG00000135899	SP110	SP110 nuclear body protein
NFKB2	chr2	235105171	235105669	499	*	Distal Intergenic	2	234994840	235040942	46103	1	23677	ENST00000454947.1	110331	ENSG00000130147	SH3BP4	SH3 domain binding protein 4
NFKB2	chr3	28645810	28646308	499	*	Intron (ENST00000635992.1/152098, intron 6 of 13)	3	28576428	28757595	181168	1	645206	ENST00000445077.1	69382	NA	LINC00693	long intergenic non-protein coding RNA 693
NFKB2	chr3	32304500	32304998	499	*	Intron (ENST00000458535.6/152189, intron 1 of 2)	3	32238680	32370321	131642	1	152189	ENST00000307526.4	65820	ENSG00000170293	CMTM8	CKLF like MARVEL transmembrane domain containing 8
NFKB2	chr3	46416686	46417184	499	*	Exon (ENST00000635852.1/105377068, exon 5 of 5)	3	46416586	46422760	6175	2	105377068	ENST00000661642.1	5576	ENSG00000283646	LINC02009	long intergenic non-protein coding RNA 2009
NFKB2	chr3	53806486	53806984	499	*	Promoter (<=1kb)	3	53807511	53812385	4875	1	776	ENST00000636581.1	-527	ENSG00000157388	CACNA1D	calcium voltage-gated channel subunit alpha1 D
NFKB2	chr3	60046198	60046696	499	*	Intron (ENST00000492590.6/2272, intron 5 of 9)	3	60011371	60014150	2780	2	2272	ENST00000341848.5	-32048	ENSG00000189283	FHIT	fragile histidine triad diadenosine triphosphatase
NFKB2	chr3	71254146	71254644	499	*	Intron (ENST00000318789.9/27086, intron 5 of 20)	3	70959208	71245364	286157	2	27086	ENST00000498215.6	-8782	ENSG00000114861	FOXP1	forkhead box P1
NFKB2	chr3	122383004	122383502	499	*	Promoter (<=1kb)	3	122359591	122383231	23641	2	131076	ENST00000291458.9	0	ENSG00000160124	CCDC58	coiled-coil domain containing 58
NFKB2	chr3	122514694	122515192	499	*	Promoter (<=1kb)	3	122421902	122514939	93038	2	3836	ENST00000344337.11	0	ENSG00000114030	KPNA1	karyopherin subunit alpha 1
NFKB2	chr3	128650612	128651110	499	*	Promoter (<=1kb)	3	128619969	128650818	30850	2	6184	ENST00000296255.8	0	ENSG00000163902	RPN1	ribophorin I
NFKB2	chr3	129121637	129122135	499	*	Promoter (<=1kb)	3	129087569	129121790	34222	2	339122	ENST00000315150.9	0	ENSG00000172780	RAB43	RAB43, member RAS oncogene family
NFKB2	chr3	129259604	129260102	499	*	Promoter (<=1kb)	3	129260227	129265675	5449	1	22820	ENST00000504547.1	-125	ENSG00000181789	COPG1	coatomer protein complex subunit gamma 1
NFKB2	chr3	130110714	130111212	499	*	Promoter (<=1kb)	3	130102764	130111432	8669	2	729375	ENST00000515245.5	220	NA	FAM86HP	family with sequence similarity 86, member A pseudogene
NFKB2	chr3	130111347	130111845	499	*	Promoter (<=1kb)	3	130111669	130156175	44507	1	105374104	ENST00000665912.1	0	ENSG00000249846	LINC02021	long intergenic non-protein coding RNA 2021
NFKB2	chr3	131381384	131381882	499	*	Promoter (<=1kb)	3	131381671	131388830	7160	1	131870	ENST00000537561.5	0	ENSG00000198585	NUDT16	nudix hydrolase 16
NFKB2	chr3	136994830	136995328	499	*	Intron (ENST00000329582.9/53833, intron 5 of 6)	3	136980474	137011079	30606	1	53833	ENST00000475972.1	14356	ENSG00000174564	IL20RB	interleukin 20 receptor subunit beta
NFKB2	chr3	149371024	149371522	499	*	3' UTR	3	149369023	149375712	6690	2	4071	ENST00000472441.1	4190	ENSG00000169908	TM4SF1	transmembrane 4 L six family member 1
NFKB2	chr3	153138597	153139095	499	*	Distal Intergenic	3	153162226	153170627	8402	1	5912	ENST00000323534.5	-23131	ENSG00000181467	RAP2B	RAP2B, member of RAS oncogene family
NFKB2	chr3	160678513	160679011	499	*	Promoter (1-2kb)	3	160677160	160678448	1289	1	80117	ENST00000320767.4	1353	ENSG00000179674	ARL14	ADP ribosylation factor like GTPase 14
NFKB2	chr3	170233434	170233932	499	*	Intron (ENST00000295797.5/5584, intron 1 of 17)	3	170222424	170305977	83554	1	5584	ENST00000295797.5	11010	ENSG00000163558	PRKCI	protein kinase C iota
NFKB2	chr3	185330100	185330598	499	*	Promoter (1-2kb)	3	185328895	185482811	153917	1	9175	ENST00000443863.5	1205	ENSG00000073803	MAP3K13	mitogen-activated protein kinase kinase kinase 13
NFKB2	chr3	187173877	187174375	499	*	Intron (ENST00000433055.1/116832, intron 1 of 3)	3	187120948	187180908	59961	2	116832	ENST00000433055.1	6533	ENSG00000163923	RPL39L	ribosomal protein L39 like
NFKB2	chr3	197512160	197512658	499	*	Promoter (1-2kb)	3	197512222	197514395	2174	2	622	ENST00000455876.1	1737	ENSG00000161267	BDH1	3-hydroxybutyrate dehydrogenase 1
NFKB2	chr4	930133	930631	499	*	Promoter (1-2kb)	4	849676	932187	82512	2	2580	ENST00000618573.4	1556	ENSG00000178950	GAK	cyclin G associated kinase
NFKB2	chr4	7101927	7102425	499	*	Promoter (<=1kb)	4	7094571	7103329	8759	2	730971	ENST00000504402.1	904	NA	LINC02447	long intergenic non-protein coding RNA 2447
NFKB2	chr4	8176759	8177257	499	*	Distal Intergenic	4	8182072	8212829	30758	1	54436	ENST00000510763.5	-4815	ENSG00000125089	SH3TC1	SH3 domain and tetratricopeptide repeats 1
NFKB2	chr4	8451428	8451926	499	*	Promoter (2-3kb)	4	8454416	8476554	22139	1	152992	ENST00000532477.1	-2490	ENSG00000155275	TRMT44	tRNA methyltransferase 44 homolog
NFKB2	chr4	9541432	9541930	499	*	Distal Intergenic	4	9556168	9556316	149	2	100302277	ENST00000408348.1	14386	ENSG00000221275	MIR548I2	microRNA 548i-2
NFKB2	chr4	16140896	16141394	499	*	Distal Intergenic	4	16163252	16166872	3621	2	202018	ENST00000503858.1	25478	ENSG00000169762	TAPT1	transmembrane anterior posterior transformation 1
NFKB2	chr4	16916658	16917156	499	*	Distal Intergenic	4	16741455	16898678	157224	2	9079	ENST00000510825.5	-17980	ENSG00000169744	LDB2	LIM domain binding 2
NFKB2	chr4	17511906	17512404	499	*	Promoter (<=1kb)	4	17460261	17512089	51829	2	5860	ENST00000513615.5	0	ENSG00000151552	QDPR	quinoid dihydropteridine reductase
NFKB2	chr4	74157781	74158279	499	*	Promoter (<=1kb)	4	74158108	74183931	25824	1	441024	ENST00000423607.5	0	ENSG00000163738	MTHFD2L	methylenetetrahydrofolate dehydrogenase (NADP+ dependent) 2 like
NFKB2	chr4	82477273	82477771	499	*	Distal Intergenic	4	82451070	82461090	10021	1	58478	ENST00000610545.1	26203	ENSG00000145293	ENOPH1	enolase-phosphatase 1
NFKB2	chr4	123545481	123545979	499	*	Intron (ENST00000666328.1/285419, intron 1 of 3)	4	123539451	123962582	423132	1	285419	ENST00000664622.1	6030	ENSG00000249464	LINC01091	long intergenic non-protein coding RNA 1091
NFKB2	chr4	184617758	184618256	499	*	Intron (ENST00000522554.1/105377586, intron 1 of 1)	4	184618889	184624879	5991	2	105377586	ENST00000520280.1	6623	ENSG00000254233	LINC02365	long intergenic non-protein coding RNA 2365
NFKB2	chr5	4579316	4579814	499	*	Intron (ENST00000507435.1/ENST00000507435.1, intron 3 of 5)	5	4773481	4774865	1385	1	101929153	ENST00000503757.1	-193667	ENSG00000249521	LINC02114	long intergenic non-protein coding RNA 2114
NFKB2	chr5	17260456	17260954	499	*	Intron (ENST00000606445.1/10409, intron 3 of 3)	5	17217631	17276834	59204	1	10409	ENST00000322611.4	42825	ENSG00000176788	BASP1	brain abundant membrane attached signal protein 1
NFKB2	chr5	22649087	22649585	499	*	Intron (ENST00000504376.6/1010, intron 1 of 13)	5	22278011	22638994	360984	2	1010	ENST00000520668.1	-10093	ENSG00000154162	CDH12	cadherin 12
NFKB2	chr5	73454313	73454811	499	*	Exon (ENST00000506196.1/104355294, exon 5 of 5)	5	73446266	73448777	2512	2	2297	ENST00000615637.3	-5536	ENSG00000251493	FOXD1	forkhead box D1
NFKB2	chr5	119267905	119268403	499	*	Promoter (<=1kb)	5	119268692	119393394	124703	1	25816	ENST00000274456.6	-289	ENSG00000145779	TNFAIP8	TNF alpha induced protein 8
NFKB2	chr5	126334657	126335155	499	*	Intron (ENST00000651847.1/ENST00000651847.1, intron 1 of 15)	5	126360132	126493608	133477	1	65983	ENST00000513040.5	-24977	ENSG00000155324	GRAMD2B	GRAM domain containing 2B
NFKB2	chr5	127428725	127429223	499	*	Intron (ENST00000503335.7/84466, intron 13 of 24)	5	127422692	127440847	18156	1	84466	ENST00000506709.1	6033	ENSG00000145794	MEGF10	multiple EGF like domains 10
NFKB2	chr5	134632606	134633104	499	*	Promoter (<=1kb)	5	134601149	134632828	31680	2	51128	ENST00000402673.7	0	ENSG00000152700	SAR1B	secretion associated Ras related GTPase 1B
NFKB2	chr5	138178747	138179245	499	*	Promoter (<=1kb)	5	138179112	138187723	8612	1	10112	ENST00000394894.8	0	ENSG00000112984	KIF20A	kinesin family member 20A
NFKB2	chr5	139273837	139274335	499	*	Promoter (<=1kb)	5	139274102	139279839	5738	1	724102	ENST00000448190.6	0	NA	SNHG4	small nucleolar RNA host gene 4
NFKB2	chr5	139275848	139276346	499	*	Promoter (<=1kb)	5	139276180	139276320	141	1	109616975	ENST00000516404.1	0	ENSG00000252213	SNORA74D	small nucleolar RNA, H/ACA box 74D
NFKB2	chr5	140357577	140358075	499	*	Promoter (2-3kb)	5	140360194	140375141	14948	1	83697	ENST00000506757.7	-2119	ENSG00000113073	SLC4A9	solute carrier family 4 member 9
NFKB2	chr5	141412723	141413221	499	*	Promoter (<=1kb)	5	141412987	141417448	4462	1	56106	ENST00000612503.1	0	ENSG00000253846	PCDHGA10	protocadherin gamma subfamily A, 10
NFKB2	chr5	141875278	141875776	499	*	Promoter (2-3kb)	5	141853373	141878409	25037	2	5097	ENST00000503492.5	2633	ENSG00000156453	PCDH1	protocadherin 1
NFKB2	chr5	142861001	142861499	499	*	Intron (ENST00000645722.2/23092, intron 1 of 22)	5	142859604	142868910	9307	2	100874239	ENST00000433595.5	7411	ENSG00000226272	ARHGAP26-AS1	ARHGAP26 antisense RNA 1
NFKB2	chr5	149632686	149633184	499	*	3' UTR	5	149626897	149632036	5140	1	389337	ENST00000509831.1	5789	ENSG00000183111	ARHGEF37	Rho guanine nucleotide exchange factor 37
NFKB2	chr5	154682388	154682886	499	*	Promoter (2-3kb)	5	154685776	154685861	86	1	100302284	ENST00000408625.1	-2890	ENSG00000221552	MIR1303	microRNA 1303
NFKB2	chr5	154938006	154938504	499	*	Promoter (<=1kb)	5	154887411	154938211	50801	2	25929	ENST00000285873.8	0	ENSG00000082516	GEMIN5	gem nuclear organelle associated protein 5
NFKB2	chr5	168292137	168292635	499	*	Promoter (<=1kb)	5	168292150	168469216	177067	1	23286	ENST00000521089.5	0	ENSG00000113645	WWC1	WW and C2 domain containing 1
NFKB2	chr5	177086475	177086973	499	*	Promoter (<=1kb)	5	177086905	177091104	4200	1	2264	ENST00000503708.5	0	ENSG00000160867	FGFR4	fibroblast growth factor receptor 4
NFKB2	chr5	179699577	179700075	499	*	Promoter (<=1kb)	5	179700186	179705777	5592	1	821	ENST00000509563.1	-111	ENSG00000127022	CANX	calnexin
NFKB2	chr5	179806698	179807196	499	*	Promoter (<=1kb)	5	179797610	179806866	9257	2	11282	ENST00000292591.12	0	ENSG00000161013	MGAT4B	alpha-1,3-mannosyl-glycoprotein 4-beta-N-acetylglucosaminyltransferase B
NFKB2	chr6	16162886	16163384	499	*	Exon (ENST00000404531.1/ENST00000404531.1, exon 1 of 1)	6	16141556	16141624	69	1	100616269	ENST00000584938.1	21330	ENSG00000263712	MIR4639	microRNA 4639
NFKB2	chr6	25670219	25670717	499	*	Intron (ENST00000612225.4/10590, intron 5 of 9)	6	25652404	25701335	48932	1	10590	ENST00000334979.6	17815	ENSG00000079689	SCGN	secretagogin, EF-hand calcium binding protein
NFKB2	chr6	31945656	31946154	499	*	Promoter (<=1kb)	6	31945709	31952084	6376	1	629	ENST00000425368.6	0	ENSG00000243649	CFB	complement factor B
NFKB2	chr6	42136348	42136846	499	*	Intron (ENST00000341865.9/647024, intron 1 of 4)	6	42126377	42142619	16243	2	647024	ENST00000356542.5	5773	ENSG00000188112	C6orf132	chromosome 6 open reading frame 132
NFKB2	chr6	53120008	53120506	499	*	Distal Intergenic	6	53093477	53097814	4338	1	26268	ENST00000473318.1	26531	ENSG00000112146	FBXO9	F-box protein 9
NFKB2	chr6	56381866	56382364	499	*	Intron (ENST00000370819.5/81578, intron 1 of 28)	6	56056590	56394094	337505	2	81578	ENST00000370819.5	11730	ENSG00000124749	COL21A1	collagen type XXI alpha 1 chain
NFKB2	chr6	79421975	79422473	499	*	Exon (ENST00000653689.1/ENST00000653689.1, exon 3 of 5)	6	79307669	79313384	5716	2	80078	ENST00000651663.1	-108591	ENSG00000286042	LCAL1	lung cancer associated lncRNA 1
NFKB2	chr6	81807092	81807590	499	*	Distal Intergenic	6	81813286	81814157	872	2	101928770	ENST00000441949.1	6567	ENSG00000224995	LINC01526	long intergenic non-protein coding RNA 1526
NFKB2	chr6	90087840	90088338	499	*	Intron (ENST00000257749.9/60468, intron 5 of 8)	6	90008090	90008827	738	2	60468	ENST00000481150.1	-79013	ENSG00000112182	BACH2	BTB domain and CNC homolog 2
NFKB2	chr6	91097782	91098280	499	*	Distal Intergenic	6	91521660	91521737	78	1	100616174	ENST00000577473.1	-423380	ENSG00000263734	MIR4643	microRNA 4643
NFKB2	chr6	107192880	107193378	499	*	Intron (ENST00000369037.9/57107, intron 7 of 7)	6	107197841	107212159	14319	2	57107	ENST00000449027.1	18781	ENSG00000164494	PDSS2	decaprenyl diphosphate synthase subunit 2
NFKB2	chr6	109463169	109463667	499	*	Promoter (2-3kb)	6	109444065	109465968	21904	2	64780	ENST00000630715.2	2301	ENSG00000135596	MICAL1	microtubule associated monooxygenase, calponin and LIM domain containing 1
NFKB2	chr6	113596806	113597304	499	*	Distal Intergenic	6	113623292	113632496	9205	2	101927686	ENST00000657627.1	35192	ENSG00000230943	LINC02541	long intergenic non-protein coding RNA 2541
NFKB2	chr6	116792892	116793390	499	*	Exon (ENST00000310357.7/222545, exon 6 of 6)	6	116752197	116765719	13523	2	221303	ENST00000368557.6	-27173	ENSG00000183807	FAM162B	family with sequence similarity 162 member B
NFKB2	chr6	137570399	137570897	499	*	Distal Intergenic	6	137492199	137494394	2196	2	167826	ENST00000367734.4	-76005	ENSG00000177468	OLIG3	oligodendrocyte transcription factor 3
NFKB2	chr6	139230687	139231185	499	*	Intron (ENST00000589192.5/ENST00000589192.5, intron 1 of 2)	6	139159157	139245524	86368	2	167838	ENST00000585874.5	14339	ENSG00000164440	TXLNB	taxilin beta
NFKB2	chr6	149332896	149333394	499	*	Intron (ENST00000606202.1/23118, intron 1 of 1)	6	149342657	149411611	68955	1	23118	ENST00000538427.5	-9263	ENSG00000055208	TAB2	TGF-beta activated kinase 1 (MAP3K7) binding protein 2
NFKB2	chr6	156563731	156564229	499	*	Distal Intergenic	6	156378750	156378824	75	1	109617011	ENST00000390993.1	184981	ENSG00000212295	SNORD28B	small nucleolar RNA, C/D box 28B
NFKB2	chr6	170269391	170269889	499	*	Promoter (2-3kb)	6	170272474	170279887	7414	1	401289	ENST00000607074.1	-2585	NA	LINC01624	long intergenic non-protein coding RNA 1624
NFKB2	chr7	1412793	1413291	499	*	Distal Intergenic	7	1428465	1437611	9147	2	79778	ENST00000493998.1	24320	ENSG00000164877	MICALL2	MICAL like 2
NFKB2	chr7	5526812	5527310	499	*	Promoter (<=1kb)	7	5527151	5528098	948	2	60	ENST00000464611.1	788	ENSG00000075624	ACTB	actin beta
NFKB2	chr7	12475266	12475764	499	*	Intron (ENST00000641054.1/102725191, intron 1 of 6)	7	12469621	12542222	72602	1	102725191	ENST00000641054.1	5645	ENSG00000226690	LOC102725191	uncharacterized LOC102725191
NFKB2	chr7	13949364	13949862	499	*	Intron (ENST00000430479.6/2115, intron 6 of 13)	7	13906198	13985489	79292	2	2115	ENST00000472931.6	35627	ENSG00000006468	ETV1	ETS variant transcription factor 1
NFKB2	chr7	23394677	23395175	499	*	Promoter (<=1kb)	7	23347663	23394677	47015	2	10643	ENST00000492771.5	0	ENSG00000136231	IGF2BP3	insulin like growth factor 2 mRNA binding protein 3
NFKB2	chr7	28729295	28729793	499	*	Intron (ENST00000396299.6/9586, intron 6 of 9)	7	28724300	28726731	2432	1	9586	ENST00000468813.1	4995	ENSG00000146592	CREB5	cAMP responsive element binding protein 5
NFKB2	chr7	30162652	30163150	499	*	3' UTR	7	30145801	30162760	16960	1	222166	ENST00000324489.5	16851	ENSG00000180354	MTURN	maturin, neural progenitor differentiation regulator homolog
NFKB2	chr7	30974741	30975239	499	*	Promoter (1-2kb)	7	30976429	30979531	3103	1	2692	ENST00000463164.1	-1190	ENSG00000106128	GHRHR	growth hormone releasing hormone receptor
NFKB2	chr7	38858483	38858981	499	*	Intron (ENST00000310301.9/27072, intron 4 of 28)	7	38795492	38831346	35855	2	27072	ENST00000413141.5	-27137	ENSG00000006715	VPS41	VPS41 subunit of HOPS complex
NFKB2	chr7	46206398	46206896	499	*	Distal Intergenic	7	45916572	45921874	5303	2	3486	ENST00000448817.1	-284524	ENSG00000146674	IGFBP3	insulin like growth factor binding protein 3
NFKB2	chr7	55420521	55421019	499	*	Intron (ENST00000254770.2/55915, intron 6 of 8)	7	55428056	55431406	3351	1	55915	ENST00000466041.1	-7037	ENSG00000132434	LANCL2	LanC like 2
NFKB2	chr7	89772187	89772685	499	*	Distal Intergenic	7	90119400	90125600	6201	1	442523	ENST00000497063.5	-346715	ENSG00000235436	DPY19L2P4	DPY19L2 pseudogene 4
NFKB2	chr7	98285299	98285797	499	*	Promoter (2-3kb)	7	98282383	98307449	25067	1	25798	ENST00000491463.4	2916	ENSG00000164713	BRI3	brain protein I3
NFKB2	chr7	98371058	98371556	499	*	Intron (ENST00000005260.9/55971, intron 1 of 13)	7	98317237	98355426	38190	2	55971	ENST00000473569.1	-15632	ENSG00000006453	BAIAP2L1	BAR/IMD domain containing adaptor protein 2 like 1
NFKB2	chr7	99142349	99142847	499	*	Promoter (1-2kb)	7	99027438	99144019	116582	2	57154	ENST00000361368.6	1172	ENSG00000198742	SMURF1	SMAD specific E3 ubiquitin protein ligase 1
NFKB2	chr7	99415467	99415965	499	*	Promoter (<=1kb)	7	99416134	99418121	1988	1	8896	ENST00000466798.1	-169	ENSG00000106245	BUD31	BUD31 homolog
NFKB2	chr7	99465954	99466452	499	*	Promoter (<=1kb)	7	99419749	99466164	46416	2	100526740	ENST00000413834.5	0	ENSG00000248919	ATP5MF-PTCD1	ATP5MF-PTCD1 readthrough
NFKB2	chr7	99837903	99838401	499	*	Intron (ENST00000631161.2/64816, intron 2 of 3)	7	99828116	99866001	37886	1	64816	ENST00000481362.5	9787	ENSG00000021461	CYP3A43	cytochrome P450 family 3 subfamily A member 43
NFKB2	chr7	100825552	100826050	499	*	Promoter (<=1kb)	7	100802568	100825526	22959	2	2050	ENST00000487222.5	-26	ENSG00000196411	EPHB4	EPH receptor B4
NFKB2	chr7	120825501	120825999	499	*	Intron (ENST00000222747.8/23554, intron 4 of 7)	7	120788322	120838797	50476	2	23554	ENST00000450414.5	12798	ENSG00000106025	TSPAN12	tetraspanin 12
NFKB2	chr7	134966636	134967134	499	*	Promoter (1-2kb)	7	134965211	134968723	3513	1	800	ENST00000480638.1	1425	ENSG00000122786	CALD1	caldesmon 1
NFKB2	chr7	135653249	135653747	499	*	Distal Intergenic	7	135646025	135648749	2725	1	23165	ENST00000491089.1	7224	ENSG00000155561	NUP205	nucleoporin 205
NFKB2	chr7	158111180	158111678	499	*	Intron (ENST00000389413.7/5799, intron 9 of 21)	7	158110825	158205277	94453	2	5799	ENST00000404321.3	93599	ENSG00000155093	PTPRN2	protein tyrosine phosphatase receptor type N2
NFKB2	chr8	486540	487038	499	*	Exon (ENST00000623988.1/ENST00000623988.1, exon 1 of 1)	8	492630	495010	2381	2	157695	ENST00000524229.1	7972	ENSG00000180190	TDRP	testis development related protein
NFKB2	chr8	6463882	6464380	499	*	Intron (ENST00000344683.10/79648, intron 9 of 13)	8	6455202	6494542	39341	1	79648	ENST00000522020.1	8680	ENSG00000147316	MCPH1	microcephalin 1
NFKB2	chr8	17789392	17789890	499	*	Intron (ENST00000381869.5/57509, intron 1 of 13)	8	17755438	17780962	25525	2	57509	ENST00000518755.1	-8430	ENSG00000129422	MTUS1	microtubule associated scaffold protein 1
NFKB2	chr8	51898942	51899440	499	*	Promoter (<=1kb)	8	51817575	51899186	81612	2	115294	ENST00000544451.2	0	ENSG00000168300	PCMTD1	protein-L-isoaspartate (D-aspartate) O-methyltransferase domain containing 1
NFKB2	chr8	71926747	71927245	499	*	Intron (ENST00000521467.5/100132891, intron 1 of 3)	8	71961934	71966779	4846	1	100132891	ENST00000518700.4	-34689	ENSG00000235531	MSC-AS1	MSC antisense RNA 1
NFKB2	chr8	80349589	80350087	499	*	Intron (ENST00000656157.1/ENST00000656157.1, intron 2 of 3)	8	80241389	80241473	85	1	100847056	ENST00000579723.1	108200	ENSG00000265588	MIR5708	microRNA 5708
NFKB2	chr8	85856596	85857094	499	*	Intron (ENST00000648211.1/ENST00000648211.1, intron 1 of 2)	8	85826953	85828467	1515	2	100288527	ENST00000603433.2	-28129	NA	REXO1L2P	REXO1 like 2, pseudogene
NFKB2	chr8	85971140	85971638	499	*	Distal Intergenic	8	86047109	86069668	22560	2	85481	ENST00000276616.3	98030	ENSG00000147613	PSKH2	protein serine kinase H2
NFKB2	chr8	86104401	86104899	499	*	Intron (ENST00000285393.4/245972, intron 1 of 7)	8	86098910	86154225	55316	1	245972	ENST00000285393.4	5491	ENSG00000147614	ATP6V0D2	ATPase H+ transporting V0 subunit d2
NFKB2	chr8	86355062	86355560	499	*	Intron (ENST00000517970.6/11059, intron 1 of 24)	8	86342774	86387026	44253	1	11059	ENST00000523863.5	12288	ENSG00000123124	WWP1	WW domain containing E3 ubiquitin protein ligase 1
NFKB2	chr8	86470056	86470554	499	*	Exon (ENST00000517710.5/51115, exon 4 of 5)	8	86468268	86474914	6647	2	51115	ENST00000519247.5	4360	ENSG00000176623	RMDN1	regulator of microtubule dynamics 1
NFKB2	chr8	86523227	86523725	499	*	Intron (ENST00000517490.6/8895, intron 2 of 16)	8	86529063	86551233	22171	1	8895	ENST00000517391.5	-5338	ENSG00000085719	CPNE3	copine 3
NFKB2	chr8	86910876	86911374	499	*	Intron (ENST00000518476.6/168975, intron 3 of 10)	8	86866442	86939816	73375	1	168975	ENST00000517748.1	44434	ENSG00000176571	CNBD1	cyclic nucleotide binding domain containing 1
NFKB2	chr8	88751546	88752044	499	*	Intron (ENST00000659668.1/ENST00000659668.1, intron 2 of 6)	8	88167923	88328025	160103	2	4325	ENST00000522726.1	-423521	ENSG00000156103	MMP16	matrix metallopeptidase 16
NFKB2	chr8	99622497	99622995	499	*	Intron (ENST00000357162.6/157680, intron 33 of 61)	8	99536786	99536861	76	2	100126309	ENST00000401250.1	-85636	ENSG00000216069	MIR875	microRNA 875
NFKB2	chr8	99634161	99634659	499	*	Intron (ENST00000357162.6/157680, intron 33 of 61)	8	99720868	99778835	57968	1	157680	ENST00000518569.1	-86209	ENSG00000132549	VPS13B	vacuolar protein sorting 13 homolog B
NFKB2	chr8	102968489	102968987	499	*	Intron (ENST00000659614.1/100506753, intron 4 of 5)	8	102941623	102977876	36254	1	100506753	ENST00000519648.1	26866	NA	AZIN1-AS1	AZIN1 antisense RNA 1
NFKB2	chr8	103132186	103132684	499	*	Exon (ENST00000503718.2/379034, exon 2 of 2)	8	103140713	103230305	89593	1	79870	ENST00000438105.2	-8029	ENSG00000164929	BAALC	BAALC binder of MAP3K1 and KLF4
NFKB2	chr8	103156279	103156777	499	*	Promoter (1-2kb)	8	103154614	103154689	76	1	100422992	ENST00000583423.1	1665	ENSG00000265657	MIR3151	microRNA 3151
NFKB2	chr8	125169724	125170222	499	*	Intron (ENST00000523741.5/286053, intron 4 of 4)	8	125124144	125367118	242975	1	286053	ENST00000517315.1	45580	ENSG00000156831	NSMCE2	NSE2 (MMS21) homolog, SMC5-SMC6 complex SUMO ligase
NFKB2	chr8	125532018	125532516	499	*	Intron (ENST00000522815.1/ENST00000522815.1, intron 2 of 3)	8	125433546	125437191	3646	1	10221	ENST00000519576.1	98472	ENSG00000173334	TRIB1	tribbles pseudokinase 1
NFKB2	chr8	126066235	126066733	499	*	Intron (ENST00000651482.1/100130231, intron 3 of 3)	8	125895691	125972111	76421	2	100130231	ENST00000652311.1	-94124	ENSG00000245164	LINC00861	long intergenic non-protein coding RNA 861
NFKB2	chr8	126534506	126535004	499	*	Distal Intergenic	8	126552815	126556419	3605	2	157638	ENST00000517458.1	21415	ENSG00000168672	LRATD2	LRAT domain containing 2
NFKB2	chr8	126639878	126640376	499	*	Intron (ENST00000519880.5/ENST00000519880.5, intron 2 of 4)	8	126713334	127292876	579543	1	100750225	ENST00000647190.2	-72958	ENSG00000253438	PCAT1	prostate cancer associated transcript 1
NFKB2	chr8	127382622	127383120	499	*	Intron (ENST00000646670.1/100750225, intron 6 of 6)	8	127400399	127402150	1752	1	101805488	ENST00000630920.1	-17279	ENSG00000280997	CCAT2	colon cancer associated transcript 2
NFKB2	chr8	127422201	127422699	499	*	Promoter (<=1kb)	8	127289818	127421374	131557	2	727677	ENST00000523825.1	-827	ENSG00000246228	CASC8	cancer susceptibility 8
NFKB2	chr8	127728363	127728861	499	*	Intron (ENST00000502463.7/100270680, intron 1 of 2)	8	127700608	127733956	33349	2	100270680	ENST00000519071.6	5095	ENSG00000249375	CASC11	cancer susceptibility 11
NFKB2	chr8	127735971	127736469	499	*	Promoter (<=1kb)	8	127736084	127741434	5351	1	4609	ENST00000377970.6	0	ENSG00000136997	MYC	MYC proto-oncogene, bHLH transcription factor
NFKB2	chr8	127969391	127969889	499	*	Exon (ENST00000660200.1/5820, exon 4 of 6)	8	127960633	127960695	63	1	100302161	ENST00000408844.1	8758	ENSG00000221771	MIR1205	microRNA 1205
NFKB2	chr8	128787651	128788149	499	*	Intron (ENST00000643616.1/106144608, intron 3 of 3)	8	128634199	128966001	331803	2	106144608	ENST00000643616.1	177852	ENSG00000229140	LINC00976	long intergenic non-protein coding RNA 976
NFKB2	chr8	129984198	129984696	499	*	Intron (ENST00000523509.5/51571, intron 1 of 13)	8	129855583	129970990	115408	2	51571	ENST00000519142.5	-13208	ENSG00000153310	FAM49B	family with sequence similarity 49 member B
NFKB2	chr8	130089728	130090226	499	*	Intron (ENST00000524124.5/50807, intron 19 of 23)	8	130082738	130084768	2031	2	100507117	ENST00000626977.1	-4960	ENSG00000280543	ASAP1-IT2	ASAP1 intronic transcript 2
NFKB2	chr8	130098889	130099387	499	*	Intron (ENST00000524124.5/50807, intron 18 of 23)	8	130076397	130112414	36018	2	50807	ENST00000520189.1	13027	ENSG00000153317	ASAP1	ArfGAP with SH3 domain, ankyrin repeat and PH domain 1
NFKB2	chr8	130760204	130760702	499	*	Distal Intergenic	8	130903772	130990865	87094	2	114	ENST00000522949.1	230163	ENSG00000155897	ADCY8	adenylate cyclase 8
NFKB2	chr9	68841242	68841740	499	*	Intron (ENST00000265382.8/8395, intron 4 of 15)	9	68780065	68785566	5502	1	116224	ENST00000394264.7	61177	ENSG00000187866	FAM122A	family with sequence similarity 122A
NFKB2	chr9	76717138	76717636	499	*	Intron (ENST00000642542.1/ENST00000642542.1, intron 1 of 1)	9	76614289	76710237	95949	2	158471	ENST00000426088.5	-6901	ENSG00000106772	PRUNE2	prune homolog 2 with BCH domain
NFKB2	chr9	86246735	86247233	499	*	Intron (ENST00000339137.7/389766, intron 1 of 3)	9	86221474	86258218	36745	2	389766	ENST00000649213.1	10985	ENSG00000187753	C9orf153	chromosome 9 open reading frame 153
NFKB2	chr9	90176784	90177282	499	*	Distal Intergenic	9	90020654	90041499	20846	2	286370	ENST00000426593.1	-135285	ENSG00000227555	MIR4290HG	MIR4290 host gene
NFKB2	chr9	96644066	96644564	499	*	Intron (ENST00000411939.5/195827, intron 3 of 3)	9	96639577	96654748	15172	2	195827	ENST00000411939.5	10184	ENSG00000158122	PRXL2C	peroxiredoxin like 2C
NFKB2	chr9	133509593	133510091	499	*	Distal Intergenic	9	133514586	133524959	10374	2	389827	ENST00000339996.4	14868	ENSG00000187616	MYMK	myomaker, myoblast fusion factor
NFKB2	chr10	3172669	3173167	499	*	Promoter (<=1kb)	10	3137728	3172782	35055	2	10531	ENST00000224949.9	0	ENSG00000107959	PITRM1	pitrilysin metallopeptidase 1
NFKB2	chr10	12689839	12690337	499	*	Intron (ENST00000619168.4/57118, intron 3 of 10)	10	12725254	12725353	100	2	100313841	ENST00000408404.1	35016	ENSG00000221331	MIR548Q	microRNA 548q
NFKB2	chr10	24383162	24383660	499	*	Intron (ENST00000376462.5/56243, intron 4 of 18)	10	24449433	24545268	95836	1	56243	ENST00000307544.10	-65773	ENSG00000120549	KIAA1217	KIAA1217
NFKB2	chr10	25080901	25081399	499	*	Intron (ENST00000648191.1/101929025, intron 3 of 4)	10	24981980	25062279	80300	2	219670	ENST00000615958.4	-18622	ENSG00000151023	ENKUR	enkurin, TRPC channel interacting protein
NFKB2	chr10	30418652	30419150	499	*	Distal Intergenic	10	30434021	30461833	27813	1	1326	ENST00000542547.5	-14871	ENSG00000107968	MAP3K8	mitogen-activated protein kinase kinase kinase 8
NFKB2	chr10	43574386	43574884	499	*	Promoter (<=1kb)	10	43556344	43574584	18241	2	8187	ENST00000374446.6	0	ENSG00000196793	ZNF239	zinc finger protein 239
NFKB2	chr10	47775794	47776292	499	*	Distal Intergenic	10	47750864	47763592	12729	2	102724488	ENST00000623662.3	-12202	ENSG00000277758	LOC102724488	synaptotagmin-15
NFKB2	chr10	59176390	59176888	499	*	Promoter (<=1kb)	10	59176643	59247770	71128	1	84457	ENST00000373880.9	0	ENSG00000165443	PHYHIPL	phytanoyl-CoA 2-hydroxylase interacting protein like
NFKB2	chr10	60778095	60778593	499	*	Promoter (<=1kb)	10	60778331	60791969	13639	1	983	ENST00000519078.6	0	ENSG00000170312	CDK1	cyclin dependent kinase 1
NFKB2	chr10	72676332	72676830	499	*	Distal Intergenic	10	72692131	72887694	195564	1	90550	ENST00000373053.7	-15301	ENSG00000156026	MCU	mitochondrial calcium uniporter
NFKB2	chr10	86939342	86939840	499	*	Intron (ENST00000372027.10/79812, intron 6 of 6)	10	86943871	86944571	701	2	79812	ENST00000488950.1	4731	ENSG00000173269	MMRN2	multimerin 2
NFKB2	chr10	93496239	93496737	499	*	Promoter (<=1kb)	10	93496612	93529092	32481	1	55165	ENST00000371485.8	0	ENSG00000138180	CEP55	centrosomal protein 55
NFKB2	chr10	95183536	95184034	499	*	Exon (ENST00000451083.1/ENST00000451083.1, exon 1 of 1)	10	95194200	95226405	32206	1	142827	ENST00000327739.7	-10166	ENSG00000173124	ACSM6	acyl-CoA synthetase medium chain family member 6
NFKB2	chr10	95266720	95267218	499	*	Intron (ENST00000329399.7/9124, intron 3 of 6)	10	95263876	95273406	9531	2	9124	ENST00000493949.1	6188	ENSG00000107438	PDLIM1	PDZ and LIM domain 1
NFKB2	chr10	97498557	97499055	499	*	Promoter (<=1kb)	10	97458324	97498758	40435	2	64210	ENST00000370782.6	0	ENSG00000155229	MMS19	MMS19 homolog, cytosolic iron-sulfur assembly component
NFKB2	chr10	112949059	112949557	499	*	Promoter (<=1kb)	10	112950247	113167678	217432	1	6934	ENST00000627217.3	-690	ENSG00000148737	TCF7L2	transcription factor 7 like 2
NFKB2	chr10	116888726	116889224	499	*	Intron (ENST00000369207.3/387712, intron 10 of 10)	10	116859034	116911788	52755	1	387712	ENST00000369207.3	29692	ENSG00000188316	ENO4	enolase 4
NFKB2	chr11	1073241	1073739	499	*	Promoter (1-2kb)	11	1074875	1110511	35637	1	4583	ENST00000361558.7	-1136	ENSG00000278466	MUC2	mucin 2, oligomeric mucus/gel-forming
NFKB2	chr11	2444647	2445145	499	*	Promoter (<=1kb)	11	2444684	2572906	128223	1	3784	ENST00000496887.6	0	ENSG00000053918	KCNQ1	potassium voltage-gated channel subfamily Q member 1
NFKB2	chr11	10742769	10743267	499	*	Distal Intergenic	11	10751246	10779746	28501	1	9646	ENST00000361367.7	-7979	ENSG00000198730	CTR9	CTR9 homolog, Paf1/RNA polymerase II complex component
NFKB2	chr11	22703441	22703939	499	*	Intron (ENST00000528582.5/2620, intron 3 of 5)	11	22674773	22749261	74489	1	2620	ENST00000532398.1	28668	ENSG00000148935	GAS2	growth arrest specific 2
NFKB2	chr11	45210018	45210516	499	*	Intron (ENST00000530656.5/56981, intron 5 of 6)	11	45182917	45226183	43267	1	56981	ENST00000528980.1	27101	ENSG00000019485	PRDM11	PR/SET domain 11
NFKB2	chr11	45301463	45301961	499	*	Distal Intergenic	11	45240302	45286341	46040	2	57586	ENST00000020926.8	-15122	ENSG00000019505	SYT13	synaptotagmin 13
NFKB2	chr11	64342426	64342924	499	*	Promoter (<=1kb)	11	64342731	64350695	7965	1	283234	ENST00000494566.5	0	ENSG00000168071	CCDC88B	coiled-coil domain containing 88B
NFKB2	chr11	91947199	91947697	499	*	Distal Intergenic	11	92352096	92896452	544357	1	120114	ENST00000409404.6	-404399	ENSG00000165323	FAT3	FAT atypical cadherin 3
NFKB2	chr11	93279936	93280434	499	*	Distal Intergenic	11	93329971	93437702	107732	1	159989	ENST00000618031.4	-49537	ENSG00000165325	DEUP1	deuterosome assembly protein 1
NFKB2	chr11	120211580	120212078	499	*	Promoter (<=1kb)	11	120211301	120229240	17940	1	220323	ENST00000531220.1	279	ENSG00000184232	OAF	out at first homolog
NFKB2	chr11	125514223	125514721	499	*	Intron (ENST00000648911.1/9638, intron 3 of 11)	11	125455450	125496317	40868	2	9638	ENST00000392709.8	-17906	ENSG00000149557	FEZ1	fasciculation and elongation protein zeta 1
NFKB2	chr12	12892783	12893281	499	*	Promoter (<=1kb)	12	12891974	12909070	17097	1	9052	ENST00000534831.1	809	ENSG00000013588	GPRC5A	G protein-coupled receptor class C group 5 member A
NFKB2	chr12	14854732	14855230	499	*	Intron (ENST00000533472.1/144608, intron 1 of 1)	12	14825569	14843526	17958	2	420	ENST00000228936.6	-11206	ENSG00000111339	ART4	ADP-ribosyltransferase 4 (Dombrock blood group)
NFKB2	chr12	30599637	30600135	499	*	Distal Intergenic	12	30631626	30637149	5524	2	10526	ENST00000535598.1	37014	ENSG00000133704	IPO8	importin 8
NFKB2	chr12	48866956	48867454	499	*	Promoter (1-2kb)	12	48857686	48865870	8185	2	27289	ENST00000649147.1	-1086	ENSG00000172602	RND1	Rho family GTPase 1
NFKB2	chr12	50326546	50327044	499	*	3' UTR	12	50327309	50334103	6795	2	121006	ENST00000539751.1	7059	ENSG00000185958	FAM186A	family with sequence similarity 186 member A
NFKB2	chr12	58504526	58505024	499	*	Distal Intergenic	12	58544124	58813060	268937	1	100506869	ENST00000546977.5	-39100	ENSG00000258231	LOC100506869	uncharacterized LOC100506869
NFKB2	chr12	63880938	63881436	499	*	Intron (ENST00000355086.8/57522, intron 1 of 21)	12	63844803	64081924	237122	1	57522	ENST00000537556.1	36135	ENSG00000196935	SRGAP1	SLIT-ROBO Rho GTPase activating protein 1
NFKB2	chr12	81381814	81382312	499	*	Intron (ENST00000546936.2/ENST00000546936.2, intron 1 of 2)	12	81347712	81369423	21712	2	8499	ENST00000553058.5	-12391	ENSG00000139220	PPFIA2	PTPRF interacting protein alpha 2
NFKB2	chr12	98736910	98737408	499	*	Intron (ENST00000555119.1/56899, intron 1 of 2)	12	98735518	98745839	10322	2	56899	ENST00000551212.1	8431	ENSG00000185046	ANKS1B	ankyrin repeat and sterile alpha motif domain containing 1B
NFKB2	chr12	101042174	101042672	499	*	Promoter (<=1kb)	12	101042380	101086813	44434	1	121601	ENST00000548940.1	0	ENSG00000151572	ANO4	anoctamin 4
NFKB2	chr12	102957294	102957792	499	*	Promoter (<=1kb)	12	102957674	102960513	2840	1	429	ENST00000266744.4	0	ENSG00000139352	ASCL1	achaete-scute family bHLH transcription factor 1
NFKB2	chr12	103677832	103678330	499	*	Intron (ENST00000388887.7/55576, intron 25 of 68)	12	103703235	103705695	2461	1	55576	ENST00000549474.1	-24905	ENSG00000136011	STAB2	stabilin 2
NFKB2	chr12	108653228	108653726	499	*	Promoter (<=1kb)	12	108646569	108652345	5777	2	23603	ENST00000546705.5	-883	ENSG00000110880	CORO1C	coronin 1C
NFKB2	chr12	123118554	123119052	499	*	Intron (ENST00000542210.1/57605, intron 1 of 3)	12	122983480	123110495	127016	2	57605	ENST00000280562.9	-8059	ENSG00000090975	PITPNM2	phosphatidylinositol transfer protein membrane associated 2
NFKB2	chr12	128817615	128818113	499	*	Promoter (1-2kb)	12	128800807	128815928	15122	2	121260	ENST00000366292.6	-1687	ENSG00000139370	SLC15A4	solute carrier family 15 member 4
NFKB2	chr12	130633678	130634176	499	*	Promoter (<=1kb)	12	130456496	130633861	177366	2	23504	ENST00000541840.2	0	ENSG00000060709	RIMBP2	RIMS binding protein 2
NFKB2	chr12	130980644	130981142	499	*	Exon (ENST00000625114.1/ENST00000625114.1, exon 1 of 1)	12	130986809	130992295	5487	1	283383	ENST00000537600.2	-5667	ENSG00000111452	ADGRD1	adhesion G protein-coupled receptor D1
NFKB2	chr13	20526198	20526696	499	*	Promoter (<=1kb)	13	20403674	20525873	122200	2	51084	ENST00000643750.1	-325	ENSG00000165475	CRYL1	crystallin lambda 1
NFKB2	chr13	23796473	23796971	499	*	Intron (ENST00000382172.4/4285, intron 16 of 18)	13	23730189	23760573	30385	2	4285	ENST00000433710.2	-35900	ENSG00000027001	MIPEP	mitochondrial intermediate peptidase
NFKB2	chr13	25783510	25784008	499	*	Intron (ENST00000381655.7/51761, intron 27 of 36)	13	25567133	25927283	360151	1	51761	ENST00000491840.1	216377	ENSG00000132932	ATP8A2	ATPase phospholipid transporting 8A2
NFKB2	chr13	25881864	25882362	499	*	Intron (ENST00000381655.7/51761, intron 33 of 36)	13	26044597	26051031	6435	2	387914	ENST00000319420.3	168669	ENSG00000180730	SHISA2	shisa family member 2
NFKB2	chr13	26498669	26499167	499	*	Distal Intergenic	13	26557683	26688948	131266	1	10810	ENST00000335327.6	-58516	ENSG00000132970	WASF3	WASP family member 3
NFKB2	chr13	27264159	27264657	499	*	Distal Intergenic	13	27270327	27273690	3364	1	387496	ENST00000241463.4	-5670	ENSG00000122035	RASL11A	RAS like family 11 member A
NFKB2	chr13	28321084	28321582	499	*	Promoter (1-2kb)	13	28303134	28322633	19500	2	2321	ENST00000543394.2	1051	ENSG00000102755	FLT1	fms related tyrosine kinase 1
NFKB2	chr13	28794375	28794873	499	*	Distal Intergenic	13	28820348	29505947	685600	1	23281	ENST00000612955.5	-25475	ENSG00000132938	MTUS2	microtubule associated scaffold protein 2
NFKB2	chr13	29508772	29509270	499	*	Downstream (<1kb)	13	29516867	29519510	2644	2	6541	ENST00000473577.1	10240	ENSG00000139514	SLC7A1	solute carrier family 7 member 1
NFKB2	chr13	31115540	31116038	499	*	Exon (ENST00000425638.2/ENST00000425638.2, exon 16 of 16)	13	31136625	31138568	1944	2	10808	ENST00000435381.5	22530	ENSG00000120694	HSPH1	heat shock protein family H (Hsp110) member 1
NFKB2	chr13	32507212	32507710	499	*	Promoter (1-2kb)	13	32504506	32509395	4890	2	116828	ENST00000629393.1	1685	ENSG00000281026	N4BP2L2-IT2	N4BPL2 intronic transcript 2
NFKB2	chr13	39274412	39274910	499	*	Intron (ENST00000648377.1/10186, intron 7 of 13)	13	39042058	39044464	2407	1	387921	ENST00000485407.1	232354	ENSG00000188811	NHLRC3	NHL repeat containing 3
NFKB2	chr13	40059587	40060085	499	*	Distal Intergenic	13	40172505	40189028	16524	1	100874127	ENST00000455241.2	-112420	NA	LINC00332	long intergenic non-protein coding RNA 332
NFKB2	chr13	40666448	40666946	499	*	Promoter (<=1kb)	13	40555667	40666641	110975	2	2308	ENST00000379561.6	0	ENSG00000150907	FOXO1	forkhead box O1
NFKB2	chr13	41017104	41017602	499	*	Promoter (1-2kb)	13	40931924	41019316	87393	2	1997	ENST00000239882.7	1714	ENSG00000120690	ELF1	E74 like ETS transcription factor 1
NFKB2	chr13	43307790	43308288	499	*	Intron (ENST00000261488.10/55068, intron 11 of 16)	13	43359732	43361365	1634	2	55068	ENST00000482207.1	53077	ENSG00000120658	ENOX1	ecto-NOX disulfide-thiol exchanger 1
NFKB2	chr13	43879306	43879804	499	*	Promoter (<=1kb)	13	43879558	43881479	1922	1	144811	ENST00000425906.1	0	ENSG00000179630	LACC1	laccase domain containing 1
NFKB2	chr13	44160830	44161328	499	*	Promoter (<=1kb)	13	44143150	44161257	18108	2	79024	ENST00000400419.2	0	ENSG00000139656	SMIM2	small integral membrane protein 2
NFKB2	chr13	44577880	44578378	499	*	Promoter (1-2kb)	13	44432143	44576565	144423	2	8848	ENST00000501704.3	-1315	ENSG00000102804	TSC22D1	TSC22 domain family member 1
NFKB2	chr13	46556022	46556520	499	*	Promoter (2-3kb)	13	46553200	46743595	190396	1	23143	ENST00000389798.7	2822	ENSG00000136141	LRCH1	leucine rich repeats and calponin homology domain containing 1
NFKB2	chr13	47408832	47409330	499	*	Distal Intergenic	13	46831555	46897076	65522	2	3356	ENST00000543956.4	-511756	ENSG00000102468	HTR2A	5-hydroxytryptamine receptor 2A
NFKB2	chr13	50129057	50129555	499	*	Intron (ENST00000486895.5/10301, intron 1 of 1)	13	50027133	50125720	98588	2	8847	ENST00000425586.5	-3337	ENSG00000231607	DLEU2	deleted in lymphocytic leukemia 2
NFKB2	chr13	50576015	50576513	499	*	Intron (ENST00000479420.5/10301, intron 4 of 5)	13	50520933	50527449	6517	2	103689915	ENST00000428276.1	-48566	ENSG00000186047	DLEU1-AS1	DLEU1 antisense RNA 1
NFKB2	chr13	50650802	50651300	499	*	Intron (ENST00000470726.6/10301, intron 3 of 4)	13	50678157	50906856	228700	1	100874074	ENST00000652753.1	-26857	ENSG00000176124	DLEU7-AS1	DLEU7 antisense RNA 1
NFKB2	chr13	51043957	51044455	499	*	Intron (ENST00000493639.6/2974, intron 3 of 16)	13	51006991	51062894	55904	2	2974	ENST00000531898.5	18439	ENSG00000123201	GUCY1B2	guanylate cyclase 1 soluble subunit beta 2 (pseudogene)
NFKB2	chr13	51360456	51360954	499	*	Intron (ENST00000524365.5/647174, intron 8 of 10)	13	51354077	51369131	15055	2	26512	ENST00000476666.5	8177	ENSG00000102786	INTS6	integrator complex subunit 6
NFKB2	chr13	51983036	51983534	499	*	Intron (ENST00000242839.8/540, intron 1 of 20)	13	51958364	51978991	20628	2	540	ENST00000482841.6	-4045	ENSG00000123191	ATP7B	ATPase copper transporting beta
NFKB2	chr13	52644031	52644529	499	*	Distal Intergenic	13	52652709	52665649	12941	1	10910	ENST00000483074.1	-8180	ENSG00000165416	SUGT1	SGT1 homolog, MIS12 kinetochore complex assembly cochaperone
NFKB2	chr13	53782647	53783145	499	*	Intron (ENST00000657016.1/ENST00000657016.1, intron 3 of 3)	13	53815419	53876119	60701	1	100861552	ENST00000569422.1	-32274	ENSG00000261517	LINC00558	long intergenic non-protein coding RNA 558
NFKB2	chr13	59458902	59459400	499	*	Distal Intergenic	13	59666741	59696193	29453	2	81624	ENST00000470420.1	236793	ENSG00000139734	DIAPH3	diaphanous related formin 3
NFKB2	chr13	60282626	60283124	499	*	Distal Intergenic	13	60396457	60573878	177422	1	81550	ENST00000196169.7	-113333	ENSG00000083544	TDRD3	tudor domain containing 3
NFKB2	chr13	68897465	68897963	499	*	Distal Intergenic	13	68861284	68885325	24042	2	338862	ENST00000629293.1	-12140	ENSG00000281778	LINC00550	long intergenic non-protein coding RNA 550
NFKB2	chr13	73991857	73992355	499	*	Promoter (2-3kb)	13	73686089	73995049	308961	2	11278	ENST00000377669.6	2694	ENSG00000118922	KLF12	Kruppel like factor 12
NFKB2	chr13	76883220	76883718	499	*	Promoter (2-3kb)	13	76880175	76886405	6231	2	115207	ENST00000377474.4	2687	ENSG00000178695	KCTD12	potassium channel tetramerization domain containing 12
NFKB2	chr13	79646846	79647344	499	*	Intron (ENST00000648202.1/ENST00000648202.1, intron 1 of 2)	13	79566746	79570848	4103	1	103724388	ENST00000450187.2	80100	ENSG00000227676	LINC01068	long intergenic non-protein coding RNA 1068
NFKB2	chr13	80400335	80400833	499	*	Distal Intergenic	13	80335976	80341126	5151	2	10253	ENST00000377104.4	-59209	ENSG00000136158	SPRY2	sprouty RTK signaling antagonist 2
NFKB2	chr13	85665225	85665723	499	*	Distal Intergenic	13	85792790	85799419	6630	2	84189	ENST00000647374.2	133696	ENSG00000184564	SLITRK6	SLIT and NTRK like family member 6
NFKB2	chr13	93955853	93956351	499	*	Intron (ENST00000377047.9/10082, intron 3 of 8)	13	93818424	93836144	17721	2	100873973	ENST00000445540.1	-119709	NA	GPC6-AS2	GPC6 antisense RNA 2
NFKB2	chr13	95023291	95023789	499	*	Intron (ENST00000645237.2/10257, intron 30 of 30)	13	95043320	95044329	1010	2	10257	ENST00000484109.1	20540	ENSG00000125257	ABCC4	ATP binding cassette subfamily C member 4
NFKB2	chr13	96551525	96552023	499	*	Intron (ENST00000376705.3/266722, intron 1 of 1)	13	96427229	96427292	64	1	100616137	ENST00000635771.1	124296	ENSG00000283487	MIR4501	microRNA 4501
NFKB2	chr13	97286666	97287164	499	*	Intron (ENST00000397601.5/10150, intron 2 of 6)	13	97222355	97394120	171766	1	10150	ENST00000345429.10	64311	ENSG00000139793	MBNL2	muscleblind like splicing regulator 2
NFKB2	chr13	109331428	109331926	499	*	Distal Intergenic	13	109400696	109401641	946	1	104326054	ENST00000439008.1	-68770	ENSG00000229792	LINC00399	long intergenic non-protein coding RNA 399
NFKB2	chr13	111215592	111216090	499	*	Intron (ENST00000317133.9/8874, intron 4 of 18)	13	111205289	111295192	89904	1	8874	ENST00000375723.5	10303	ENSG00000102606	ARHGEF7	Rho guanine nucleotide exchange factor 7
NFKB2	chr13	112722841	112723339	499	*	Intron (ENST00000375630.6/23250, intron 1 of 28)	13	112703287	112810699	107413	1	23250	ENST00000466946.5	19554	ENSG00000068650	ATP11A	ATPase phospholipid transporting 11A
NFKB2	chr14	34180309	34180807	499	*	Intron (ENST00000487915.6/112399, intron 2 of 5)	14	33929099	34222877	293779	2	112399	ENST00000487915.6	42070	ENSG00000129521	EGLN3	egl-9 family hypoxia inducible factor 3
NFKB2	chr14	68598571	68599069	499	*	Intron (ENST00000487861.5/5890, intron 10 of 10)	14	68627166	68628445	1280	2	100996664	ENST00000556301.1	29376	NA	LOC100996664	uncharacterized LOC100996664
NFKB2	chr14	75811797	75812295	499	*	Intron (ENST00000298832.14/23093, intron 27 of 31)	14	75803144	75820768	17625	1	23093	ENST00000608522.2	8653	ENSG00000119685	TTLL5	tubulin tyrosine ligase like 5
NFKB2	chr14	75972553	75973051	499	*	Promoter (1-2kb)	14	75960861	75970790	9930	2	7043	ENST00000557493.1	-1763	ENSG00000119699	TGFB3	transforming growth factor beta 3
NFKB2	chr14	88245358	88245856	499	*	Intron (ENST00000340700.9/54207, intron 2 of 6)	14	88184893	88270911	86019	2	54207	ENST00000312350.9	25055	ENSG00000100433	KCNK10	potassium two pore domain channel subfamily K member 10
NFKB2	chr14	90405049	90405547	499	*	Promoter (<=1kb)	14	90404168	90404785	618	1	801	ENST00000556721.1	881	ENSG00000198668	CALM1	calmodulin 1
NFKB2	chr14	91349391	91349889	499	*	Intron (ENST00000389857.11/440193, intron 4 of 29)	14	91338054	91338856	803	2	440193	ENST00000554051.1	-10535	ENSG00000015133	CCDC88C	coiled-coil domain containing 88C
NFKB2	chr14	92693944	92694442	499	*	Distal Intergenic	14	92704276	92704905	630	2	5641	ENST00000556790.1	10463	ENSG00000100600	LGMN	legumain
NFKB2	chr15	32687979	32688477	499	*	Intron (ENST00000300175.8/6447, intron 4 of 5)	15	32684440	32697096	12657	1	6447	ENST00000475752.1	3539	ENSG00000166922	SCG5	secretogranin V
NFKB2	chr15	39933844	39934342	499	*	Promoter (<=1kb)	15	39934115	40035591	101477	1	440275	ENST00000263791.10	0	ENSG00000128829	EIF2AK4	eukaryotic translation initiation factor 2 alpha kinase 4
NFKB2	chr15	45448035	45448533	499	*	Promoter (1-2kb)	15	45450118	45513767	63650	1	283651	ENST00000560647.5	-1585	NA	HMGN2P46	high mobility group nucleosomal binding domain 2 pseudogene 46
NFKB2	chr15	60394651	60395149	499	*	Promoter (2-3kb)	15	60352383	60397338	44956	2	302	ENST00000560367.6	2189	ENSG00000182718	ANXA2	annexin A2
NFKB2	chr15	66698288	66698786	499	*	Distal Intergenic	15	66702236	66782849	80614	1	4091	ENST00000288840.10	-3450	ENSG00000137834	SMAD6	SMAD family member 6
NFKB2	chr15	88894205	88894703	499	*	Promoter (<=1kb)	15	88881145	88895513	14369	2	145864	ENST00000563808.1	810	ENSG00000140511	HAPLN3	hyaluronan and proteoglycan link protein 3
NFKB2	chr16	3031583	3032081	499	*	Promoter (<=1kb)	16	3027682	3031974	4293	2	146439	ENST00000572240.5	0	ENSG00000162069	BICDL2	BICD family like cargo adaptor 2
NFKB2	chr16	11716279	11716777	499	*	Intron (ENST00000283033.9/51061, intron 5 of 11)	16	11692050	11733999	41950	2	51061	ENST00000571882.1	17222	ENSG00000153066	TXNDC11	thioredoxin domain containing 11
NFKB2	chr16	19245381	19245879	499	*	Intron (ENST00000355377.7/51760, intron 7 of 7)	16	19211157	19267118	55962	1	51760	ENST00000568433.1	34224	ENSG00000103528	SYT17	synaptotagmin 17
NFKB2	chr17	1762756	1763254	499	*	Promoter (<=1kb)	17	1762829	1771141	8313	1	5176	ENST00000570731.5	0	ENSG00000132386	SERPINF1	serpin family F member 1
NFKB2	chr17	15434456	15434954	499	*	Downstream (1-2kb)	17	15437732	15452620	14889	2	284040	ENST00000519354.1	17666	ENSG00000239704	CDRT4	CMT1A duplicated region transcript 4
NFKB2	chr17	20977570	20978068	499	*	Intron (ENST00000439794.6/339260, intron 2 of 3)	17	20963722	20980238	16517	1	339260	ENST00000581673.1	13848	ENSG00000233098	LOC339260	uncharacterized LOC339260
NFKB2	chr17	29155216	29155714	499	*	Exon (ENST00000582196.1/ENST00000582196.1, exon 2 of 2)	17	29133761	29165481	31721	2	399687	ENST00000590565.1	9767	ENSG00000196535	MYO18A	myosin XVIIIA
NFKB2	chr17	35804689	35805187	499	*	Intron (ENST00000603067.5/8148, intron 1 of 3)	17	35809481	35836186	26706	1	8148	ENST00000604879.5	-4294	ENSG00000270647	TAF15	TATA-box binding protein associated factor 15
NFKB2	chr17	40549335	40549833	499	*	Distal Intergenic	17	40554330	40561013	6684	2	1236	ENST00000579344.1	11180	ENSG00000126353	CCR7	C-C motif chemokine receptor 7
NFKB2	chr17	74993055	74993553	499	*	Intron (ENST00000337231.5/30850, intron 1 of 4)	17	74987632	75005800	18169	1	30850	ENST00000337231.5	5423	ENSG00000109089	CDR2L	cerebellar degeneration related protein 2 like
NFKB2	chr17	77160703	77161201	499	*	Intron (ENST00000589827.5/6397, intron 4 of 12)	17	77144646	77214360	69715	1	6397	ENST00000591437.5	16057	ENSG00000129657	SEC14L1	SEC14 like lipid binding 1
NFKB2	chr18	31684150	31684648	499	*	Promoter (<=1kb)	18	31624663	31684571	59909	2	9331	ENST00000237019.11	0	ENSG00000118276	B4GALT6	beta-1,4-galactosyltransferase 6
NFKB2	chr18	32771924	32772422	499	*	Promoter (<=1kb)	18	32769991	32772167	2177	2	57565	ENST00000583263.1	0	ENSG00000197705	KLHL14	kelch like family member 14
NFKB2	chr19	1507663	1508161	499	*	Promoter (<=1kb)	19	1506739	1507596	858	2	339366	ENST00000590090.1	-67	ENSG00000185761	ADAMTSL5	ADAMTS like 5
NFKB2	chr19	2337277	2337775	499	*	Promoter (<=1kb)	19	2337111	2339877	2767	1	56928	ENST00000593243.5	166	ENSG00000005206	SPPL2B	signal peptide peptidase like 2B
NFKB2	chr19	4539874	4540372	499	*	Promoter (<=1kb)	19	4536402	4540036	3635	2	116844	ENST00000306390.7	0	ENSG00000171236	LRG1	leucine rich alpha-2-glycoprotein 1
NFKB2	chr19	5962052	5962550	499	*	Intron (ENST00000439268.6/8498, intron 1 of 16)	19	5923194	5978079	54886	2	8498	ENST00000592621.5	15529	ENSG00000031823	RANBP3	RAN binding protein 3
NFKB2	chr19	10238319	10238817	499	*	Distal Intergenic	19	10221433	10231331	9899	2	9294	ENST00000646641.1	-6988	ENSG00000267534	S1PR2	sphingosine-1-phosphate receptor 2
NFKB2	chr19	15297466	15297964	499	*	Intron (ENST00000360016.9/23476, intron 1 of 11)	19	15247047	15280451	33405	2	23476	ENST00000371835.8	-17015	ENSG00000141867	BRD4	bromodomain containing 4
NFKB2	chr19	38003406	38003904	499	*	Intron (ENST00000222345.11/23094, intron 1 of 21)	19	37932346	38081448	149103	1	23094	ENST00000476317.2	71060	ENSG00000105738	SIPA1L3	signal induced proliferation associated 1 like 3
NFKB2	chr19	41427908	41428406	499	*	Promoter (<=1kb)	19	41425359	41428730	3372	2	374907	ENST00000321702.2	324	ENSG00000177191	B3GNT8	UDP-GlcNAc:betaGal beta-1,3-N-acetylglucosaminyltransferase 8
NFKB2	chr19	45098196	45098694	499	*	Promoter (1-2kb)	19	45100064	45141386	41323	1	284352	ENST00000544897.5	-1370	ENSG00000104866	PPP1R37	protein phosphatase 1 regulatory subunit 37
NFKB2	chr20	5674006	5674504	499	*	Distal Intergenic	20	5544399	5611006	66608	2	56261	ENST00000379019.6	-63000	ENSG00000125772	GPCPD1	glycerophosphocholine phosphodiesterase 1
NFKB2	chr20	5844262	5844760	499	*	Intron (ENST00000303142.11/149840, intron 2 of 2)	20	5911510	5925353	13844	1	1114	ENST00000378961.9	-66750	ENSG00000089199	CHGB	chromogranin B
NFKB2	chr20	10263633	10264131	499	*	Intron (ENST00000254976.6/6616, intron 1 of 7)	20	10275519	10278069	2551	1	6616	ENST00000492814.1	-11388	ENSG00000132639	SNAP25	synaptosome associated protein 25
NFKB2	chr20	10784770	10785268	499	*	Intron (ENST00000667822.1/ENST00000667822.1, intron 1 of 1)	20	10747145	10754033	6889	1	101929395	ENST00000654385.1	37625	NA	LINC01752	long intergenic non-protein coding RNA 1752
NFKB2	chr20	20079298	20079796	499	*	Intron (ENST00000340348.10/26074, intron 5 of 10)	20	20073892	20098749	24858	1	26074	ENST00000472660.1	5406	ENSG00000089101	CFAP61	cilia and flagella associated protein 61
NFKB2	chr20	20362813	20363311	499	*	Distal Intergenic	20	20368104	20370949	2846	1	3642	ENST00000310227.3	-4793	ENSG00000173404	INSM1	INSM transcriptional repressor 1
NFKB2	chr20	20454917	20455415	499	*	Intron (ENST00000202677.12/57186, intron 37 of 39)	20	20470933	20512600	41668	2	57186	ENST00000427175.2	57185	ENSG00000188559	RALGAPA2	Ral GTPase activating protein catalytic alpha subunit 2
NFKB2	chr20	24608321	24608819	499	*	Intron (ENST00000376862.4/79953, intron 3 of 3)	20	24584902	24597153	12252	1	79953	ENST00000482637.1	23419	ENSG00000101463	SYNDIG1	synapse differentiation inducing 1
NFKB2	chr20	33521476	33521974	499	*	Intron (ENST00000471007.1/9139, intron 1 of 3)	20	33490117	33650036	159920	1	9139	ENST00000375279.6	31359	ENSG00000078699	CBFA2T2	CBFA2/RUNX1 partner transcriptional co-repressor 2
NFKB2	chr20	36112097	36112595	499	*	5' UTR	20	36121722	36173954	52233	1	2036	ENST00000427533.2	-9127	ENSG00000088367	EPB41L1	erythrocyte membrane protein band 4.1 like 1
NFKB2	chr20	50745546	50746044	499	*	Intron (ENST00000371610.7/84612, intron 2 of 2)	20	50731665	50756795	25131	1	84612	ENST00000396039.1	13881	ENSG00000124171	PARD6B	par-6 family cell polarity regulator beta
NFKB2	chr20	62616788	62617286	499	*	Distal Intergenic	20	62642503	62672293	29791	1	28231	ENST00000217159.6	-25217	ENSG00000101187	SLCO4A1	solute carrier organic anion transporter family member 4A1
NFKB2	chr21	42465144	42465642	499	*	Distal Intergenic	21	42496008	42498203	2196	1	101930094	ENST00000454800.1	-30366	ENSG00000239930	LOC101930094	uncharacterized LOC101930094
NFKB2	chr22	29701558	29702056	499	*	Distal Intergenic	22	29720003	29731833	11831	1	164633	ENST00000216144.4	-17947	ENSG00000100314	CABP7	calcium binding protein 7
NFKB2	chr22	46649406	46649904	499	*	Intron (ENST00000406902.6/23151, intron 3 of 18)	22	46663107	46671167	8061	1	23151	ENST00000456069.1	-13203	ENSG00000075240	GRAMD4	GRAM domain containing 4
NFKB2	chrX	39582046	39582544	499	*	Distal Intergenic	23	39661216	39661321	106	1	100500822	ENST00000580135.1	-78672	ENSG00000263730	MIR3937	microRNA 3937
REL	chr1	27556674	27557172	499	*	Promoter (1-2kb)	1	27551668	27558361	6694	2	27245	ENST00000487743.3	1189	ENSG00000126705	AHDC1	AT-hook DNA binding motif containing 1
REL	chr1	99969714	99970212	499	*	Promoter (<=1kb)	1	99969979	100023259	53281	1	23443	ENST00000427993.7	0	ENSG00000117620	SLC35A3	solute carrier family 35 member A3
REL	chr1	100894606	100895104	499	*	Promoter (<=1kb)	1	100872387	100894812	22426	2	2135	ENST00000370113.7	0	ENSG00000162694	EXTL2	exostosin like glycosyltransferase 2
REL	chr1	150629022	150629520	499	*	Promoter (<=1kb)	1	150622441	150629140	6700	2	2029	ENST00000361532.9	0	ENSG00000143420	ENSA	endosulfine alpha
REL	chr1	155094354	155094852	499	*	Distal Intergenic	1	155085522	155086923	1402	1	1944	ENST00000498667.1	8832	ENSG00000143590	EFNA3	ephrin A3
REL	chr1	170707935	170708433	499	*	Intron (ENST00000553786.1/5396, intron 2 of 2)	1	170722617	170736399	13783	1	5396	ENST00000476867.6	-14184	ENSG00000116132	PRRX1	paired related homeobox 1
REL	chr1	213987655	213988153	499	*	Promoter (<=1kb)	1	213832591	213987722	155132	2	100505832	ENST00000625209.2	0	ENSG00000230461	PROX1-AS1	PROX1 antisense RNA 1
REL	chr1	214107385	214107883	499	*	Intron (ENST00000637598.1/ENST00000637598.1, intron 1 of 4)	1	213989718	213996964	7247	1	5629	ENST00000607425.1	117667	ENSG00000117707	PROX1	prospero homeobox 1
REL	chr1	214602889	214603387	499	*	Promoter (<=1kb)	1	214603195	214615190	11996	1	1063	ENST00000464322.5	0	ENSG00000117724	CENPF	centromere protein F
REL	chr2	20350665	20351163	499	*	Promoter (<=1kb)	2	20248692	20350850	102159	2	23369	ENST00000361078.6	0	ENSG00000055917	PUM2	pumilio RNA binding family member 2
REL	chr2	26033007	26033505	499	*	Promoter (<=1kb)	2	26034084	26137454	103371	1	10890	ENST00000264710.5	-579	ENSG00000084733	RAB10	RAB10, member RAS oncogene family
REL	chr2	26610362	26610860	499	*	Intron (ENST00000288861.5/130106, intron 3 of 6)	2	26581207	26605563	24357	2	130106	ENST00000403670.7	-4799	ENSG00000157884	CIB4	calcium and integrin binding family member 4
REL	chr2	27409445	27409943	499	*	Promoter (<=1kb)	2	27381195	27409555	28361	2	5496	ENST00000472077.1	0	ENSG00000115241	PPM1G	protein phosphatase, Mg2+/Mn2+ dependent 1G
REL	chr2	38611305	38611803	499	*	Distal Intergenic	2	38591576	38603586	12011	2	92906	ENST00000498516.1	-7719	ENSG00000143889	HNRNPLL	heterogeneous nuclear ribonucleoprotein L like
REL	chr2	42568460	42568958	499	*	Promoter (<=1kb)	2	42568517	42709544	141028	1	57504	ENST00000407270.7	0	ENSG00000057935	MTA3	metastasis associated 1 family member 3
REL	chr2	43169868	43170366	499	*	Distal Intergenic	2	43097738	43132482	34745	2	100506047	ENST00000654095.1	-37386	NA	LINC02580	long intergenic non-protein coding RNA 2580
REL	chr2	47310763	47311261	499	*	Promoter (<=1kb)	2	47213978	47310408	96431	2	101927043	ENST00000658129.1	-355	ENSG00000234690	EPCAM-DT	EPCAM divergent transcript
REL	chr2	70108813	70109311	499	*	Distal Intergenic	2	69963254	70102909	139656	2	400960	ENST00000628659.2	-5904	ENSG00000179818	PCBP1-AS1	PCBP1 antisense RNA 1
REL	chr2	70900301	70900799	499	*	Promoter (<=1kb)	2	70900576	70933446	32871	1	25806	ENST00000234392.3	0	ENSG00000116035	VAX2	ventral anterior homeobox 2
REL	chr2	71130035	71130533	499	*	Promoter (<=1kb)	2	71109687	71130229	20543	2	84693	ENST00000244217.6	0	ENSG00000124370	MCEE	methylmalonyl-CoA epimerase
REL	chr2	96408548	96409046	499	*	Distal Intergenic	2	96364480	96373583	9104	1	23397	ENST00000435349.1	44068	ENSG00000121152	NCAPH	non-SMC condensin I complex subunit H
REL	chr2	96771789	96772287	499	*	Intron (ENST00000377075.3/26504, intron 1 of 6)	2	96760902	96811874	50973	1	26504	ENST00000377075.3	10887	ENSG00000158158	CNNM4	cyclin and CBS domain divalent metal cation transport mediator 4
REL	chr2	96800903	96801401	499	*	Promoter (2-3kb)	2	96798278	96798353	76	1	100422928	ENST00000583925.3	2625	ENSG00000264157	MIR3127	microRNA 3127
REL	chr2	99066537	99067035	499	*	Intron (ENST00000393483.8/80705, intron 15 of 20)	2	99018200	99078928	60729	2	80705	ENST00000489546.5	11893	ENSG00000135951	TSGA10	testis specific 10
REL	chr2	99337086	99337584	499	*	Promoter (<=1kb)	2	99337371	99400265	62895	1	9669	ENST00000617677.1	0	ENSG00000158417	EIF5B	eukaryotic translation initiation factor 5B
REL	chr2	109266966	109267464	499	*	Intron (ENST00000309415.8/344558, intron 1 of 9)	2	109313571	109313625	55	2	100423027	ENST00000583300.1	46161	ENSG00000265965	MIR4266	microRNA 4266
REL	chr2	207625233	207625731	499	*	Promoter (<=1kb)	2	207581353	207625331	43979	2	151194	ENST00000458426.5	0	ENSG00000144401	METTL21A	methyltransferase like 21A
REL	chr2	207848456	207848954	499	*	Intron (ENST00000427836.8/389072, intron 7 of 7)	2	207762598	207769906	7309	2	7855	ENST00000295417.4	-78550	ENSG00000163251	FZD5	frizzled class receptor 5
REL	chr2	218270810	218271308	499	*	Promoter (<=1kb)	2	218271380	218318256	46877	1	25953	ENST00000472650.1	-72	ENSG00000127838	PNKD	PNKD metallo-beta-lactamase domain containing
REL	chr2	219211472	219211970	499	*	Promoter (<=1kb)	2	219209772	219211108	1337	2	10058	ENST00000485773.5	-364	ENSG00000115657	ABCB6	ATP binding cassette subfamily B member 6 (Langereis blood group)
REL	chr2	222656136	222656634	499	*	Promoter (<=1kb)	2	222566899	222656092	89194	2	10056	ENST00000281828.8	-44	ENSG00000116120	FARSB	phenylalanyl-tRNA synthetase subunit beta
REL	chr2	223563399	223563897	499	*	Distal Intergenic	2	223598851	223602284	3434	2	7857	ENST00000421386.1	38387	ENSG00000171951	SCG2	secretogranin II
REL	chr2	231047620	231048118	499	*	3' UTR	2	231041107	231049719	8613	1	257407	ENST00000463834.1	6513	ENSG00000204128	C2orf72	chromosome 2 open reading frame 72
REL	chr2	231674763	231675261	499	*	Distal Intergenic	2	231706895	231713013	6119	1	5757	ENST00000466801.5	-31634	ENSG00000187514	PTMA	prothymosin alpha
REL	chr2	231961426	231961924	499	*	Promoter (<=1kb)	2	231961583	232337197	375615	1	129563	ENST00000325385.11	0	ENSG00000144535	DIS3L2	DIS3 like 3'-5' exoribonuclease 2
REL	chr2	233251326	233251824	499	*	Promoter (<=1kb)	2	233251571	233295673	44103	1	55054	ENST00000347464.9	0	ENSG00000085978	ATG16L1	autophagy related 16 like 1
REL	chr2	240567105	240567603	499	*	Promoter (<=1kb)	2	240568484	240581372	12889	1	57140	ENST00000270357.10	-881	ENSG00000142327	RNPEPL1	arginyl aminopeptidase like 1
REL	chr2	241357482	241357980	499	*	Promoter (1-2kb)	2	241356299	241395984	39686	1	9855	ENST00000479427.5	1183	ENSG00000006607	FARP2	FERM, ARH/RhoGEF and pleckstrin domain protein 2
REL	chr2	241507880	241508378	499	*	Promoter (<=1kb)	2	241495019	241508362	13344	2	10494	ENST00000401869.5	0	ENSG00000115694	STK25	serine/threonine kinase 25
REL	chr3	20023720	20024218	499	*	Distal Intergenic	3	19979961	20012267	32307	2	151649	ENST00000333083.11	-11453	ENSG00000183977	PP2D1	protein phosphatase 2C like domain containing 1
REL	chr3	33798319	33798817	499	*	Promoter (<=1kb)	3	33798571	33869707	71137	1	10015	ENST00000457054.6	0	ENSG00000170248	PDCD6IP	programmed cell death 6 interacting protein
REL	chr3	39125209	39125707	499	*	Exon (ENST00000431162.6/199223, exon 11 of 29)	3	39128811	39130160	1350	1	199223	ENST00000466875.1	-3104	ENSG00000168026	TTC21A	tetratricopeptide repeat domain 21A
REL	chr3	48507547	48508045	499	*	Promoter (2-3kb)	3	48467870	48504826	36957	2	51246	ENST00000444115.5	-2721	ENSG00000164054	SHISA5	shisa family member 5
REL	chr3	49929112	49929610	499	*	Promoter (<=1kb)	3	49907160	49929526	22367	2	84315	ENST00000642691.1	0	ENSG00000164077	MON1A	MON1 homolog A, secretory trafficking associated
REL	chr3	50302914	50303412	499	*	Promoter (<=1kb)	3	50299890	50303572	3683	2	3373	ENST00000266031.8	160	ENSG00000114378	HYAL1	hyaluronidase 1
REL	chr3	53072591	53073089	499	*	Intron (ENST00000607495.5/51460, intron 3 of 5)	3	52969233	53046750	77518	2	51460	ENST00000474837.5	-25841	ENSG00000163935	SFMBT1	Scm like with four mbt domains 1
REL	chr3	57397359	57397857	499	*	Intron (ENST00000351747.6/201625, intron 44 of 58)	3	57293749	57357185	63437	2	201625	ENST00000466540.2	-40174	ENSG00000174844	DNAH12	dynein axonemal heavy chain 12
REL	chr3	115239734	115240232	499	*	Exon (ENST00000459855.2/ENST00000459855.2, exon 1 of 7)	3	114314501	115147271	832771	2	26137	ENST00000357258.8	-92463	ENSG00000181722	ZBTB20	zinc finger and BTB domain containing 20
REL	chr3	157336258	157336756	499	*	Intron (ENST00000487238.5/ENST00000487238.5, intron 2 of 2)	3	157363293	157364481	1189	2	79674	ENST00000472419.1	27725	ENSG00000197415	VEPH1	ventricular zone expressed PH domain containing 1
REL	chr3	167406793	167407291	499	*	Intron (ENST00000498413.1/104310350, intron 3 of 3)	3	167392796	167408519	15724	1	104310350	ENST00000498413.1	13997	ENSG00000241669	LINC01327	long intergenic non-protein coding RNA 1327
REL	chr4	2537228	2537726	499	*	Promoter (<=1kb)	4	2536631	2731920	195290	1	8603	ENST00000637812.1	597	ENSG00000125386	FAM193A	family with sequence similarity 193 member A
REL	chr4	47913715	47914213	499	*	Promoter (<=1kb)	4	47914142	48025194	111053	1	101927157	ENST00000513724.1	0	NA	LOC101927157	uncharacterized LOC101927157
REL	chr4	52711224	52711722	499	*	Promoter (<=1kb)	4	52712394	52866821	154428	1	65997	ENST00000650700.1	-672	ENSG00000128045	RASL11B	RAS like family 11 member B
REL	chr4	91791655	91792153	499	*	Distal Intergenic	4	92268767	92277075	8309	2	101929194	ENST00000502518.1	484922	NA	LNCPRESS2	lncRNA p53 regulated and ESC associated 2
REL	chr4	152778806	152779304	499	*	Promoter (<=1kb)	4	152769354	152779730	10377	2	201798	ENST00000304337.3	426	ENSG00000169989	TIGD4	tigger transposable element derived 4
REL	chr4	185573741	185574239	499	*	Distal Intergenic	4	185587426	185589835	2410	2	8470	ENST00000478461.1	15596	ENSG00000154556	SORBS2	sorbin and SH3 domain containing 2
REL	chr5	1004034	1004532	499	*	Distal Intergenic	5	1008802	1038943	30142	1	85409	ENST00000296849.10	-4270	ENSG00000145506	NKD2	NKD inhibitor of WNT signaling pathway 2
REL	chr5	10601317	10601815	499	*	Intron (ENST00000296657.7/651746, intron 1 of 3)	5	10564330	10649624	85295	1	651746	ENST00000504806.5	36987	ENSG00000164236	ANKRD33B	ankyrin repeat domain 33B
REL	chr5	14463594	14464092	499	*	Promoter (1-2kb)	5	14465589	14510201	44613	1	7204	ENST00000620511.1	-1497	ENSG00000038382	TRIO	trio Rho guanine nucleotide exchange factor
REL	chr5	14937136	14937634	499	*	Distal Intergenic	5	14704800	14871778	166979	2	56172	ENST00000284268.8	-65358	ENSG00000154122	ANKH	ANKH inorganic pyrophosphate transport regulator
REL	chr5	23631203	23631701	499	*	Distal Intergenic	5	23507615	23528597	20983	1	56979	ENST00000296682.3	123588	ENSG00000164256	PRDM9	PR/SET domain 9
REL	chr5	33859128	33859626	499	*	Intron (ENST00000504830.6/81792, intron 2 of 23)	5	33576963	33840312	263350	2	81792	ENST00000504582.5	-18816	ENSG00000151388	ADAMTS12	ADAM metallopeptidase with thrombospondin type 1 motif 12
REL	chr5	37214510	37215008	499	*	Promoter (<=1kb)	5	37106978	37213622	106645	2	65250	ENST00000514429.5	-888	ENSG00000197603	CPLANE1	ciliogenesis and planar polarity effector 1
REL	chr5	55518953	55519451	499	*	Intron (ENST00000307259.9/8611, intron 1 of 5)	5	55508850	55508926	77	2	100847019	ENST00000581367.1	-10027	ENSG00000265135	MIR5687	microRNA 5687
REL	chr5	56422016	56422514	499	*	Distal Intergenic	5	56455684	56465096	9413	2	102467147	ENST00000653172.1	42582	ENSG00000248727	LINC01948	long intergenic non-protein coding RNA 1948
REL	chr5	56640994	56641492	499	*	Distal Intergenic	5	56511567	56606232	94666	2	101928448	ENST00000648716.1	-34762	NA	C5orf67	chromosome 5 open reading frame 67
REL	chr5	62411887	62412385	499	*	Promoter (<=1kb)	5	62412661	62443035	30375	1	51194	ENST00000505902.5	-276	ENSG00000086200	IPO11	importin 11
REL	chr5	69414828	69415326	499	*	Promoter (<=1kb)	5	69415065	69442852	27788	1	153562	ENST00000647531.1	0	ENSG00000152939	MARVELD2	MARVEL domain containing 2
REL	chr5	69492504	69493002	499	*	Promoter (<=1kb)	5	69492790	69558104	65315	1	100506658	ENST00000396442.7	0	ENSG00000197822	OCLN	occludin
REL	chr5	73625840	73626338	499	*	Promoter (<=1kb)	5	73626158	73911697	285540	1	64283	ENST00000296794.10	0	ENSG00000214944	ARHGEF28	Rho guanine nucleotide exchange factor 28
REL	chr5	74599004	74599502	499	*	Distal Intergenic	5	74629552	74632262	2711	2	8507	ENST00000509284.1	32760	ENSG00000171617	ENC1	ectodermal-neural cortex 1
REL	chr5	74685498	74685996	499	*	Promoter (<=1kb)	5	74685233	74721288	36056	1	3074	ENST00000261416.12	265	ENSG00000049860	HEXB	hexosaminidase subunit beta
REL	chr5	76819458	76819956	499	*	Promoter (<=1kb)	5	76819030	76835315	16286	1	2150	ENST00000296677.5	428	ENSG00000164251	F2RL1	F2R like trypsin receptor 1
REL	chr5	77030105	77030603	499	*	Promoter (<=1kb)	5	77030404	77065234	34831	1	55109	ENST00000312916.12	0	ENSG00000164252	AGGF1	angiogenic factor with G-patch and FHA domains 1
REL	chr5	96806207	96806705	499	*	Promoter (1-2kb)	5	96797247	96807922	10676	2	51752	ENST00000503921.5	1217	ENSG00000164307	ERAP1	endoplasmic reticulum aminopeptidase 1
REL	chr6	2988889	2989387	499	*	Promoter (<=1kb)	6	2988658	2990252	1595	1	401232	ENST00000454015.1	231	NA	LINC01011	long intergenic non-protein coding RNA 1011
REL	chr6	30810699	30811197	499	*	Intron (ENST00000419357.5/401247, intron 1 of 1)	6	30798654	30830659	32006	2	401247	ENST00000419357.5	19462	ENSG00000214894	LINC00243	long intergenic non-protein coding RNA 243
REL	chr6	41786403	41786901	499	*	Promoter (<=1kb)	6	41775563	41786542	10980	2	10817	ENST00000422888.5	0	ENSG00000137218	FRS3	fibroblast growth factor receptor substrate 3
REL	chr6	99520768	99521266	499	*	Promoter (<=1kb)	6	99520976	99569096	48121	1	100130890	ENST00000607332.2	0	ENSG00000279170	TSTD3	thiosulfate sulfurtransferase like domain containing 3
REL	chr6	109095225	109095723	499	*	Promoter (<=1kb)	6	109095481	109163907	68427	1	285753	ENST00000521522.5	0	ENSG00000183137	CEP57L1	centrosomal protein 57 like 1
REL	chr6	125957786	125958284	499	*	Promoter (1-2kb)	6	125956770	125980244	23475	1	135114	ENST00000229633.7	1016	ENSG00000111911	HINT3	histidine triad nucleotide binding protein 3
REL	chr6	143457515	143458013	499	*	Intron (ENST00000367591.5/8504, intron 1 of 11)	6	143450807	143472261	21455	1	8504	ENST00000367592.5	6708	ENSG00000034693	PEX3	peroxisomal biogenesis factor 3
REL	chr6	144008056	144008554	499	*	Promoter (<=1kb)	6	143940300	144008259	67960	2	5325	ENST00000649307.1	0	ENSG00000118495	PLAGL1	PLAG1 like zinc finger 1
REL	chr6	149941671	149942169	499	*	Promoter (<=1kb)	6	149942014	149949235	7222	1	80328	ENST00000367351.4	0	ENSG00000131015	ULBP2	UL16 binding protein 2
REL	chr6	157597378	157597876	499	*	Intron (ENST00000414563.6/79683, intron 3 of 8)	6	157593009	157645838	52830	1	79683	ENST00000340347.7	4369	ENSG00000175048	ZDHHC14	zinc finger DHHC-type containing 14
REL	chr6	158816256	158816754	499	*	Promoter (1-2kb)	6	158817979	158822252	4274	1	101409257	ENST00000451712.2	-1225	ENSG00000233893	EZR-AS1	EZR antisense RNA 1
REL	chr6	158852732	158853230	499	*	Intron (ENST00000522287.1/202459, intron 2 of 2)	6	158841117	158857632	16516	2	202459	ENST00000522287.1	4402	ENSG00000243775	OSTCP1	oligosaccharyltransferase complex subunit pseudogene 1
REL	chr6	170553098	170553596	499	*	Promoter (<=1kb)	6	170535120	170553307	18188	2	5689	ENST00000262193.7	0	ENSG00000008018	PSMB1	proteasome 20S subunit beta 1
REL	chr7	7563212	7563710	499	*	Promoter (<=1kb)	7	7552853	7564326	11474	2	101927391	ENST00000608807.1	616	NA	LOC101927391	uncharacterized LOC101927391
REL	chr7	23685713	23686211	499	*	Intron (ENST00000409192.7/340277, intron 2 of 5)	7	23680199	23702650	22452	1	340277	ENST00000344962.9	5514	ENSG00000188732	FAM221A	family with sequence similarity 221 member A
REL	chr7	30028043	30028541	499	*	Promoter (<=1kb)	7	30028361	30118345	89985	1	84725	ENST00000622102.4	0	ENSG00000106086	PLEKHA8	pleckstrin homology domain containing A8
REL	chr7	55572276	55572774	499	*	Promoter (<=1kb)	7	55436056	55572413	136358	2	81552	ENST00000462326.5	0	ENSG00000154978	VOPP1	VOPP1 WW domain binding protein
REL	chr7	96596038	96596536	499	*	Intron (ENST00000466986.5/7979, intron 2 of 3)	7	96622430	96645932	23503	2	7979	ENST00000616956.1	49396	ENSG00000127922	SEM1	SEM1 26S proteasome complex subunit
REL	chr7	97016456	97016954	499	*	Promoter (2-3kb)	7	96968515	97014088	45574	2	285987	ENST00000452769.4	-2368	NA	DLX6-AS1	DLX6 antisense RNA 1
REL	chr7	113087569	113088067	499	*	Promoter (<=1kb)	7	113080247	113087755	7509	2	54329	ENST00000297146.7	0	ENSG00000164604	GPR85	G protein-coupled receptor 85
REL	chr7	143408683	143409181	499	*	Promoter (<=1kb)	7	143391129	143408856	17728	2	2041	ENST00000275815.4	0	ENSG00000146904	EPHA1	EPH receptor A1
REL	chr7	156886276	156886774	499	*	Intron (ENST00000353442.10/64327, intron 1 of 16)	7	156763703	156892579	128877	2	64327	ENST00000461469.5	5805	ENSG00000105983	LMBR1	limb development membrane protein 1
REL	chr8	12950600	12951098	499	*	Promoter (<=1kb)	8	12951329	13006233	54905	1	57604	ENST00000528335.5	-231	ENSG00000250305	TRMT9B	tRNA methyltransferase 9B (putative)
REL	chr8	17471103	17471601	499	*	Exon (ENST00000398655.2/ENST00000398655.2, exon 1 of 1)	8	17497088	17570573	73486	1	6542	ENST00000494857.5	-25487	ENSG00000003989	SLC7A2	solute carrier family 7 member 2
REL	chr8	65743072	65743570	499	*	Intron (ENST00000521247.6/9650, intron 3 of 3)	8	65726874	65728157	1284	2	5150	ENST00000522220.1	-14915	ENSG00000205268	PDE7A	phosphodiesterase 7A
REL	chr8	72758126	72758624	499	*	Intron (ENST00000523207.2/9312, intron 2 of 2)	8	72732045	72751843	19799	1	101926908	ENST00000519427.1	26081	ENSG00000253726	LOC101926908	uncharacterized LOC101926908
REL	chr8	85221065	85221563	499	*	Promoter (<=1kb)	8	85220616	85268627	48012	1	377677	ENST00000517298.5	449	ENSG00000185015	CA13	carbonic anhydrase 13
REL	chr8	102585127	102585625	499	*	Distal Intergenic	8	102551589	102561018	9430	1	4956	ENST00000285402.4	33538	ENSG00000155087	ODF1	outer dense fiber of sperm tails 1
REL	chr8	143942458	143942956	499	*	Promoter (<=1kb)	8	143915153	143942524	27372	2	5339	ENST00000357649.6	0	ENSG00000178209	PLEC	plectin
REL	chr9	4739763	4740261	499	*	Promoter (<=1kb)	9	4709556	4741202	31647	2	50808	ENST00000381809.8	941	ENSG00000147853	AK3	adenylate kinase 3
REL	chr9	34589517	34590015	499	*	Promoter (<=1kb)	9	34551432	34589706	38275	2	1271	ENST00000351266.8	0	ENSG00000122756	CNTFR	ciliary neurotrophic factor receptor
REL	chr9	110206959	110207457	499	*	Promoter (<=1kb)	9	110190048	110207480	17433	2	401546	ENST00000473442.1	23	ENSG00000188959	C9orf152	chromosome 9 open reading frame 152
REL	chr9	128851998	128852496	499	*	Intron (ENST00000651925.1/51490, intron 1 of 28)	9	128837700	128846857	9158	2	883	ENST00000416084.5	-5141	ENSG00000171097	KYAT1	kynurenine aminotransferase 1
REL	chr9	137297950	137298448	499	*	Intron (ENST00000673408.1/ENST00000673408.1, intron 2 of 3)	9	137299631	137302271	2641	2	441478	ENST00000356628.4	3823	ENSG00000198435	NRARP	NOTCH regulated ankyrin repeat protein
REL	chr10	4260459	4260957	499	*	Distal Intergenic	10	4201141	4243912	42772	2	100652988	ENST00000608792.1	-16547	NA	LINC00702	long intergenic non-protein coding RNA 702
REL	chr10	5888282	5888780	499	*	Promoter (<=1kb)	10	5882703	5887970	5268	2	54522	ENST00000492368.1	-312	ENSG00000134461	ANKRD16	ankyrin repeat domain 16
REL	chr10	13383404	13383902	499	*	Distal Intergenic	10	13317439	13348298	30860	2	22929	ENST00000545675.5	-35106	ENSG00000086475	SEPHS1	selenophosphate synthetase 1
REL	chr10	14559407	14559905	499	*	Promoter (2-3kb)	10	14521137	14556414	35278	2	83641	ENST00000492700.5	-2993	ENSG00000065809	FAM107B	family with sequence similarity 107 member B
REL	chr10	31927534	31928032	499	*	Promoter (<=1kb)	10	31805437	31928814	123378	2	94134	ENST00000375250.9	782	ENSG00000165322	ARHGAP12	Rho GTPase activating protein 12
REL	chr10	42552624	42553122	499	*	Promoter (<=1kb)	10	42513510	42552794	39285	2	100129482	ENST00000452075.7	0	ENSG00000234420	ZNF37BP	zinc finger protein 37B, pseudogene
REL	chr10	42637479	42637977	499	*	Promoter (<=1kb)	10	42631808	42638521	6714	2	7582	ENST00000476796.2	544	ENSG00000196693	ZNF33B	zinc finger protein 33B
REL	chr10	58268823	58269321	499	*	Promoter (<=1kb)	10	58269162	58289586	20425	1	55847	ENST00000333926.6	0	ENSG00000122873	CISD1	CDGSH iron sulfur domain 1
REL	chr10	59906383	59906881	499	*	Promoter (<=1kb)	10	59788747	59906556	117810	2	8030	ENST00000263102.7	0	ENSG00000108091	CCDC6	coiled-coil domain containing 6
REL	chr10	61835022	61835520	499	*	Distal Intergenic	10	61901684	62025352	123669	1	84159	ENST00000644638.1	-66164	ENSG00000150347	ARID5B	AT-rich interaction domain 5B
REL	chr10	68527330	68527828	499	*	Promoter (<=1kb)	10	68477998	68527523	49526	2	8034	ENST00000609923.6	0	ENSG00000122912	SLC25A16	solute carrier family 25 member 16
REL	chr10	72624781	72625279	499	*	Promoter (<=1kb)	10	72562711	72626074	63364	2	10367	ENST00000604025.1	795	ENSG00000107745	MICU1	mitochondrial calcium uptake 1
REL	chr10	79074598	79075096	499	*	Intron (ENST00000334512.10/57178, intron 1 of 24)	10	79068966	79316519	247554	1	57178	ENST00000334512.10	5632	ENSG00000108175	ZMIZ1	zinc finger MIZ-type containing 1
REL	chr10	84523434	84523932	499	*	Distal Intergenic	10	84452217	84513870	61654	1	54462	ENST00000480006.1	71217	ENSG00000107771	CCSER2	coiled-coil serine rich protein 2
REL	chr10	92122244	92122742	499	*	Intron (ENST00000412050.8/22849, intron 6 of 9)	10	92046692	92243246	196555	2	22849	ENST00000412050.8	120504	ENSG00000107864	CPEB3	cytoplasmic polyadenylation element binding protein 3
REL	chr10	97319267	97319765	499	*	Promoter (<=1kb)	10	97319271	97321915	2645	1	10023	ENST00000371021.5	0	ENSG00000165879	FRAT1	FRAT regulator of WNT signaling pathway 1
REL	chr10	97445874	97446372	499	*	Promoter (<=1kb)	10	97435909	97446006	10098	2	51013	ENST00000370902.8	0	ENSG00000171311	EXOSC1	exosome component 1
REL	chr10	100996770	100997268	499	*	Promoter (<=1kb)	10	100997072	101007836	10765	1	84445	ENST00000370223.7	0	ENSG00000107816	LZTS2	leucine zipper tumor suppressor 2
REL	chr10	102055496	102055994	499	*	Promoter (<=1kb)	10	101845599	102056173	210575	2	79591	ENST00000370033.9	179	ENSG00000120029	ARMH3	armadillo like helical domain containing 3
REL	chr10	102132694	102133192	499	*	Promoter (<=1kb)	10	102132994	102150331	17338	1	23082	ENST00000413464.6	0	ENSG00000148840	PPRC1	PPARG related coactivator 1
REL	chr10	102421513	102422011	499	*	Promoter (<=1kb)	10	102416710	102421539	4830	2	5662	ENST00000492902.2	0	ENSG00000059915	PSD	pleckstrin and Sec7 domain containing
REL	chr10	102449497	102449995	499	*	Promoter (<=1kb)	10	102449816	102456297	6482	1	100505761	ENST00000473970.3	0	ENSG00000269609	RPARP-AS1	RPARP antisense RNA 1
REL	chr10	102461100	102461598	499	*	Promoter (<=1kb)	10	102461395	102477045	15651	1	79847	ENST00000238936.8	0	ENSG00000138111	MFSD13A	major facilitator superfamily domain containing 13A
REL	chr10	102917388	102917886	499	*	Promoter (<=1kb)	10	102918294	103090222	171929	1	54805	ENST00000369878.9	-408	ENSG00000148842	CNNM2	cyclin and CBS domain divalent metal cation transport mediator 2
REL	chr10	103367689	103368187	499	*	Promoter (<=1kb)	10	103367976	103389065	21090	1	6877	ENST00000369839.4	0	ENSG00000148835	TAF5	TATA-box binding protein associated factor 5
REL	chr11	6234645	6235143	499	*	Promoter (<=1kb)	11	6234765	6241991	7227	1	1262	ENST00000533426.5	0	ENSG00000132259	CNGA4	cyclic nucleotide gated channel subunit alpha 4
REL	chr11	9530920	9531418	499	*	Distal Intergenic	11	9525221	9527952	2732	1	7702	ENST00000532305.1	5699	ENSG00000166478	ZNF143	zinc finger protein 143
REL	chr11	38498692	38499190	499	*	Exon (ENST00000526554.1/ENST00000526554.1, exon 1 of 2)	11	38632379	38646342	13964	2	103312105	ENST00000662265.1	147152	ENSG00000255175	LINC02759	long intergenic non-protein coding RNA 2759
REL	chr11	49177902	49178400	499	*	Promoter (1-2kb)	11	49162803	49175960	13158	2	2346	ENST00000525629.1	-1942	ENSG00000086205	FOLH1	folate hydrolase 1
REL	chr11	60927561	60928059	499	*	Promoter (<=1kb)	11	60927068	60934617	7550	1	54972	ENST00000544098.1	493	ENSG00000006118	TMEM132A	transmembrane protein 132A
REL	chr11	63872718	63873216	499	*	Intron (ENST00000377810.7/2011, intron 1 of 17)	11	63869276	63898793	29518	1	2011	ENST00000540169.5	3442	ENSG00000072518	MARK2	microtubule affinity regulating kinase 2
REL	chr11	73334465	73334963	499	*	Intron (ENST00000263674.4/9828, intron 1 of 20)	11	73342924	73369388	26465	1	9828	ENST00000643371.1	-7961	ENSG00000110237	ARHGEF17	Rho guanine nucleotide exchange factor 17
REL	chr11	105719421	105719919	499	*	Intron (ENST00000393125.6/2893, intron 3 of 10)	11	105610998	105982089	371092	1	2893	ENST00000530497.1	108423	ENSG00000152578	GRIA4	glutamate ionotropic receptor AMPA type subunit 4
REL	chr12	3523640	3524138	499	*	Intron (ENST00000452611.6/56341, intron 1 of 9)	12	3538214	3593973	55760	1	56341	ENST00000261252.4	-14076	ENSG00000111218	PRMT8	protein arginine methyltransferase 8
REL	chr12	23525619	23526117	499	*	Distal Intergenic	12	23534034	23584612	50579	2	6660	ENST00000396007.6	58495	ENSG00000134532	SOX5	SRY-box transcription factor 5
REL	chr12	24888767	24889265	499	*	Intron (ENST00000261192.12/586, intron 3 of 10)	12	24836447	24881398	44952	2	586	ENST00000612790.1	-7369	ENSG00000060982	BCAT1	branched chain amino acid transaminase 1
REL	chr12	26746283	26746781	499	*	Intron (ENST00000381340.8/3709, intron 2 of 56)	12	26722438	26726013	3576	2	3709	ENST00000536627.1	-20270	ENSG00000123104	ITPR2	inositol 1,4,5-trisphosphate receptor type 2
REL	chr12	52213381	52213879	499	*	Promoter (<=1kb)	12	52205546	52213568	8023	2	283403	ENST00000656354.1	0	NA	C12orf80	chromosome 12 open reading frame 80
REL	chr12	53180343	53180841	499	*	Promoter (<=1kb)	12	53180704	53186031	5328	1	283337	ENST00000552593.1	0	ENSG00000139651	ZNF740	zinc finger protein 740
REL	chr12	53221405	53221903	499	*	Promoter (<=1kb)	12	53211393	53220413	9021	2	5916	ENST00000543726.1	-992	ENSG00000172819	RARG	retinoic acid receptor gamma
REL	chr12	53352537	53353035	499	*	Distal Intergenic	12	53328581	53345315	16735	2	121340	ENST00000547755.1	-7222	ENSG00000170374	SP7	Sp7 transcription factor
REL	chr12	53726734	53727232	499	*	Promoter (<=1kb)	12	53711159	53727428	16270	2	57658	ENST00000548263.5	196	ENSG00000012822	CALCOCO1	calcium binding and coiled-coil domain 1
REL	chr12	56688202	56688700	499	*	Promoter (<=1kb)	12	56663343	56688408	25066	2	10728	ENST00000614328.4	0	ENSG00000110958	PTGES3	prostaglandin E synthase 3
REL	chr12	64404079	64404577	499	*	Promoter (<=1kb)	12	64404392	64451125	46734	1	11260	ENST00000332707.10	0	ENSG00000184575	XPOT	exportin for tRNA
REL	chr12	70719528	70720026	499	*	Intron (ENST00000440835.6/5801, intron 2 of 9)	12	70638079	70754591	116513	2	5801	ENST00000551219.5	34565	ENSG00000153233	PTPRR	protein tyrosine phosphatase receptor type R
REL	chr12	89493573	89494071	499	*	Intron (ENST00000393179.8/282809, intron 1 of 9)	12	89459671	89472695	13025	2	282809	ENST00000549304.5	-20878	ENSG00000139323	POC1B	POC1 centriolar protein B
REL	chr13	40315401	40315899	499	*	Exon (ENST00000667216.1/ENST00000667216.1, exon 2 of 2)	13	40203617	40350313	146697	2	400123	ENST00000637438.1	34414	ENSG00000215483	LINC00548	long intergenic non-protein coding RNA 548
REL	chr13	98802919	98803417	499	*	Intron (ENST00000448493.7/23348, intron 49 of 52)	13	98807661	98829366	21706	2	23348	ENST00000451563.5	25949	ENSG00000088387	DOCK9	dedicator of cytokinesis 9
REL	chr13	109667022	109667520	499	*	Intron (ENST00000650264.1/ENST00000650264.1, intron 1 of 3)	13	109728282	109730007	1726	1	101409253	ENST00000416090.1	-60762	ENSG00000234854	LINC00676	long intergenic non-protein coding RNA 676
REL	chr13	112334075	112334573	499	*	Promoter (2-3kb)	13	112322567	112331225	8659	2	104266956	ENST00000413637.1	-2850	ENSG00000223626	LINC01044	long intergenic non-protein coding RNA 1044
REL	chr14	51367060	51367558	499	*	Intron (ENST00000555649.1/ENST00000555649.1, intron 1 of 3)	14	51360718	51365545	4828	1	283553	ENST00000555801.1	6342	NA	LINC00640	long intergenic non-protein coding RNA 640
REL	chr14	72023985	72024483	499	*	Intron (ENST00000553525.6/9628, intron 2 of 17)	14	71964792	72540333	575542	1	9628	ENST00000407322.8	59193	ENSG00000182732	RGS6	regulator of G protein signaling 6
REL	chr14	106848339	106848837	499	*	Promoter (2-3kb)	14	106850885	106850999	115	2	100847062	ENST00000583555.1	2162	ENSG00000265929	MIR5195	microRNA 5195
REL	chr15	40045023	40045521	499	*	Intron (ENST00000559012.2/100131089, intron 1 of 6)	15	40039349	40057000	17652	1	100131089	ENST00000560341.2	5674	ENSG00000248508	SRP14-AS1	SRP14 antisense RNA1 (head to head)
REL	chr15	40107507	40108005	499	*	Promoter (<=1kb)	15	40106048	40108704	2657	2	90427	ENST00000560430.1	699	ENSG00000104081	BMF	Bcl2 modifying factor
REL	chr15	40755068	40755566	499	*	Promoter (<=1kb)	15	40735887	40755254	19368	2	55177	ENST00000338376.8	0	ENSG00000137824	RMDN3	regulator of microtubule dynamics 3
REL	chr15	40806561	40807059	499	*	Promoter (<=1kb)	15	40807086	40814345	7260	1	84936	ENST00000570108.5	-27	ENSG00000166140	ZFYVE19	zinc finger FYVE-type containing 19
REL	chr15	43133207	43133705	499	*	Promoter (<=1kb)	15	43133586	43185144	51559	1	80021	ENST00000260403.7	0	ENSG00000137842	TMEM62	transmembrane protein 62
REL	chr15	43788469	43788967	499	*	Promoter (2-3kb)	15	43791842	43799079	7238	1	100529067	ENST00000630046.2	-2875	NA	SERF2-C15ORF63	SERF2-C15orf63 readthrough
REL	chr15	45205081	45205579	499	*	Distal Intergenic	15	45167214	45201175	33962	2	90525	ENST00000290894.12	-3906	ENSG00000138606	SHF	Src homology 2 domain containing F
REL	chr15	45334185	45334683	499	*	Distal Intergenic	15	45364324	45366070	1747	2	2628	ENST00000561376.1	31387	ENSG00000171766	GATM	glycine amidinotransferase
REL	chr15	51829401	51829899	499	*	Promoter (<=1kb)	15	51829628	51862983	33356	1	29766	ENST00000558455.1	0	ENSG00000138594	TMOD3	tropomodulin 3
REL	chr15	58146689	58147187	499	*	Exon (ENST00000559443.1/366, exon 2 of 2)	15	58013906	58138825	124920	2	8854	ENST00000557967.5	-7864	ENSG00000128918	ALDH1A2	aldehyde dehydrogenase 1 family member A2
REL	chr15	63461196	63461694	499	*	Intron (ENST00000560465.2/ENST00000560465.2, intron 2 of 2)	15	63504511	63594640	90130	1	9960	ENST00000540797.5	-42817	ENSG00000140455	USP3	ubiquitin specific peptidase 3
REL	chr15	63599433	63599931	499	*	Promoter (<=1kb)	15	63590921	63599616	8696	2	100130855	ENST00000665700.1	0	ENSG00000259248	USP3-AS1	USP3 antisense RNA 1
REL	chr15	64634081	64634579	499	*	Intron (ENST00000326648.4/23060, intron 2 of 8)	15	64643770	64674771	31002	1	23060	ENST00000559364.1	-9191	ENSG00000180357	ZNF609	zinc finger protein 609
REL	chr15	65286719	65287217	499	*	Promoter (<=1kb)	15	65258094	65286872	28779	2	54956	ENST00000261888.10	0	ENSG00000138617	PARP16	poly(ADP-ribose) polymerase family member 16
REL	chr15	67520840	67521338	499	*	Promoter (<=1kb)	15	67403626	67520988	117363	2	100506686	ENST00000670822.1	0	ENSG00000259673	IQCH-AS1	IQCH antisense RNA 1
REL	chr15	70062459	70062957	499	*	Intron (ENST00000558939.5/7090, intron 8 of 19)	15	70058091	70058815	725	2	7090	ENST00000559826.1	-3644	ENSG00000140332	TLE3	TLE family member 3, transcriptional corepressor
REL	chr15	73051384	73051882	499	*	Promoter (<=1kb)	15	73051710	73305205	253496	1	4756	ENST00000339362.9	0	ENSG00000067141	NEO1	neogenin 1
REL	chr15	74460944	74461442	499	*	Promoter (<=1kb)	15	74461265	74479222	17958	1	440288	ENST00000564137.5	0	ENSG00000247240	UBL7-AS1	UBL7 antisense RNA 1 (head to head)
REL	chr15	74842499	74842997	499	*	Promoter (<=1kb)	15	74836893	74842676	5784	2	25989	ENST00000568273.5	0	ENSG00000140474	ULK3	unc-51 like kinase 3
REL	chr15	77543250	77543748	499	*	Distal Intergenic	15	77525540	77534110	8571	1	101929457	ENST00000561283.2	17710	ENSG00000259362	LOC101929457	uncharacterized LOC101929457
REL	chr15	78944047	78944545	499	*	Promoter (<=1kb)	15	78921765	78944951	23187	2	1512	ENST00000649928.1	406	ENSG00000103811	CTSH	cathepsin H
REL	chr15	79310875	79311373	499	*	Promoter (<=1kb)	15	79311112	79322840	11729	1	23423	ENST00000299705.10	0	ENSG00000166557	TMED3	transmembrane p24 trafficking protein 3
REL	chr15	80072240	80072738	499	*	Promoter (<=1kb)	15	80072564	80120440	47877	1	54469	ENST00000560228.5	0	ENSG00000086666	ZFAND6	zinc finger AN1-type containing 6
REL	chr15	80696339	80696837	499	*	Promoter (1-2kb)	15	80695311	80755339	60029	1	58489	ENST00000558464.1	1028	ENSG00000136379	ABHD17C	abhydrolase domain containing 17C
REL	chr15	84654651	84655149	499	*	Promoter (<=1kb)	15	84642768	84654343	11576	2	84942	ENST00000398528.7	-308	ENSG00000177082	WDR73	WD repeat domain 73
REL	chr15	85543038	85543536	499	*	Promoter (<=1kb)	15	85544040	85579184	35145	1	11214	ENST00000558166.2	-504	ENSG00000170776	AKAP13	A-kinase anchoring protein 13
REL	chr15	90902409	90902907	499	*	Promoter (<=1kb)	15	90902428	90903741	1314	1	4122	ENST00000560534.2	0	ENSG00000196547	MAN2A2	mannosidase alpha class 2A member 2
REL	chr15	90932334	90932832	499	*	Promoter (<=1kb)	15	90929964	90932569	2606	2	374659	ENST00000394272.7	0	ENSG00000184508	HDDC3	HD domain containing 3
REL	chr15	90934249	90934747	499	*	Promoter (<=1kb)	15	90934041	90953716	19676	1	55898	ENST00000639885.1	208	ENSG00000140553	UNC45A	unc-45 myosin chaperone A
REL	chr16	138453	138951	499	*	Promoter (<=1kb)	16	84274	138860	54587	2	8131	ENST00000620134.4	0	ENSG00000103148	NPRL3	NPR3 like, GATOR1 complex subunit
REL	chr16	646354	646852	499	*	Promoter (1-2kb)	16	645126	648474	3349	1	84331	ENST00000619674.1	1228	ENSG00000172366	MCRIP2	MAPK regulated corepressor interacting protein 2
REL	chr16	683455	683953	499	*	Promoter (<=1kb)	16	682575	683586	1012	2	339123	ENST00000564436.5	0	ENSG00000161999	JMJD8	jumonji domain containing 8
REL	chr16	1678696	1679194	499	*	Promoter (<=1kb)	16	1678313	1699266	20954	1	90861	ENST00000569765.5	383	ENSG00000206053	JPT2	Jupiter microtubule associated homolog 2
REL	chr16	2977455	2977953	499	*	Promoter (<=1kb)	16	2972995	2977526	4532	2	9088	ENST00000382240.9	0	ENSG00000127564	PKMYT1	protein kinase, membrane associated tyrosine/threonine 1
REL	chr16	3458924	3459422	499	*	Promoter (<=1kb)	16	3458130	3485604	27475	1	79903	ENST00000570819.5	794	ENSG00000122390	NAA60	N(alpha)-acetyltransferase 60, NatF catalytic subunit
REL	chr16	4271084	4271582	499	*	Promoter (1-2kb)	16	4260455	4272831	12377	2	7023	ENST00000573476.1	1249	ENSG00000090447	TFAP4	transcription factor AP-4
REL	chr16	4309637	4310135	499	*	Distal Intergenic	16	4314761	4339597	24837	1	84662	ENST00000262366.7	-4626	ENSG00000126603	GLIS2	GLIS family zinc finger 2
REL	chr16	4476133	4476631	499	*	Promoter (<=1kb)	16	4476340	4510295	33956	1	3163	ENST00000458134.7	0	ENSG00000103415	HMOX2	heme oxygenase 2
REL	chr16	4767835	4768333	499	*	Promoter (<=1kb)	16	4750814	4767216	16403	2	26048	ENST00000545009.1	-619	ENSG00000103199	ZNF500	zinc finger protein 500
REL	chr16	5092187	5092685	499	*	Promoter (2-3kb)	16	5085536	5089428	3893	2	196483	ENST00000587608.1	-2759	ENSG00000118894	EEF2KMT	eukaryotic elongation factor 2 lysine methyltransferase
REL	chr16	8798326	8798824	499	*	Promoter (<=1kb)	16	8797912	8813067	15156	1	5373	ENST00000564069.1	414	ENSG00000140650	PMM2	phosphomannomutase 2
REL	chr16	11976435	11976933	499	*	Promoter (<=1kb)	16	11927259	11976638	49380	2	729978	ENST00000673243.1	0	ENSG00000234719	NPIPB2	nuclear pore complex interacting protein family member B2
REL	chr16	13919193	13919691	499	*	Promoter (<=1kb)	16	13920157	13933247	13091	1	2072	ENST00000575156.5	-466	ENSG00000175595	ERCC4	ERCC excision repair 4, endonuclease catalytic subunit
REL	chr16	14070834	14071332	499	*	Promoter (<=1kb)	16	14071321	14210298	138978	1	57496	ENST00000574998.5	0	ENSG00000186260	MRTFB	myocardin related transcription factor B
REL	chr16	20675966	20676464	499	*	Promoter (<=1kb)	16	20623237	20676161	52925	2	116285	ENST00000519031.5	0	ENSG00000166743	ACSM1	acyl-CoA synthetase medium chain family member 1
REL	chr16	20741652	20742150	499	*	Promoter (<=1kb)	16	20702816	20741815	39000	2	55623	ENST00000636554.1	0	ENSG00000066654	THUMPD1	THUMP domain containing 1
REL	chr16	20763696	20764194	499	*	Promoter (<=1kb)	16	20764014	20797581	33568	1	6296	ENST00000289416.10	0	ENSG00000005187	ACSM3	acyl-CoA synthetase medium chain family member 3
REL	chr16	21554763	21555261	499	*	Distal Intergenic	16	21463205	21520444	57240	2	100271836	ENST00000522841.6	-34319	ENSG00000180747	SMG1P3	SMG1 pseudogene 3
REL	chr16	22188484	22188982	499	*	Intron (ENST00000602312.2/100288072, intron 11 of 11)	16	22206278	22288738	82461	1	29904	ENST00000263026.10	-17296	ENSG00000103319	EEF2K	eukaryotic elongation factor 2 kinase
REL	chr16	23452976	23453474	499	*	Promoter (<=1kb)	16	23388493	23453189	64697	2	91949	ENST00000307149.10	0	ENSG00000168434	COG7	component of oligomeric golgi complex 7
REL	chr16	23596119	23596617	499	*	Promoter (<=1kb)	16	23581014	23596277	15264	2	4706	ENST00000562133.5	0	ENSG00000004779	NDUFAB1	NADH:ubiquinone oxidoreductase subunit AB1
REL	chr16	28211870	28212368	499	*	Promoter (<=1kb)	16	28180941	28211920	30980	2	23214	ENST00000566073.1	0	ENSG00000169180	XPO6	exportin 6
REL	chr16	28822424	28822922	499	*	Promoter (<=1kb)	16	28823035	28837237	14203	1	11273	ENST00000563314.5	-113	ENSG00000168488	ATXN2L	ataxin 2 like
REL	chr16	28846218	28846716	499	*	Promoter (<=1kb)	16	28846600	28866284	19685	1	25970	ENST00000563591.5	0	ENSG00000178188	SH2B1	SH2B adaptor protein 1
REL	chr16	28945463	28945961	499	*	Distal Intergenic	16	28950807	28965698	14892	1	84901	ENST00000564978.5	-4846	ENSG00000176953	NFATC2IP	nuclear factor of activated T cells 2 interacting protein
REL	chr16	29925962	29926460	499	*	Promoter (<=1kb)	16	29905012	29926209	21198	2	253980	ENST00000308768.9	0	ENSG00000174943	KCTD13	potassium channel tetramerization domain containing 13
REL	chr16	29961759	29962257	499	*	Promoter (<=1kb)	16	29962079	29973048	10970	1	124446	ENST00000279396.11	0	ENSG00000149932	TMEM219	transmembrane protein 219
REL	chr16	30122351	30122849	499	*	Promoter (<=1kb)	16	30114106	30122968	8863	2	5595	ENST00000484663.5	119	ENSG00000102882	MAPK3	mitogen-activated protein kinase 3
REL	chr16	30334636	30335134	499	*	Promoter (<=1kb)	16	30267553	30335054	67502	2	595101	ENST00000529428.5	0	ENSG00000183604	SMG1P5	SMG1 pseudogene 5
REL	chr16	30355638	30356136	499	*	Promoter (<=1kb)	16	30350773	30355308	4536	2	10421	ENST00000305596.8	-330	ENSG00000169217	CD2BP2	CD2 cytoplasmic tail binding protein 2
REL	chr16	30429936	30430434	499	*	Promoter (<=1kb)	16	30423615	30430030	6416	2	79077	ENST00000319285.5	0	ENSG00000179958	DCTPP1	dCTP pyrophosphatase 1
REL	chr16	30557736	30558234	499	*	Promoter (<=1kb)	16	30555638	30558211	2574	2	92595	ENST00000568333.1	0	ENSG00000169951	ZNF764	zinc finger protein 764
REL	chr16	30814260	30814758	499	*	Distal Intergenic	16	30834655	30840754	6100	2	9274	ENST00000576194.1	25996	ENSG00000099385	BCL7C	BAF chromatin remodeling complex subunit BCL7C
REL	chr16	30875126	30875624	499	*	Promoter (<=1kb)	16	30875266	30875323	58	2	100616231	ENST00000579767.1	0	ENSG00000265991	MIR4519	microRNA 4519
REL	chr16	30923101	30923599	499	*	Promoter (<=1kb)	16	30919319	30923269	3951	2	283932	ENST00000563777.1	0	ENSG00000260852	FBXL19-AS1	FBXL19 antisense RNA 1
REL	chr16	31073533	31074031	499	*	Promoter (<=1kb)	16	31062122	31073712	11591	2	79759	ENST00000414399.1	0	ENSG00000167394	ZNF668	zinc finger protein 668
REL	chr16	31134541	31135039	499	*	Promoter (<=1kb)	16	31132439	31135640	3202	2	5652	ENST00000567531.5	601	ENSG00000052344	PRSS8	serine protease 8
REL	chr16	31141562	31142060	499	*	Promoter (<=1kb)	16	31141464	31142858	1395	2	146547	ENST00000563693.1	798	ENSG00000178226	PRSS36	serine protease 36
REL	chr16	46831274	46831772	499	*	Promoter (<=1kb)	16	46796603	46831180	34578	2	388272	ENST00000285697.9	-94	ENSG00000155330	C16orf87	chromosome 16 open reading frame 87
REL	chr16	50065697	50066195	499	*	Promoter (<=1kb)	16	50065970	50107272	41303	1	55027	ENST00000299192.8	0	ENSG00000155393	HEATR3	HEAT repeat containing 3
REL	chr16	50152398	50152896	499	*	Promoter (<=1kb)	16	50152918	50231831	78914	1	64282	ENST00000436909.7	-22	ENSG00000121274	TENT4B	terminal nucleotidyltransferase 4B
REL	chr16	53044100	53044598	499	*	5' UTR	16	53042745	53052849	10105	2	105371267	ENST00000619363.2	8251	ENSG00000277639	LOC105371267	p53-regulated lncRNA 1
REL	chr16	53434186	53434684	499	*	Promoter (<=1kb)	16	53434471	53491648	57178	1	5934	ENST00000262133.11	0	ENSG00000103479	RBL2	RB transcriptional corepressor like 2
REL	chr16	57304077	57304575	499	*	Distal Intergenic	16	57256755	57284672	27918	2	51090	ENST00000569059.5	-19405	ENSG00000102934	PLLP	plasmolipin
REL	chr16	57600305	57600803	499	*	Distal Intergenic	16	57610652	57651284	40633	1	9289	ENST00000565587.5	-9849	ENSG00000205336	ADGRG1	adhesion G protein-coupled receptor G1
REL	chr16	66695812	66696310	499	*	Promoter (<=1kb)	16	66614750	66696707	81958	2	146223	ENST00000330687.8	397	ENSG00000183723	CMTM4	CKLF like MARVEL transmembrane domain containing 4
REL	chr16	66750939	66751437	499	*	Promoter (<=1kb)	16	66732009	66751594	19586	2	1783	ENST00000440564.6	157	ENSG00000135720	DYNC1LI2	dynein cytoplasmic 1 light intermediate chain 2
REL	chr16	66830753	66831251	499	*	Promoter (<=1kb)	16	66802875	66830976	28102	2	8883	ENST00000359087.8	0	ENSG00000159593	NAE1	NEDD8 activating enzyme E1 subunit 1
REL	chr16	67109602	67110100	499	*	Promoter (<=1kb)	16	67109941	67148544	38604	1	80262	ENST00000219139.8	0	ENSG00000125149	C16orf70	chromosome 16 open reading frame 70
REL	chr16	67247318	67247816	499	*	Promoter (<=1kb)	16	67229389	67247481	18093	2	29109	ENST00000258201.9	0	ENSG00000135723	FHOD1	formin homology 2 domain containing 1
REL	chr16	67284849	67285347	499	*	Promoter (2-3kb)	16	67287572	67289307	1736	1	25894	ENST00000562289.1	-2225	ENSG00000196155	PLEKHG4	pleckstrin homology and RhoGEF domain containing G4
REL	chr16	67428080	67428578	499	*	Promoter (2-3kb)	16	67430652	67436261	5610	1	3291	ENST00000567684.2	-2074	ENSG00000176387	HSD11B2	hydroxysteroid 11-beta dehydrogenase 2
REL	chr16	68417046	68417544	499	*	Intron (ENST00000219334.10/55512, intron 1 of 8)	16	68370974	68448442	77469	2	55512	ENST00000566723.1	30898	ENSG00000103056	SMPD3	sphingomyelin phosphodiesterase 3
REL	chr16	68590420	68590918	499	*	Distal Intergenic	16	68557998	68576072	18075	1	146198	ENST00000573113.3	32422	ENSG00000184939	ZFP90	ZFP90 zinc finger protein
REL	chr16	69385794	69386292	499	*	Promoter (<=1kb)	16	69355567	69386007	30441	2	7014	ENST00000254942.8	0	ENSG00000132604	TERF2	telomeric repeat binding factor 2
REL	chr16	69763535	69764033	499	*	Promoter (1-2kb)	16	69762362	69799493	37132	1	11060	ENST00000569658.1	1173	ENSG00000198373	WWP2	WW domain containing E3 ubiquitin protein ligase 2
REL	chr16	70065695	70066193	499	*	Promoter (<=1kb)	16	69976297	70065948	89652	2	283970	ENST00000531894.5	0	ENSG00000196696	PDXDC2P-NPIPB14P	nuclear pore complex-interacting protein
REL	chr16	72008392	72008890	499	*	Promoter (<=1kb)	16	72008588	72027664	19077	1	1723	ENST00000572887.5	0	ENSG00000102967	DHODH	dihydroorotate dehydrogenase (quinone)
REL	chr16	74813046	74813544	499	*	Distal Intergenic	16	74713598	74774831	61234	2	79152	ENST00000567683.5	-38215	ENSG00000103089	FA2H	fatty acid 2-hydroxylase
REL	chr16	75148213	75148711	499	*	Promoter (<=1kb)	16	75148494	75149012	519	1	162239	ENST00000566105.5	0	ENSG00000184517	ZFP1	ZFP1 zinc finger protein
REL	chr16	81035535	81036033	499	*	Promoter (<=1kb)	16	81035842	81047350	11509	1	23300	ENST00000299575.5	0	ENSG00000166454	ATMIN	ATM interactor
REL	chr16	84144952	84145450	499	*	Promoter (<=1kb)	16	84145287	84177918	32632	1	123872	ENST00000570298.5	0	ENSG00000154099	DNAAF1	dynein axonemal assembly factor 1
REL	chr16	84506359	84506857	499	*	Promoter (1-2kb)	16	84479791	84504690	24900	2	57707	ENST00000570036.5	-1669	ENSG00000140950	MEAK7	MTOR associated protein, eak-7 homolog
REL	chr16	85019845	85020343	499	*	Distal Intergenic	16	85027751	85094220	66470	1	9764	ENST00000258180.7	-7408	ENSG00000135709	KIAA0513	KIAA0513
REL	chr16	87950793	87951291	499	*	Promoter (<=1kb)	16	87951432	88018455	67024	1	54971	ENST00000439677.5	-141	ENSG00000172530	BANP	BTG3 associated nuclear protein
REL	chr16	89246684	89247182	499	*	Distal Intergenic	16	89224634	89226778	2145	1	197320	ENST00000565414.1	22050	ENSG00000170100	ZNF778	zinc finger protein 778
REL	chr16	89686398	89686896	499	*	Promoter (<=1kb)	16	89686670	89691535	4866	1	8558	ENST00000508723.5	0	ENSG00000185324	CDK10	cyclin dependent kinase 10
REL	chr16	89701857	89702355	499	*	Promoter (<=1kb)	16	89696357	89701705	5349	2	124044	ENST00000335360.11	-152	ENSG00000158792	SPATA2L	spermatogenesis associated 2 like
REL	chr17	349054	349552	499	*	Exon (ENST00000572866.1/9501, exon 2 of 3)	17	247144	352790	105647	2	9501	ENST00000577079.5	3238	ENSG00000181031	RPH3AL	rabphilin 3A like (without C2 domains)
REL	chr17	2337976	2338474	499	*	Promoter (<=1kb)	17	2337622	2380675	43054	1	9905	ENST00000574563.5	354	ENSG00000141258	SGSM2	small G protein signaling modulator 2
REL	chr17	4482548	4483046	499	*	Promoter (1-2kb)	17	4485017	4487862	2846	1	201305	ENST00000575796.1	-1971	ENSG00000182557	SPNS3	sphingolipid transporter 3 (putative)
REL	chr17	4712411	4712909	499	*	Promoter (1-2kb)	17	4714551	4716002	1452	1	409	ENST00000572782.1	-1642	ENSG00000141480	ARRB2	arrestin beta 2
REL	chr17	4998449	4998947	499	*	Promoter (<=1kb)	17	4997954	5002109	4156	1	10749	ENST00000574165.1	495	ENSG00000129250	KIF1C	kinesin family member 1C
REL	chr17	7235546	7236044	499	*	Promoter (1-2kb)	17	7230123	7234517	4395	2	1856	ENST00000576949.1	-1029	ENSG00000004975	DVL2	dishevelled segment polarity protein 2
REL	chr17	7559270	7559768	499	*	Promoter (<=1kb)	17	7558787	7561601	2815	1	8741	ENST00000396545.4	483	ENSG00000161955	TNFSF13	TNF superfamily member 13
REL	chr17	32876470	32876968	499	*	Promoter (<=1kb)	17	32492522	32877124	384603	2	4642	ENST00000318217.10	156	ENSG00000176658	MYO1D	myosin ID
REL	chr17	35577724	35578222	499	*	Promoter (<=1kb)	17	35578046	35608315	30270	1	163	ENST00000589774.5	0	ENSG00000006125	AP2B1	adaptor related protein complex 2 subunit beta 1
REL	chr17	35578383	35578881	499	*	Promoter (<=1kb)	17	35574795	35578571	3777	2	5193	ENST00000225873.9	0	ENSG00000108733	PEX12	peroxisomal biogenesis factor 12
REL	chr17	38870365	38870863	499	*	Promoter (<=1kb)	17	38870143	38921761	51619	1	3927	ENST00000435347.7	222	ENSG00000002834	LASP1	LIM and SH3 protein 1
REL	chr17	42154859	42155357	499	*	Promoter (<=1kb)	17	42119674	42154916	35243	2	5878	ENST00000592574.1	0	ENSG00000108774	RAB5C	RAB5C, member RAS oncogene family
REL	chr17	42964227	42964725	499	*	Promoter (<=1kb)	17	42950526	42964454	13929	2	80755	ENST00000427569.7	0	ENSG00000266967	AARSD1	alanyl-tRNA synthetase domain containing 1
REL	chr17	42980273	42980771	499	*	Promoter (<=1kb)	17	42968104	42980433	12330	2	100885848	ENST00000409446.7	0	ENSG00000267060	PTGES3L	prostaglandin E synthase 3 like
REL	chr17	44066434	44066932	499	*	Promoter (<=1kb)	17	44034636	44066735	32100	2	124801	ENST00000293406.7	0	ENSG00000161654	LSM12	LSM12 homolog
REL	chr17	44098053	44098551	499	*	Intron (ENST00000225983.10/10014, intron 3 of 26)	17	44091293	44093505	2213	2	10014	ENST00000587776.1	-4548	ENSG00000108840	HDAC5	histone deacetylase 5
REL	chr17	50479369	50479867	499	*	Promoter (<=1kb)	17	50479048	50479918	871	1	55316	ENST00000510554.1	321	ENSG00000136444	RSAD1	radical S-adenosyl methionine domain containing 1
REL	chr17	50532465	50532963	499	*	Promoter (<=1kb)	17	50532682	50537061	4380	1	55040	ENST00000503246.1	0	ENSG00000049283	EPN3	epsin 3
REL	chr17	57890438	57890936	499	*	Promoter (1-2kb)	17	57862696	57892688	29993	2	404093	ENST00000407144.6	1752	ENSG00000180891	CUEDC1	CUE domain containing 1
REL	chr17	72463734	72464232	499	*	Promoter (1-2kb)	17	72403328	72465920	62593	2	100499467	ENST00000649733.1	1688	ENSG00000227036	LINC00673	long intergenic non-protein coding RNA 673
REL	chr17	74749691	74750189	499	*	Promoter (1-2kb)	17	74748652	74768582	19931	1	9368	ENST00000583369.5	1039	ENSG00000109062	SLC9A3R1	SLC9A3 regulator 1
REL	chr18	9613831	9614329	499	*	Promoter (<=1kb)	18	9588114	9614295	26182	2	9989	ENST00000581250.5	0	ENSG00000154845	PPP4R1	protein phosphatase 4 regulatory subunit 1
REL	chr18	46072019	46072517	499	*	Promoter (<=1kb)	18	45983536	46072257	88722	2	9050	ENST00000589328.5	0	ENSG00000152229	PSTPIP2	proline-serine-threonine phosphatase interacting protein 2
REL	chr18	54607552	54608050	499	*	Distal Intergenic	18	54591159	54599493	8335	1	284254	ENST00000648945.1	16393	ENSG00000178690	DYNAP	dynactin associated protein
REL	chr19	46289157	46289655	499	*	Distal Intergenic	19	46297046	46309266	12221	1	64344	ENST00000533789.5	-7391	ENSG00000124440	HIF3A	hypoxia inducible factor 3 subunit alpha
REL	chr20	6736904	6737402	499	*	Promoter (<=1kb)	20	6731244	6736326	5083	2	105372516	ENST00000655019.1	-578	NA	LINC01713	long intergenic non-protein coding RNA 1713
REL	chr21	17467248	17467746	499	*	Distal Intergenic	21	17441781	17448908	7128	1	100505929	ENST00000613691.1	25467	NA	LINC01549	long intergenic non-protein coding RNA 1549
REL	chr21	32278871	32279369	499	*	Promoter (<=1kb)	21	32268228	32279049	10822	2	54069	ENST00000290130.4	0	ENSG00000159055	MIS18A	MIS18 kinetochore protein A
REL	chr21	32392829	32393327	499	*	Promoter (<=1kb)	21	32393130	32393960	831	1	84996	ENST00000534991.3	0	ENSG00000256073	URB1-AS1	URB1 antisense RNA 1 (head to head)
REL	chr21	34692364	34692862	499	*	Intron (ENST00000349499.2/54102, intron 1 of 5)	21	34669389	34718227	48839	1	54102	ENST00000360731.7	22975	ENSG00000159212	CLIC6	chloride intracellular channel 6
REL	chr21	39182663	39183161	499	*	Promoter (<=1kb)	21	39175588	39183287	7700	2	8624	ENST00000411828.5	126	ENSG00000183527	PSMG1	proteasome assembly chaperone 1
REL	chr21	39349862	39350360	499	*	Promoter (<=1kb)	21	39342879	39349647	6769	2	3150	ENST00000380747.5	-215	ENSG00000205581	HMGN1	high mobility group nucleosome binding domain 1
REL	chr22	17859441	17859939	499	*	Intron (ENST00000441493.7/57553, intron 19 of 31)	22	17865924	17876703	10780	2	57553	ENST00000462645.1	16764	ENSG00000243156	MICAL3	microtubule associated monooxygenase, calponin and LIM domain containing 3
REL	chr22	20393824	20394322	499	*	Promoter (<=1kb)	22	20394115	20408461	14347	1	7625	ENST00000611540.4	0	ENSG00000185252	ZNF74	zinc finger protein 74
REL	chr22	23770907	23771405	499	*	Promoter (1-2kb)	22	23772846	23779697	6852	1	4320	ENST00000465730.1	-1441	ENSG00000099953	MMP11	matrix metallopeptidase 11
REL	chr22	24189593	24190091	499	*	Distal Intergenic	22	24182577	24189106	6530	1	56241	ENST00000463101.1	7016	ENSG00000099994	SUSD2	sushi domain containing 2
REL	chr22	24594477	24594975	499	*	Promoter (<=1kb)	22	24594811	24611171	16361	1	2678	ENST00000456869.5	0	ENSG00000100031	GGT1	gamma-glutamyltransferase 1
REL	chr22	25110880	25111378	499	*	Promoter (<=1kb)	22	25111842	25197399	85558	1	85379	ENST00000637069.1	-464	ENSG00000197077	KIAA1671	KIAA1671
REL	chr22	28819462	28819960	499	*	Intron (ENST00000458080.1/ENST00000458080.1, intron 1 of 3)	22	28794555	28800597	6043	2	7494	ENST00000216037.10	-18865	ENSG00000100219	XBP1	X-box binding protein 1
REL	chr22	31343757	31344255	499	*	Promoter (<=1kb)	22	31340677	31343591	2915	2	23598	ENST00000465287.1	-166	ENSG00000100105	PATZ1	POZ/BTB and AT hook containing zinc finger 1
REL	chr22	33853723	33854221	499	*	Intron (ENST00000354992.6/9215, intron 2 of 15)	22	33650367	33861624	211258	2	9215	ENST00000430220.6	7403	ENSG00000133424	LARGE1	LARGE xylosyl- and glucuronyltransferase 1
REL	chr22	37019492	37019990	499	*	Promoter (<=1kb)	22	37019635	37029801	10167	1	4357	ENST00000401419.7	0	ENSG00000128309	MPST	mercaptopyruvate sulfurtransferase
REL	chr22	37020101	37020599	499	*	Promoter (<=1kb)	22	37010859	37020183	9325	2	7263	ENST00000622841.1	0	ENSG00000128311	TST	thiosulfate sulfurtransferase
REL	chr22	37538718	37539216	499	*	Distal Intergenic	22	37490362	37519542	29181	2	29775	ENST00000403299.5	-19176	ENSG00000100065	CARD10	caspase recruitment domain family member 10
REL	chr22	37606991	37607489	499	*	Promoter (1-2kb)	22	37608725	37632711	23987	1	26088	ENST00000381756.9	-1236	ENSG00000100083	GGA1	golgi associated, gamma adaptin ear containing, ARF binding protein 1
REL	chr22	37953381	37953879	499	*	Promoter (<=1kb)	22	37953697	37967376	13680	1	5435	ENST00000460648.5	0	ENSG00000100142	POLR2F	RNA polymerase II subunit F
REL	chr22	40348040	40348538	499	*	Promoter (<=1kb)	22	40348639	40358912	10274	1	158	ENST00000638161.1	-101	ENSG00000239900	ADSL	adenylosuccinate lyase
REL	chr22	40436869	40437367	499	*	Promoter (<=1kb)	22	40410282	40436310	26029	2	57591	ENST00000620651.4	-559	ENSG00000196588	MRTFA	myocardin related transcription factor A
REL	chr22	41196735	41197233	499	*	Promoter (<=1kb)	22	41174591	41197456	22866	2	101927279	ENST00000420537.1	223	NA	EP300-AS1	EP300 antisense RNA 1
REL	chr22	41301293	41301791	499	*	Promoter (<=1kb)	22	41301525	41360147	58623	1	23264	ENST00000352645.5	0	ENSG00000100403	ZC3H7B	zinc finger CCCH-type containing 7B
REL	chr22	42867698	42868196	499	*	Intron (ENST00000507586.1/26286, intron 1 of 3)	22	42835412	42876207	40796	2	26286	ENST00000507586.1	8011	ENSG00000242247	ARFGAP3	ADP ribosylation factor GTPase activating protein 3
REL	chr22	43110452	43110950	499	*	Promoter (<=1kb)	22	43110750	43129712	18963	1	638	ENST00000216115.3	0	ENSG00000100290	BIK	BCL2 interacting killer
REL	chr22	43143152	43143650	499	*	Promoter (<=1kb)	22	43132209	43143398	11190	2	27349	ENST00000290429.11	0	ENSG00000100294	MCAT	malonyl-CoA-acyl carrier protein transacylase
REL	chr22	43151273	43151771	499	*	Promoter (<=1kb)	22	43151547	43163241	11695	1	706	ENST00000583777.5	0	ENSG00000100300	TSPO	translocator protein
REL	chr22	49855562	49856060	499	*	Promoter (1-2kb)	22	49853844	49890080	36237	1	9889	ENST00000216268.6	1718	ENSG00000100426	ZBED4	zinc finger BED-type containing 4
REL	chr22	49993294	49993792	499	*	Downstream (<1kb)	22	49994513	50008692	14180	2	400935	ENST00000341280.5	14900	ENSG00000188263	IL17REL	interleukin 17 receptor E like
REL	chr22	50620872	50621370	499	*	Downstream (1-2kb)	22	50622754	50625656	2903	2	410	ENST00000608497.1	4286	ENSG00000100299	ARSA	arylsulfatase A
REL	chrX	2498961	2499459	499	*	Promoter (1-2kb)	23	2488186	2500555	12370	2	9189	ENST00000381218.8	1096	ENSG00000214717	ZBED1	zinc finger BED-type containing 1
REL	chrX	2608496	2608994	499	*	Promoter (<=1kb)	23	2609191	2609254	64	1	102464837	ENST00000616698.5	-197	ENSG00000277120	MIR6089	microRNA 6089
REL	chrX	11758280	11758778	499	*	Promoter (<=1kb)	23	11758556	11775726	17171	1	10943	ENST00000398527.7	0	ENSG00000005302	MSL3	MSL complex subunit 3
REL	chrX	101051391	101051889	499	*	Promoter (<=1kb)	23	101009350	101052054	42705	2	79979	ENST00000372939.5	165	ENSG00000188917	TRMT2B	tRNA methyltransferase 2 homolog B
REL	chrX	119468955	119469453	499	*	Promoter (<=1kb)	23	119466034	119469095	3062	2	100303728	ENST00000395539.2	0	ENSG00000224281	SLC25A5-AS1	SLC25A5 antisense RNA 1
REL	chrX	150766959	150767457	499	*	3' UTR	23	150735399	150751289	15891	1	8776	ENST00000370387.2	31560	ENSG00000063601	MTMR1	myotubularin related protein 1
AREL	chr1	21337986	21338484	499	*	Intron (ENST00000415912.6/1889, intron 1 of 18)	1	21272835	21345137	72303	2	1889	ENST00000463334.2	6653	ENSG00000117298	ECE1	endothelin converting enzyme 1
AREL	chr1	25744031	25744529	499	*	Intron (ENST00000611903.4/57134, intron 2 of 13)	1	25772069	25782700	10632	1	57134	ENST00000496532.5	-27540	ENSG00000117643	MAN1C1	mannosidase alpha class 1C member 1
AREL	chr1	94755582	94756080	499	*	Intron (ENST00000634870.1/101928079, intron 1 of 5)	1	94745860	94745900	41	2	100616321	ENST00000579876.1	-9682	ENSG00000263526	MIR378G	microRNA 378g
AREL	chr1	113982543	113983041	499	*	Promoter (2-3kb)	1	113980500	114035572	55073	1	56944	ENST00000633022.1	2043	ENSG00000116774	OLFML3	olfactomedin like 3
AREL	chr1	121511455	121511953	499	*	Exon (ENST00000437523.3/ENST00000437523.3, exon 1 of 4)	1	121519112	121571892	52781	1	647121	ENST00000622787.4	-7159	ENSG00000231752	EMBP1	embigin pseudogene 1
AREL	chr1	151540280	151540778	499	*	Promoter (<=1kb)	1	151540305	151583583	43279	1	7286	ENST00000392712.7	0	ENSG00000143367	TUFT1	tuftelin 1
AREL	chr1	153923564	153924062	499	*	Promoter (<=1kb)	1	153828266	153923360	95095	2	57459	ENST00000637331.1	-204	ENSG00000143614	GATAD2B	GATA zinc finger domain containing 2B
AREL	chr1	155218818	155219316	499	*	Promoter (<=1kb)	1	155213821	155218924	5104	2	2630	ENST00000459805.5	0	ENSG00000160766	GBAP1	glucosylceramidase beta pseudogene 1
AREL	chr1	156052756	156053254	499	*	Promoter (<=1kb)	1	156048502	156053650	5149	2	56893	ENST00000472638.1	396	ENSG00000160803	UBQLN4	ubiquilin 4
[truncated: 2,288 more rows]
