# Supplementary material for: PLXNC1: A Novel Potential Immune-Related Target for Stomach Adenocarcinoma
Source: Front Cell Dev Biol. 2021 Jul 2;9:662707. doi: 10.3389/fcell.2021.662707 (PMC8283001; doi:10.3389/fcell.2021.662707)
Supplement: Supplementary Table 7 — The Pearson correlation analysis between PLXNC1 and 1,639 TF genes at chromatin accessibility. [file Data_Sheet_2.CSV]

TF	seqnames	start	end	width	strand	annotation	geneChr	geneStart	geneEnd	geneLength	geneStrand	geneId	transcriptId	distanceToTSS	ENSEMBL	SYMBOL	GENENAME
IRF1	chr1	1920540	1921038	499	*	Promoter (1-2kb)	1	1917591	1919279	1689	2	339456	ENST00000310991.8	-1261	ENSG00000178821	TMEM52	transmembrane protein 52
IRF1	chr1	3491171	3491669	499	*	Promoter (1-2kb)	1	3490312	3493486	3175	2	1953	ENST00000494257.1	1817	ENSG00000162591	MEGF6	multiple EGF like domains 6
IRF1	chr1	11680436	11680934	499	*	Promoter (<=1kb)	1	11675656	11681111	5456	2	10459	ENST00000445656.5	177	ENSG00000116670	MAD2L2	mitotic arrest deficient 2 like 2
IRF1	chr1	12166702	12167200	499	*	Promoter (<=1kb)	1	12166943	12167038	96	1	102465836	ENST00000622420.1	0	ENSG00000283789	MIR7846	microRNA 7846
IRF1	chr1	16368118	16368616	499	*	Promoter (<=1kb)	1	16367711	16395273	27563	1	26099	ENST00000472461.1	407	ENSG00000055070	SZRD1	SUZ RNA binding domain containing 1
IRF1	chr1	16441005	16441503	499	*	Promoter (<=1kb)	1	16440772	16459008	18237	1	55707	ENST00000513161.1	233	ENSG00000157191	NECAP2	NECAP endocytosis associated 2
IRF1	chr1	32962164	32962662	499	*	Promoter (2-3kb)	1	32936445	32964685	28241	2	127544	ENST00000373456.11	2023	ENSG00000116514	RNF19B	ring finger protein 19B
IRF1	chr1	37480654	37481152	499	*	Promoter (<=1kb)	1	37480230	37480289	60	1	102465438	ENST00000619365.1	424	ENSG00000283724	MIR6732	microRNA 6732
IRF1	chr1	40665494	40665992	499	*	Promoter (<=1kb)	1	40620680	40665682	45003	2	9783	ENST00000372684.8	0	ENSG00000117016	RIMS3	regulating synaptic membrane exocytosis 3
IRF1	chr1	40692459	40692957	499	*	Promoter (<=1kb)	1	40692290	40766687	74398	1	4802	ENST00000372669.8	169	ENSG00000066136	NFYC	nuclear transcription factor Y subunit gamma
IRF1	chr1	45586323	45586821	499	*	Promoter (2-3kb)	1	45584065	45618247	34183	1	4678	ENST00000351223.7	2258	ENSG00000132780	NASP	nuclear autoantigenic sperm protein
IRF1	chr1	47436382	47436880	499	*	Promoter (<=1kb)	1	47436017	47440691	4675	1	2306	ENST00000334793.5	365	ENSG00000186564	FOXD2	forkhead box D2
IRF1	chr1	52056703	52057201	499	*	Promoter (<=1kb)	1	52056332	52083500	27169	1	91408	ENST00000533836.1	371	ENSG00000134717	BTF3L4	basic transcription factor 3 like 4
IRF1	chr1	61724918	61725416	499	*	Promoter (<=1kb)	1	61681046	61725141	44096	2	83941	ENST00000606498.5	0	ENSG00000162604	TM2D1	TM2 domain containing 1
IRF1	chr1	63367299	63367797	499	*	Promoter (<=1kb)	1	63367575	63437126	69552	1	29929	ENST00000647818.1	0	ENSG00000088035	ALG6	ALG6 alpha-1,3-glucosyltransferase
IRF1	chr1	66934068	66934566	499	*	Promoter (1-2kb)	1	66932652	66959750	27099	1	57708	ENST00000479067.1	1416	ENSG00000198160	MIER1	MIER1 transcriptional regulator
IRF1	chr1	70205397	70205895	499	*	Promoter (<=1kb)	1	70144805	70205579	60775	2	55631	ENST00000370952.4	0	ENSG00000066557	LRRC40	leucine rich repeat containing 40
IRF1	chr1	88991818	88992316	499	*	Promoter (<=1kb)	1	88979456	88992629	13174	2	494115	ENST00000652648.1	313	ENSG00000213516	RBMXL1	RBMX like 1
IRF1	chr1	89198704	89199202	499	*	Promoter (<=1kb)	1	89181144	89198942	17799	2	115361	ENST00000355754.7	0	ENSG00000162654	GBP4	guanylate binding protein 4
IRF1	chr1	97919532	97920030	499	*	Promoter (<=1kb)	1	97855030	97920997	65968	2	1806	ENST00000460019.1	967	ENSG00000188641	DPYD	dihydropyrimidine dehydrogenase
IRF1	chr1	101025595	101026093	499	*	Promoter (<=1kb)	1	101025844	101087261	61418	1	102606465	ENST00000451213.2	0	ENSG00000233184	LOC102606465	uncharacterized LOC102606465
IRF1	chr1	112700145	112700643	499	*	Promoter (<=1kb)	1	112699687	112700725	1039	1	4343	ENST00000494319.1	458	ENSG00000155363	MOV10	Mov10 RISC complex RNA helicase
IRF1	chr1	116110145	116110643	499	*	Promoter (1-2kb)	1	116111755	116135240	23486	1	126868	ENST00000369500.3	-1112	ENSG00000173212	MAB21L3	mab-21 like 3
IRF1	chr1	145926620	145927118	499	*	Promoter (<=1kb)	1	145926774	145927736	963	1	105371260	ENST00000447686.2	0	ENSG00000234222	LIX1L-AS1	LIX1L antisense RNA 1
IRF1	chr1	154608536	154609034	499	*	Promoter (<=1kb)	1	154582107	154608797	26691	2	103	ENST00000649749.1	0	ENSG00000160710	ADAR	adenosine deaminase RNA specific
IRF1	chr1	154936013	154936511	499	*	Promoter (<=1kb)	1	154924740	154936719	11980	2	10654	ENST00000368467.4	208	ENSG00000163344	PMVK	phosphomevalonate kinase
IRF1	chr1	161159732	161160230	499	*	Promoter (<=1kb)	1	161159537	161165723	6187	1	27005	ENST00000368001.1	195	ENSG00000143258	USP21	ubiquitin specific peptidase 21
IRF1	chr1	206472416	206472914	499	*	Promoter (<=1kb)	1	206472854	206476260	3407	1	9641	ENST00000605726.1	0	ENSG00000263528	IKBKE	inhibitor of nuclear factor kappa B kinase subunit epsilon
IRF1	chr1	211323371	211323869	499	*	Promoter (2-3kb)	1	211326615	211365509	38895	1	7188	ENST00000462410.5	-2746	ENSG00000082512	TRAF5	TNF receptor associated factor 5
IRF1	chr1	222644635	222645133	499	*	Promoter (<=1kb)	1	222644394	222652283	7890	1	375056	ENST00000495210.1	241	ENSG00000154305	MIA3	MIA SH3 domain ER export factor 3
IRF1	chr1	228081505	228082003	499	*	Promoter (<=1kb)	1	228082660	228099211	16552	1	375	ENST00000540651.5	-657	ENSG00000143761	ARF1	ADP ribosylation factor 1
IRF1	chr2	675445	675943	499	*	Promoter (<=1kb)	2	667975	676162	8188	2	129787	ENST00000355654.6	219	ENSG00000151353	TMEM18	transmembrane protein 18
IRF1	chr2	6865506	6866004	499	*	Promoter (<=1kb)	2	6840570	6865819	25250	2	129607	ENST00000458098.5	0	ENSG00000134326	CMPK2	cytidine/uridine monophosphate kinase 2
IRF1	chr2	24793645	24794143	499	*	Promoter (<=1kb)	2	24793478	24817787	24310	1	79172	ENST00000498362.1	167	ENSG00000138092	CENPO	centromere protein O
IRF1	chr2	26786188	26786686	499	*	Promoter (<=1kb)	2	26786143	26801067	14925	1	1058	ENST00000460030.1	45	ENSG00000115163	CENPA	centromere protein A
IRF1	chr2	27080611	27081109	499	*	Promoter (1-2kb)	2	27078615	27086403	7789	1	11117	ENST00000380320.9	1996	ENSG00000138080	EMILIN1	elastin microfibril interfacer 1
IRF1	chr2	27086892	27087390	499	*	Promoter (<=1kb)	2	27086794	27099468	12675	1	3795	ENST00000429697.1	98	ENSG00000138030	KHK	ketohexokinase
IRF1	chr2	27211387	27211885	499	*	Promoter (<=1kb)	2	27200436	27211752	11317	2	8884	ENST00000408041.5	0	ENSG00000138074	SLC5A6	solute carrier family 5 member 6
IRF1	chr2	27377852	27378350	499	*	Promoter (<=1kb)	2	27377724	27378993	1270	2	130557	ENST00000491924.1	643	ENSG00000163795	ZNF513	zinc finger protein 513
IRF1	chr2	28621419	28621917	499	*	Promoter (<=1kb)	2	28620672	28630664	9993	1	151056	ENST00000473272.1	747	ENSG00000163803	PLB1	phospholipase B1
IRF1	chr2	32010789	32011287	499	*	Promoter (<=1kb)	2	31867823	32010974	143152	2	51072	ENST00000404530.5	0	ENSG00000162959	MEMO1	mediator of cell motility 1
IRF1	chr2	39119119	39119617	499	*	Promoter (<=1kb)	2	38985686	39120450	134765	2	6654	ENST00000395038.6	833	ENSG00000115904	SOS1	SOS Ras/Rac guanine nucleotide exchange factor 1
IRF1	chr2	71130808	71131306	499	*	Promoter (<=1kb)	2	71130634	71150101	19468	1	10199	ENST00000244230.7	174	ENSG00000124383	MPHOSPH10	M-phase phosphoprotein 10
IRF1	chr2	74459334	74459832	499	*	Promoter (<=1kb)	2	74459212	74460428	1217	1	23559	ENST00000490120.1	122	ENSG00000239779	WBP1	WW domain binding protein 1
IRF1	chr2	113200144	113200642	499	*	Promoter (1-2kb)	2	113198558	113202912	4355	1	23550	ENST00000464559.1	1586	ENSG00000125637	PSD4	pleckstrin and Sec7 domain containing 4
IRF1	chr2	117814374	117814872	499	*	Promoter (<=1kb)	2	117814691	117832377	17687	1	8886	ENST00000263239.7	0	ENSG00000088205	DDX18	DEAD-box helicase 18
IRF1	chr2	156254738	156255236	499	*	Promoter (<=1kb)	2	156011530	156254929	243400	2	101929378	ENST00000635799.1	0	ENSG00000226383	LINC01876	long intergenic non-protein coding RNA 1876
IRF1	chr2	219386462	219386960	499	*	Promoter (<=1kb)	2	219385982	219387346	1365	2	23549	ENST00000430206.5	386	ENSG00000123992	DNPEP	aspartyl aminopeptidase
IRF1	chr2	229271079	229271577	499	*	Promoter (<=1kb)	2	229023974	229271265	247292	2	55022	ENST00000392054.7	0	ENSG00000153823	PID1	phosphotyrosine interaction domain containing 1
IRF1	chr2	231712061	231712559	499	*	Promoter (<=1kb)	2	231713314	231713398	85	1	100302285	ENST00000612829.5	-755	ENSG00000284378	MIR1244-1	microRNA 1244-1
IRF1	chr2	237482453	237482951	499	*	Promoter (2-3kb)	2	237485428	237511050	25623	1	79083	ENST00000422695.5	-2477	ENSG00000115648	MLPH	melanophilin
IRF1	chr3	33438853	33439351	499	*	Promoter (<=1kb)	3	33388339	33440010	51672	2	7342	ENST00000447368.6	659	ENSG00000153560	UBP1	upstream binding protein 1
IRF1	chr3	41195884	41196382	499	*	Promoter (<=1kb)	3	41194994	41239971	44978	1	1499	ENST00000433400.6	890	ENSG00000168036	CTNNB1	catenin beta 1
IRF1	chr3	50234706	50235204	499	*	Promoter (<=1kb)	3	50236204	50259354	23151	1	2771	ENST00000441156.5	-1000	ENSG00000114353	GNAI2	G protein subunit alpha i2
IRF1	chr3	50300832	50301330	499	*	Promoter (1-2kb)	3	50296418	50299421	3004	2	24142	ENST00000443094.2	-1411	ENSG00000243477	NAA80	N(alpha)-acetyltransferase 80, NatH catalytic subunit
IRF1	chr3	124834868	124835366	499	*	Promoter (1-2kb)	3	124817621	124833020	15400	2	3693	ENST00000476988.2	-1848	ENSG00000082781	ITGB5	integrin subunit beta 5
IRF1	chr3	172592818	172593316	499	*	Promoter (1-2kb)	3	172590713	172594670	3958	2	105374219	ENST00000418839.2	1354	ENSG00000223387	LINC02068	long intergenic non-protein coding RNA 2068
IRF1	chr4	1722729	1723227	499	*	Promoter (<=1kb)	4	1723110	1745170	22061	1	10460	ENST00000651251.1	0	ENSG00000013810	TACC3	transforming acidic coiled-coil containing protein 3
IRF1	chr4	3293480	3293978	499	*	Promoter (<=1kb)	4	3293028	3418119	125092	1	6002	ENST00000506631.5	452	ENSG00000159788	RGS12	regulator of G protein signaling 12
IRF1	chr4	3531674	3532172	499	*	Promoter (<=1kb)	4	3512933	3532149	19217	2	4043	ENST00000296325.9	0	ENSG00000163956	LRPAP1	LDL receptor related protein associated protein 1
IRF1	chr4	7067258	7067756	499	*	Promoter (<=1kb)	4	7061138	7067547	6410	2	80273	ENST00000514056.1	0	ENSG00000109519	GRPEL1	GrpE like 1, mitochondrial
IRF1	chr4	15653860	15654358	499	*	Promoter (<=1kb)	4	15636373	15655295	18923	2	26234	ENST00000504837.1	937	ENSG00000118564	FBXL5	F-box and leucine rich repeat protein 5
IRF1	chr4	17578303	17578801	499	*	Promoter (<=1kb)	4	17577497	17585456	7960	1	51056	ENST00000509583.1	806	ENSG00000002549	LAP3	leucine aminopeptidase 3
IRF1	chr4	36241737	36242235	499	*	Promoter (1-2kb)	4	36160112	36243862	83751	2	116984	ENST00000508066.1	1627	ENSG00000047365	ARAP2	ArfGAP with RhoGAP domain, ankyrin repeat and PH domain 2
IRF1	chr4	39032712	39033210	499	*	Promoter (<=1kb)	4	38993735	39032922	39188	2	80008	ENST00000344606.6	0	ENSG00000121895	TMEM156	transmembrane protein 156
IRF1	chr4	39977152	39977650	499	*	Promoter (<=1kb)	4	39976113	39977510	1398	2	23244	ENST00000506262.1	0	ENSG00000121892	PDS5A	PDS5 cohesin associated factor A
IRF1	chr4	70839709	70840207	499	*	Promoter (<=1kb)	4	70815783	70839890	24108	2	2926	ENST00000254799.11	0	ENSG00000132463	GRSF1	G-rich RNA sequence binding factor 1
IRF1	chr4	74038566	74039064	499	*	Promoter (<=1kb)	4	74036589	74038689	2101	2	2921	ENST00000296026.4	0	ENSG00000163734	CXCL3	C-X-C motif chemokine ligand 3
IRF1	chr4	77734877	77735375	499	*	Promoter (2-3kb)	4	77728877	77731881	3005	2	246175	ENST00000508371.1	-2996	ENSG00000138767	CNOT6L	CCR4-NOT transcription complex subunit 6 like
IRF1	chr4	83013467	83013965	499	*	Promoter (<=1kb)	4	82927777	83012926	85150	2	132660	ENST00000505397.1	-541	ENSG00000189308	LIN54	lin-54 DREAM MuvB core complex component
IRF1	chr4	83484958	83485456	499	*	Promoter (<=1kb)	4	83459517	83485100	25584	2	84142	ENST00000321945.12	0	ENSG00000163322	ABRAXAS1	abraxas 1, BRCA1 A complex subunit
IRF1	chr4	99949562	99950060	499	*	Promoter (<=1kb)	4	99948778	99950254	1477	2	3015	ENST00000527366.1	194	ENSG00000164032	H2AZ1	H2A.Z variant histone 1
IRF1	chr4	102502133	102502631	499	*	Promoter (<=1kb)	4	102501898	102617117	115220	1	4790	ENST00000505458.5	235	ENSG00000109320	NFKB1	nuclear factor kappa B subunit 1
IRF1	chr4	112230739	112231237	499	*	Promoter (<=1kb)	4	112231740	112265319	33580	1	55435	ENST00000510527.5	-503	ENSG00000138660	AP1AR	adaptor related protein complex 1 associated regulatory protein
IRF1	chr4	141637029	141637527	499	*	Promoter (<=1kb)	4	141636947	141733123	96177	1	3600	ENST00000529613.5	82	ENSG00000164136	IL15	interleukin 15
IRF1	chr4	173371109	173371607	499	*	Promoter (<=1kb)	4	173370954	173377532	6579	1	8819	ENST00000296504.4	155	ENSG00000164105	SAP30	Sin3A associated protein 30
IRF1	chr4	183503648	183504146	499	*	Promoter (<=1kb)	4	183494884	183504200	9317	2	389247	ENST00000654924.1	54	NA	LOC389247	uncharacterized LOC389247
IRF1	chr4	184473833	184474331	499	*	Promoter (<=1kb)	4	184408158	184474049	65892	2	3660	ENST00000507523.5	0	ENSG00000168310	IRF2	interferon regulatory factor 2
IRF1	chr4	186068887	186069385	499	*	Promoter (<=1kb)	4	186069152	186088069	18918	1	7098	ENST00000296795.7	0	ENSG00000164342	TLR3	toll like receptor 3
IRF1	chr4	186191311	186191809	499	*	Promoter (<=1kb)	4	186191567	186213463	21897	1	285440	ENST00000378802.5	0	ENSG00000145476	CYP4V2	cytochrome P450 family 4 subfamily V member 2
IRF1	chr5	90474555	90475053	499	*	Promoter (<=1kb)	5	90474864	90497734	22871	1	10622	ENST00000503973.5	0	ENSG00000113356	POLR3G	RNA polymerase III subunit G
IRF1	chr5	103120516	103121014	499	*	Promoter (<=1kb)	5	103120608	103146591	25984	1	23262	ENST00000502481.5	0	ENSG00000145725	PPIP5K2	diphosphoinositol pentakisphosphate kinase 2
IRF1	chr5	111092037	111092535	499	*	Promoter (<=1kb)	5	111092172	111130502	38331	1	134430	ENST00000612402.4	0	ENSG00000134987	WDR36	WD repeat domain 36
IRF1	chr5	121962241	121962739	499	*	Promoter (<=1kb)	5	121961975	122028633	66659	1	153443	ENST00000339397.5	266	ENSG00000151304	SRFBP1	serum response factor binding protein 1
IRF1	chr5	123422706	123423204	499	*	Promoter (<=1kb)	5	123344885	123423303	78419	2	153241	ENST00000306467.9	99	ENSG00000168944	CEP120	centrosomal protein 120
IRF1	chr5	126778150	126778648	499	*	Promoter (<=1kb)	5	126777379	126810255	32877	1	4001	ENST00000463908.2	771	ENSG00000113368	LMNB1	lamin B1
IRF1	chr5	131171163	131171661	499	*	Promoter (<=1kb)	5	131159478	131171735	12258	2	3094	ENST00000506207.1	74	ENSG00000169567	HINT1	histidine triad nucleotide binding protein 1
IRF1	chr5	131264447	131264945	499	*	Promoter (<=1kb)	5	131264100	131394667	130568	1	56990	ENST00000505065.1	347	ENSG00000158985	CDC42SE2	CDC42 small effector 2
IRF1	chr5	133051081	133051579	499	*	Promoter (<=1kb)	5	133052013	133106449	54437	1	3308	ENST00000304858.7	-434	ENSG00000170606	HSPA4	heat shock protein family A (Hsp70) member 4
IRF1	chr5	133967622	133968120	499	*	Promoter (<=1kb)	5	133955510	133968625	13116	2	56951	ENST00000231512.5	505	ENSG00000113583	C5orf15	chromosome 5 open reading frame 15
IRF1	chr5	134738942	134739440	499	*	Promoter (<=1kb)	5	134738583	134751377	12795	1	819	ENST00000514518.1	359	ENSG00000164615	CAMLG	calcium modulating ligand
IRF1	chr5	139294483	139294981	499	*	Promoter (<=1kb)	5	139294530	139307715	13186	1	9782	ENST00000514488.1	0	ENSG00000015479	MATR3	matrin 3
IRF1	chr5	139402500	139402998	499	*	Promoter (<=1kb)	5	139396778	139402663	5886	2	202051	ENST00000512761.5	0	ENSG00000170469	SPATA24	spermatogenesis associated 24
IRF1	chr5	140402279	140402777	499	*	Promoter (<=1kb)	5	140401921	140472477	70557	1	54882	ENST00000394722.7	358	ENSG00000131503	ANKHD1	ankyrin repeat and KH domain containing 1
IRF1	chr5	141636075	141636573	499	*	Promoter (<=1kb)	5	141628559	141636825	8267	2	8841	ENST00000495485.1	252	ENSG00000171720	HDAC3	histone deacetylase 3
IRF1	chr5	151126065	151126563	499	*	Promoter (1-2kb)	5	151122221	151128371	6151	2	309	ENST00000520054.1	1808	ENSG00000197043	ANXA6	annexin A6
IRF1	chr5	151772374	151772872	499	*	Promoter (<=1kb)	5	151772504	151797369	24866	1	10146	ENST00000522666.1	0	ENSG00000145907	G3BP1	G3BP stress granule assembly factor 1
IRF1	chr5	172007307	172007805	499	*	Promoter (<=1kb)	5	171861549	172006873	145325	2	23291	ENST00000296933.10	-434	ENSG00000072803	FBXW11	F-box and WD repeat domain containing 11
IRF1	chr5	175478284	175478782	499	*	Promoter (<=1kb)	5	175478560	175529742	51183	1	94081	ENST00000321442.10	0	ENSG00000164466	SFXN1	sideroflexin 1
IRF1	chr5	176447513	176448011	499	*	Promoter (<=1kb)	5	176447628	176486427	38800	1	23197	ENST00000510730.5	0	ENSG00000113194	FAF2	Fas associated factor family member 2
IRF1	chr5	176533806	176534304	499	*	Promoter (2-3kb)	5	176532480	176536330	3851	2	22838	ENST00000509404.1	2026	ENSG00000146083	RNF44	ring finger protein 44
IRF1	chr5	177134388	177134886	499	*	Promoter (<=1kb)	5	177134229	177295762	161534	1	64324	ENST00000347982.8	159	ENSG00000165671	NSD1	nuclear receptor binding SET domain protein 1
IRF1	chr5	177412473	177412971	499	*	Promoter (2-3kb)	5	177402140	177409576	7437	2	2161	ENST00000253496.3	-2897	ENSG00000131187	F12	coagulation factor XII
IRF1	chr5	177553709	177554207	499	*	Promoter (<=1kb)	5	177538006	177553766	15761	2	54540	ENST00000510429.1	0	ENSG00000146067	FAM193B	family with sequence similarity 193 member B
IRF1	chr5	181190322	181190820	499	*	Promoter (1-2kb)	5	181191046	181191852	807	2	102577426	ENST00000513771.1	1032	ENSG00000248473	LINC01962	long intergenic non-protein coding RNA 1962
IRF1	chr6	31493692	31494190	499	*	Promoter (<=1kb)	6	31480070	31494320	14251	2	102725068	ENST00000656299.1	130	ENSG00000286940	MICB-DT	MICB divergent transcript
IRF1	chr6	33075143	33075641	499	*	Promoter (<=1kb)	6	33075990	33089696	13707	1	3115	ENST00000418931.7	-349	ENSG00000223865	HLA-DPB1	major histocompatibility complex, class II, DP beta 1
IRF1	chr6	33276829	33277327	499	*	Promoter (<=1kb)	6	33277123	33278825	1703	1	8705	ENST00000451237.3	0	ENSG00000235863	B3GALT4	beta-1,3-galactosyltransferase 4
IRF1	chr6	33409461	33409959	499	*	Promoter (<=1kb)	6	33410399	33413294	2896	1	5252	ENST00000427004.5	-440	ENSG00000112511	PHF1	PHD finger protein 1
IRF1	chr6	43013274	43013772	499	*	Promoter (<=1kb)	6	43011143	43013684	2542	2	4201	ENST00000642555.1	0	ENSG00000124733	MEA1	male-enhanced antigen 1
IRF1	chr6	83430910	83431408	499	*	Promoter (<=1kb)	6	83210402	83431051	220650	2	4199	ENST00000369705.4	0	ENSG00000065833	ME1	malic enzyme 1
IRF1	chr6	137868614	137869112	499	*	Promoter (<=1kb)	6	137823675	137868233	44559	2	100130476	ENST00000606998.1	-381	ENSG00000237499	WAKMAR2	wound and keratinocyte migration associated lncRNA 2
IRF1	chr6	137870569	137871067	499	*	Promoter (<=1kb)	6	137871211	137878860	7650	1	7128	ENST00000614035.4	-144	ENSG00000118503	TNFAIP3	TNF alpha induced protein 3
IRF1	chr6	138795773	138796271	499	*	Promoter (<=1kb)	6	138795926	138904070	108145	1	345930	ENST00000423192.5	0	ENSG00000203734	ECT2L	epithelial cell transforming 2 like
IRF1	chr7	873255	873753	499	*	Promoter (2-3kb)	7	876554	896436	19883	1	51608	ENST00000265857.8	-2801	ENSG00000239857	GET4	guided entry of tail-anchored proteins factor 4
IRF1	chr7	26152855	26153353	499	*	Promoter (<=1kb)	7	26152198	26187137	34940	1	9603	ENST00000056233.4	657	ENSG00000050344	NFE2L3	nuclear factor, erythroid 2 like 3
IRF1	chr7	76201606	76202104	499	*	Promoter (<=1kb)	7	76201896	76287287	85392	1	222183	ENST00000611745.2	0	ENSG00000177679	SRRM3	serine/arginine repetitive matrix 3
IRF1	chr7	93147355	93147853	499	*	Promoter (<=1kb)	7	93131033	93148345	17313	2	219285	ENST00000437805.5	492	ENSG00000177409	SAMD9L	sterile alpha motif domain containing 9 like
IRF1	chr7	99326143	99326641	499	*	Promoter (<=1kb)	7	99325927	99366226	40300	1	10552	ENST00000432786.5	216	ENSG00000241685	ARPC1A	actin related protein 2/3 complex subunit 1A
IRF1	chr7	102404513	102405011	499	*	Promoter (<=1kb)	7	102404357	102426666	22310	1	79706	ENST00000468316.1	156	ENSG00000128563	PRKRIP1	PRKR interacting protein 1
IRF1	chr7	130051153	130051651	499	*	Promoter (<=1kb)	7	130018286	130051451	33166	2	51530	ENST00000358303.8	0	ENSG00000091732	ZC3HC1	zinc finger C3HC-type containing 1
IRF1	chr7	143287333	143287831	499	*	Promoter (<=1kb)	7	143262404	143287997	25594	2	105375545	ENST00000446192.2	166	NA	LOC105375545	uncharacterized LOC105375545
IRF1	chr7	152435772	152436270	499	*	Promoter (<=1kb)	7	152134925	152436003	301079	2	58508	ENST00000262189.11	0	ENSG00000055609	KMT2C	lysine methyltransferase 2C
IRF1	chr7	155002507	155003005	499	*	Promoter (<=1kb)	7	154943691	155002972	59282	2	22976	ENST00000397192.5	0	ENSG00000157212	PAXIP1	PAX interacting protein 1
IRF1	chr7	157335921	157336419	499	*	Promoter (<=1kb)	7	157335381	157382336	46956	1	10049	ENST00000441561.5	540	ENSG00000105993	DNAJB6	DnaJ heat shock protein family (Hsp40) member B6
IRF1	chr8	30157477	30157975	499	*	Promoter (1-2kb)	8	30156375	30180501	24127	1	10671	ENST00000519830.1	1102	ENSG00000104671	DCTN6	dynactin subunit 6
IRF1	chr8	38784696	38785194	499	*	Promoter (<=1kb)	8	38785674	38819631	33958	1	6867	ENST00000524354.5	-480	ENSG00000147526	TACC1	transforming acidic coiled-coil containing protein 1
IRF1	chr8	132920607	132921105	499	*	Promoter (1-2kb)	8	132919440	133134827	215388	1	7038	ENST00000519178.5	1167	ENSG00000042832	TG	thyroglobulin
IRF1	chr8	143563217	143563715	499	*	Promoter (1-2kb)	8	143562050	143563062	1013	1	79792	ENST00000525208.1	1167	ENSG00000104518	GSDMD	gasdermin D
IRF1	chr8	144100267	144100765	499	*	Promoter (<=1kb)	8	144099250	144100842	1593	2	81858	ENST00000530216.5	77	ENSG00000179526	SHARPIN	SHANK associated RH domain interactor
IRF1	chr8	144319789	144320287	499	*	Promoter (1-2kb)	8	144316320	144318724	2405	2	8694	ENST00000524965.5	-1065	ENSG00000185000	DGAT1	diacylglycerol O-acyltransferase 1
IRF1	chr8	144520132	144520630	499	*	Promoter (<=1kb)	8	144519267	144520822	1556	1	9684	ENST00000531310.1	865	ENSG00000160959	LRRC14	leucine rich repeat containing 14
IRF1	chr8	144790956	144791454	499	*	Promoter (<=1kb)	8	144789765	144790872	1108	2	6132	ENST00000534781.1	-84	ENSG00000161016	RPL8	ribosomal protein L8
IRF1	chr8	144826068	144826566	499	*	Promoter (<=1kb)	8	144827464	144841831	14368	1	7553	ENST00000532777.5	-898	ENSG00000147789	ZNF7	zinc finger protein 7
IRF1	chr9	89317927	89318425	499	*	Promoter (<=1kb)	9	89318500	89359663	41164	1	79048	ENST00000375807.8	-75	ENSG00000187742	SECISBP2	SECIS binding protein 2
IRF1	chr9	91426051	91426549	499	*	Promoter (2-3kb)	9	91409045	91423832	14788	2	4783	ENST00000297689.4	-2219	ENSG00000165030	NFIL3	nuclear factor, interleukin 3 regulated
IRF1	chr9	93093503	93094001	499	*	Promoter (2-3kb)	9	93096217	93113283	17067	1	84270	ENST00000375464.7	-2216	ENSG00000165233	CARD19	caspase recruitment domain family member 19
IRF1	chr9	104094288	104094786	499	*	Promoter (<=1kb)	9	104094296	104102193	7898	1	10592	ENST00000440179.5	0	ENSG00000136824	SMC2	structural maintenance of chromosomes 2
IRF1	chr9	111039035	111039533	499	*	Promoter (<=1kb)	9	110941668	111038458	96791	2	1902	ENST00000441240.1	-577	ENSG00000198121	LPAR1	lysophosphatidic acid receptor 1
IRF1	chr9	113220592	113221090	499	*	Promoter (<=1kb)	9	113161006	113221277	60272	2	23307	ENST00000238256.8	187	ENSG00000119321	FKBP15	FKBP prolyl isomerase 15
IRF1	chr9	113274382	113274880	499	*	Promoter (<=1kb)	9	113275343	113292905	17563	1	9128	ENST00000374199.8	-463	ENSG00000136875	PRPF4	pre-mRNA processing factor 4
IRF1	chr9	113577822	113578320	499	*	Promoter (2-3kb)	9	113580660	113597738	17079	1	5998	ENST00000374134.7	-2340	ENSG00000138835	RGS3	regulator of G protein signaling 3
IRF1	chr9	121651350	121651848	499	*	Promoter (<=1kb)	9	121651594	121785530	133937	1	153090	ENST00000408936.7	0	ENSG00000136848	DAB2IP	DAB2 interacting protein
IRF1	chr9	122941283	122941781	499	*	Promoter (<=1kb)	9	122941090	122997335	56246	1	23637	ENST00000426918.2	193	ENSG00000011454	RABGAP1	RAB GTPase activating protein 1
IRF1	chr9	123929103	123929601	499	*	Promoter (<=1kb)	9	123379654	123930107	550454	2	57706	ENST00000373624.6	506	ENSG00000119522	DENND1A	DENN domain containing 1A
IRF1	chr9	128685284	128685782	499	*	Promoter (<=1kb)	9	128685083	128694734	9652	1	6418	ENST00000409104.7	201	ENSG00000119335	SET	SET nuclear proto-oncogene
IRF1	chr9	129484220	129484718	499	*	Promoter (<=1kb)	9	129483451	129504274	20824	1	100506190	ENST00000454968.5	769	NA	LINC00963	long intergenic non-protein coding RNA 963
IRF1	chr9	129610996	129611494	499	*	Promoter (2-3kb)	9	129608884	129635930	27047	1	28989	ENST00000372486.5	2112	ENSG00000148335	NTMT1	N-terminal Xaa-Pro-Lys N-methyltransferase 1
IRF1	chr9	130694153	130694651	499	*	Promoter (<=1kb)	9	130693806	130703181	9376	1	23404	ENST00000495699.2	347	ENSG00000130713	EXOSC2	exosome component 2
IRF1	chr9	133146867	133147365	499	*	Promoter (1-2kb)	9	133097720	133149334	51615	2	5900	ENST00000393160.7	1969	ENSG00000160271	RALGDS	ral guanine nucleotide dissociation stimulator
IRF1	chr9	134024410	134024908	499	*	Promoter (<=1kb)	9	134025481	134031587	6107	1	266655	ENST00000603928.3	-573	ENSG00000235106	BRD3OS	BRD3 opposite strand
IRF1	chr9	134136399	134136897	499	*	Promoter (<=1kb)	9	134136088	134159968	23881	1	11091	ENST00000358625.3	311	ENSG00000196363	WDR5	WD repeat domain 5
IRF1	chr9	136850215	136850713	499	*	Promoter (<=1kb)	9	136850943	136860799	9857	1	158056	ENST00000485732.5	-230	ENSG00000177943	MAMDC4	MAM domain containing 4
IRF1	chr9	136865116	136865614	499	*	Promoter (<=1kb)	9	136862490	136866266	3777	2	8721	ENST00000371648.4	652	ENSG00000107223	EDF1	endothelial differentiation related factor 1
IRF1	chr9	136949132	136949630	499	*	Promoter (<=1kb)	9	136949551	136953074	3524	1	286256	ENST00000484304.1	0	ENSG00000184925	LCN12	lipocalin 12
IRF1	chr9	136992728	136993226	499	*	Promoter (<=1kb)	9	136992761	136993976	1216	1	286257	ENST00000492564.2	0	ENSG00000148362	PAXX	PAXX non-homologous end joining factor
IRF1	chr9	137028084	137028582	499	*	Promoter (<=1kb)	9	137007234	137028237	21004	2	20	ENST00000341511.11	0	ENSG00000107331	ABCA2	ATP binding cassette subfamily A member 2
IRF1	chr9	137453033	137453531	499	*	Promoter (<=1kb)	9	137449935	137453171	3237	2	26012	ENST00000482448.1	0	ENSG00000165802	NSMF	NMDA receptor synaptonuclear signaling and neuronal migration factor
IRF1	chr9	137550880	137551378	499	*	Promoter (<=1kb)	9	137459952	137550402	90451	2	375775	ENST00000406427.6	-478	ENSG00000130653	PNPLA7	patatin like phospholipase domain containing 7
IRF1	chr9	137551580	137552078	499	*	Promoter (<=1kb)	9	137551879	137552555	677	1	64975	ENST00000371443.6	0	ENSG00000182154	MRPL41	mitochondrial ribosomal protein L41
IRF1	chr9	137604713	137605211	499	*	Promoter (<=1kb)	9	137605685	137614314	8630	1	92714	ENST00000483563.5	-474	ENSG00000197070	ARRDC1	arrestin domain containing 1
IRF1	chr9	137619317	137619815	499	*	Promoter (<=1kb)	9	137620047	137711030	90984	1	79813	ENST00000637335.1	-232	ENSG00000181090	EHMT1	euchromatic histone lysine methyltransferase 1
IRF1	chr10	31031009	31031507	499	*	Promoter (<=1kb)	10	30844781	31031925	187145	2	220929	ENST00000375311.1	418	ENSG00000183621	ZNF438	zinc finger protein 438
IRF1	chr10	68075585	68076083	499	*	Promoter (<=1kb)	10	67922489	68075348	152860	2	26091	ENST00000373700.8	-237	ENSG00000148634	HERC4	HECT and RLD domain containing E3 ubiquitin protein ligase 4
IRF1	chr10	69407946	69408444	499	*	Promoter (<=1kb)	10	69403903	69409282	5380	2	6865	ENST00000373307.5	838	ENSG00000075073	TACR2	tachykinin receptor 2
IRF1	chr10	73496097	73496595	499	*	Promoter (<=1kb)	10	73496287	73505424	9138	1	101929145	ENST00000596320.5	0	ENSG00000221817	PPP3CB-AS1	PPP3CB antisense RNA 1 (head to head)
IRF1	chr10	73771570	73772068	499	*	Promoter (<=1kb)	10	73772276	73776219	3944	1	170384	ENST00000372841.8	-208	ENSG00000196968	FUT11	fucosyltransferase 11
IRF1	chr10	77405616	77406114	499	*	Promoter (1-2kb)	10	76884878	77404025	519148	2	3778	ENST00000406533.7	-1591	ENSG00000156113	KCNMA1	potassium calcium-activated channel subfamily M alpha 1
IRF1	chr10	97736314	97736812	499	*	Promoter (<=1kb)	10	97737121	97760906	23786	1	118813	ENST00000337540.11	-309	ENSG00000155256	ZFYVE27	zinc finger FYVE-type containing 27
IRF1	chr10	100508663	100509161	499	*	Promoter (<=1kb)	10	100494845	100508793	13949	2	25956	ENST00000484848.5	0	ENSG00000075826	SEC31B	SEC31 homolog B, COPII coat complex component
IRF1	chr10	102396146	102396644	499	*	Promoter (<=1kb)	10	102395707	102396973	1267	1	4791	ENST00000471698.6	439	ENSG00000077150	NFKB2	nuclear factor kappa B subunit 2
IRF1	chr10	110568058	110568556	499	*	Promoter (<=1kb)	10	110568327	110582006	13680	1	9126	ENST00000462899.1	0	ENSG00000108055	SMC3	structural maintenance of chromosomes 3
IRF1	chr10	119131605	119132103	499	*	Promoter (2-3kb)	10	119129475	119135180	5706	1	404636	ENST00000462327.1	2130	ENSG00000119979	DENND10	DENN domain containing 10
IRF1	chr10	128125754	128126252	499	*	Promoter (<=1kb)	10	128096659	128126204	29546	2	4288	ENST00000368653.7	0	ENSG00000148773	MKI67	marker of proliferation Ki-67
IRF1	chr10	130135615	130136113	499	*	Promoter (<=1kb)	10	130136391	130179672	43282	1	10539	ENST00000331244.10	-278	ENSG00000108010	GLRX3	glutaredoxin 3
IRF1	chr10	133401079	133401577	499	*	Promoter (<=1kb)	10	133401423	133402839	1417	1	92170	ENST00000492266.1	0	ENSG00000148824	MTG1	mitochondrial ribosome associated GTPase 1
IRF1	chr11	314922	315420	499	*	Promoter (<=1kb)	11	314418	314962	545	1	8519	ENST00000525554.1	504	ENSG00000185885	IFITM1	interferon induced transmembrane protein 1
IRF1	chr11	795450	795948	499	*	Promoter (<=1kb)	11	792455	795470	3016	2	79751	ENST00000625419.2	0	ENSG00000177542	SLC25A22	solute carrier family 25 member 22
IRF1	chr11	2401319	2401817	499	*	Promoter (<=1kb)	11	2402100	2403448	1349	1	10078	ENST00000440813.1	-283	ENSG00000184281	TSSC4	tumor suppressing subtransferable candidate 4
IRF1	chr11	3840124	3840622	499	*	Promoter (<=1kb)	11	3827416	3840842	13427	2	391	ENST00000396978.1	220	ENSG00000177105	RHOG	ras homolog family member G
IRF1	chr11	4393457	4393955	499	*	Promoter (<=1kb)	11	4384897	4393702	8806	2	6737	ENST00000254436.8	0	ENSG00000132109	TRIM21	tripartite motif containing 21
IRF1	chr11	6605955	6606453	499	*	Promoter (1-2kb)	11	6607671	6608418	748	1	3611	ENST00000524735.1	-1218	ENSG00000166333	ILK	integrin linked kinase
IRF1	chr11	9759567	9760065	499	*	Promoter (<=1kb)	11	9754770	9759533	4764	2	440028	ENST00000500698.1	-34	ENSG00000245522	LINC02709	long intergenic non-protein coding RNA 2709
IRF1	chr11	57568088	57568586	499	*	Promoter (<=1kb)	11	57551656	57568284	16629	2	9246	ENST00000340573.8	0	ENSG00000156587	UBE2L6	ubiquitin conjugating enzyme E2 L6
IRF1	chr11	61333705	61334203	499	*	Promoter (<=1kb)	11	61329957	61333775	3819	2	1642	ENST00000543627.1	0	ENSG00000167986	DDB1	damage specific DNA binding protein 1
IRF1	chr11	62752844	62753342	499	*	Promoter (<=1kb)	11	62753318	62754159	842	2	79842	ENST00000527994.1	817	ENSG00000185670	ZBTB3	zinc finger and BTB domain containing 3
IRF1	chr11	63536601	63537099	499	*	Promoter (<=1kb)	11	63536808	63546458	9651	1	5920	ENST00000255688.8	0	ENSG00000133321	PLAAT4	phospholipase A and acyltransferase 4
IRF1	chr11	63671471	63671969	499	*	Promoter (<=1kb)	11	63629253	63671909	42657	2	25923	ENST00000538786.1	0	ENSG00000184743	ATL3	atlastin GTPase 3
IRF1	chr11	64186328	64186826	499	*	Promoter (<=1kb)	11	64186303	64195811	9509	1	10963	ENST00000540501.1	25	ENSG00000168439	STIP1	stress induced phosphoprotein 1
IRF1	chr11	64244871	64245369	499	*	Promoter (<=1kb)	11	64244549	64245816	1268	2	26472	ENST00000542235.1	447	ENSG00000173457	PPP1R14B	protein phosphatase 1 regulatory inhibitor subunit 14B
IRF1	chr11	64303737	64304235	499	*	Promoter (<=1kb)	11	64303655	64304749	1095	1	25858	ENST00000535981.1	82	ENSG00000219435	CATSPERZ	catsper channel auxiliary subunit zeta
IRF1	chr11	64872730	64873228	499	*	Promoter (2-3kb)	11	64859945	64875666	15722	2	10938	ENST00000455148.1	2438	ENSG00000110047	EHD1	EH domain containing 1
IRF1	chr11	66068152	66068650	499	*	Promoter (1-2kb)	11	66070272	66244744	174473	1	55690	ENST00000320580.9	-1622	ENSG00000175115	PACS1	phosphofurin acidic cluster sorting protein 1
IRF1	chr11	66266789	66267287	499	*	Promoter (1-2kb)	11	66268590	66276629	8040	1	81876	ENST00000527397.1	-1303	ENSG00000174903	RAB1B	RAB1B, member RAS oncogene family
IRF1	chr11	82901884	82902382	499	*	Promoter (<=1kb)	11	82901742	82932216	30475	1	220042	ENST00000525388.5	142	ENSG00000165490	DDIAS	DNA damage induced apoptosis suppressor
IRF1	chr11	102317708	102318206	499	*	Promoter (<=1kb)	11	102317563	102339403	21841	1	330	ENST00000532808.5	145	ENSG00000023445	BIRC3	baculoviral IAP repeat containing 3
IRF1	chr12	31494413	31494911	499	*	Promoter (<=1kb)	12	31451702	31495902	44201	2	160518	ENST00000546299.1	991	ENSG00000170456	DENND5B	DENN domain containing 5B
IRF1	chr12	54038801	54039299	499	*	Promoter (<=1kb)	12	54037854	54053424	15571	1	3221	ENST00000507650.1	947	ENSG00000198353	HOXC4	homeobox C4
IRF1	chr12	54378991	54379489	499	*	Promoter (<=1kb)	12	54369878	54379189	9312	2	25946	ENST00000552382.5	0	ENSG00000161642	ZNF385A	zinc finger protein 385A
IRF1	chr12	56159718	56160216	499	*	Promoter (<=1kb)	12	56160036	56162970	2935	1	4637	ENST00000546845.1	0	ENSG00000092841	MYL6	myosin light chain 6
IRF1	chr12	58877104	58877602	499	*	Promoter (<=1kb)	12	58874053	58877494	3442	2	121227	ENST00000552646.1	0	ENSG00000139263	LRIG3	leucine rich repeats and immunoglobulin like domains 3
IRF1	chr12	111406378	111406876	499	*	Promoter (<=1kb)	12	111405948	111451623	45676	1	10019	ENST00000341259.6	430	ENSG00000111252	SH2B3	SH2B adaptor protein 3
IRF1	chr12	116910698	116911196	499	*	Promoter (<=1kb)	12	116910950	117031148	120199	1	26259	ENST00000652555.1	0	ENSG00000174989	FBXW8	F-box and WD repeat domain containing 8
IRF1	chr13	110870116	110870614	499	*	Promoter (<=1kb)	13	110863987	110870251	6265	2	283487	ENST00000538077.2	0	ENSG00000255874	LINC00346	long intergenic non-protein coding RNA 346
IRF1	chr14	21476122	21476620	499	*	Promoter (<=1kb)	14	21476597	21488850	12254	1	9878	ENST00000416256.5	0	ENSG00000092203	TOX4	TOX high mobility group box family member 4
IRF1	chr14	22900167	22900665	499	*	Promoter (1-2kb)	14	22901672	22902241	570	2	55147	ENST00000557245.1	1576	ENSG00000100461	RBM23	RNA binding motif protein 23
IRF1	chr14	22920216	22920714	499	*	Promoter (<=1kb)	14	22920639	22923403	2765	1	100505758	ENST00000457443.2	0	ENSG00000237054	PRMT5-AS1	PRMT5 antisense RNA 1
IRF1	chr14	23566905	23567403	499	*	Promoter (<=1kb)	14	23559612	23567324	7713	2	8906	ENST00000465445.6	0	ENSG00000213983	AP1G2	adaptor related protein complex 1 subunit gamma 2
IRF1	chr14	24146059	24146557	499	*	Promoter (<=1kb)	14	24143382	24146238	2857	2	5721	ENST00000559453.5	0	ENSG00000100911	PSME2	proteasome activator subunit 2
IRF1	chr14	24270789	24271287	499	*	Promoter (<=1kb)	14	24267904	24271183	3280	2	5875	ENST00000543002.5	0	ENSG00000100949	RABGGTA	Rab geranylgeranyltransferase subunit alpha
IRF1	chr14	24296789	24297287	499	*	Promoter (2-3kb)	14	24290600	24294656	4057	2	115817	ENST00000561137.5	-2133	ENSG00000157379	DHRS1	dehydrogenase/reductase 1
IRF1	chr14	24327844	24328342	499	*	Promoter (1-2kb)	14	24325824	24329468	3645	2	196883	ENST00000556932.1	1126	ENSG00000129467	ADCY4	adenylate cyclase 4
IRF1	chr14	35293320	35293818	499	*	Promoter (<=1kb)	14	35292473	35317419	24947	1	5687	ENST00000556506.1	847	ENSG00000100902	PSMA6	proteasome 20S subunit alpha 6
IRF1	chr14	45133766	45134264	499	*	Promoter (<=1kb)	14	45115599	45134481	18883	2	2287	ENST00000396062.4	217	ENSG00000100442	FKBP3	FKBP prolyl isomerase 3
IRF1	chr14	54877092	54877590	499	*	Promoter (<=1kb)	14	54878113	54878193	81	2	100422984	ENST00000580634.1	603	ENSG00000265432	MIR4308	microRNA 4308
IRF1	chr14	65098594	65099092	499	*	Promoter (2-3kb)	14	65077193	65101685	24493	2	4149	ENST00000553951.1	2593	ENSG00000125952	MAX	MYC associated factor X
IRF1	chr14	73757734	73758232	499	*	Promoter (<=1kb)	14	73758747	73758819	73	1	100616158	ENST00000582238.1	-515	ENSG00000264741	MIR4505	microRNA 4505
IRF1	chr14	89186302	89186800	499	*	Promoter (<=1kb)	14	89180756	89185873	5118	2	1112	ENST00000556541.1	-429	ENSG00000053254	FOXN3	forkhead box N3
IRF1	chr14	96204546	96205044	499	*	Promoter (<=1kb)	14	96204844	96263929	59086	1	623	ENST00000553811.1	0	ENSG00000100739	BDKRB1	bradykinin receptor B1
IRF1	chr15	34367911	34368409	499	*	Promoter (<=1kb)	15	34358633	34367196	8564	2	254531	ENST00000314891.11	-715	ENSG00000176454	LPCAT4	lysophosphatidylcholine acyltransferase 4
IRF1	chr15	43800860	43801358	499	*	Promoter (<=1kb)	15	43800627	43801928	1302	1	25764	ENST00000497142.1	233	ENSG00000242028	HYPK	huntingtin interacting protein K
IRF1	chr15	44733570	44734068	499	*	Promoter (2-3kb)	15	44736528	44767827	31300	1	140691	ENST00000329464.9	-2460	ENSG00000185880	TRIM69	tripartite motif containing 69
IRF1	chr15	94229481	94229979	499	*	Promoter (1-2kb)	15	94231538	94358606	127069	1	55784	ENST00000543482.5	-1559	ENSG00000140563	MCTP2	multiple C2 and transmembrane domain containing 2
IRF1	chr16	1420085	1420583	499	*	Promoter (<=1kb)	16	1419752	1420747	996	2	283951	ENST00000442039.3	164	ENSG00000174109	C16orf91	chromosome 16 open reading frame 91
IRF1	chr16	1768740	1769238	499	*	Promoter (<=1kb)	16	1767957	1769020	1064	1	23162	ENST00000563868.1	783	ENSG00000138834	MAPK8IP3	mitogen-activated protein kinase 8 interacting protein 3
IRF1	chr16	1984405	1984903	499	*	Promoter (<=1kb)	16	1984711	1986115	1405	1	2671	ENST00000567719.1	0	ENSG00000127554	GFER	growth factor, augmenter of liver regeneration
IRF1	chr16	2205835	2206333	499	*	Promoter (<=1kb)	16	2206029	2209370	3342	1	64223	ENST00000563067.5	0	ENSG00000167965	MLST8	MTOR associated protein, LST8 homolog
IRF1	chr16	3026361	3026859	499	*	Promoter (2-3kb)	16	3022918	3024286	1369	2	54985	ENST00000573842.1	-2075	ENSG00000103145	HCFC1R1	host cell factor C1 regulator 1
IRF1	chr16	3058605	3059103	499	*	Promoter (<=1kb)	16	3057861	3059085	1225	2	100507419	ENST00000572222.1	0	NA	MMP25-AS1	MMP25 antisense RNA 1
IRF1	chr16	10877526	10878024	499	*	Promoter (<=1kb)	16	10877331	10910243	32913	1	4261	ENST00000537380.1	195	ENSG00000179583	CIITA	class II major histocompatibility complex transactivator
IRF1	chr16	10945466	10945964	499	*	Promoter (<=1kb)	16	10944581	11126787	182207	1	23274	ENST00000409552.4	885	ENSG00000038532	CLEC16A	C-type lectin domain containing 16A
IRF1	chr16	11258566	11259064	499	*	Promoter (2-3kb)	16	11254405	11256179	1775	2	8651	ENST00000332029.2	-2387	ENSG00000185338	SOCS1	suppressor of cytokine signaling 1
IRF1	chr16	29808428	29808926	499	*	Promoter (<=1kb)	16	29808679	29812227	3549	1	4150	ENST00000562594.2	0	ENSG00000103495	MAZ	MYC associated zinc finger protein
IRF1	chr16	30656716	30657214	499	*	Promoter (<=1kb)	16	30655719	30656413	695	1	78994	ENST00000565977.1	997	ENSG00000156858	PRR14	proline rich 14
IRF1	chr16	30921022	30921520	499	*	Promoter (1-2kb)	16	30923055	30925931	2877	1	54620	ENST00000562798.1	-1535	ENSG00000099364	FBXL19	F-box and leucine rich repeat protein 19
IRF1	chr16	57764762	57765260	499	*	Promoter (<=1kb)	16	57759753	57764389	4637	2	3801	ENST00000565270.1	-373	ENSG00000140859	KIFC3	kinesin family member C3
IRF1	chr16	89289370	89289868	499	*	Promoter (<=1kb)	16	89285166	89288977	3812	2	29123	ENST00000568100.2	-393	ENSG00000167522	ANKRD11	ankyrin repeat domain 11
IRF1	chr17	751567	752065	499	*	Promoter (<=1kb)	17	747844	752038	4195	2	50628	ENST00000574958.1	0	ENSG00000179409	GEMIN4	gem nuclear organelle associated protein 4
IRF1	chr17	2029828	2030326	499	*	Promoter (<=1kb)	17	2030110	2043430	13321	1	1801	ENST00000263083.10	0	ENSG00000108963	DPH1	diphthamide biosynthesis 1
IRF1	chr17	4733171	4733669	499	*	Promoter (1-2kb)	17	4731431	4732433	1003	1	400569	ENST00000573708.1	1740	ENSG00000161920	MED11	mediator complex subunit 11
IRF1	chr17	4939143	4939641	499	*	Promoter (<=1kb)	17	4937763	4939913	2151	2	8402	ENST00000576951.1	272	ENSG00000108528	SLC25A11	solute carrier family 25 member 11
IRF1	chr17	7213603	7214101	499	*	Promoter (<=1kb)	17	7190675	7213912	23238	2	1742	ENST00000648896.1	0	ENSG00000132535	DLG4	discs large MAGUK scaffold protein 4
IRF1	chr17	7243677	7244175	499	*	Promoter (<=1kb)	17	7240427	7244635	4209	2	11337	ENST00000570760.2	460	ENSG00000170296	GABARAP	GABA type A receptor-associated protein
IRF1	chr17	7562192	7562690	499	*	Promoter (<=1kb)	17	7562226	7571969	9744	1	26168	ENST00000429205.6	0	ENSG00000161956	SENP3	SUMO specific peptidase 3
IRF1	chr17	8139960	8140458	499	*	Promoter (1-2kb)	17	8141216	8142191	976	2	5187	ENST00000583677.1	1733	ENSG00000179094	PER1	period circadian regulator 1
IRF1	chr17	8383699	8384197	499	*	Promoter (<=1kb)	17	8377523	8383213	5691	2	6154	ENST00000583011.6	-486	ENSG00000161970	RPL26	ribosomal protein L26
IRF1	chr17	40031552	40032050	499	*	Promoter (<=1kb)	17	40031168	40032433	1266	2	9862	ENST00000584077.1	383	ENSG00000008838	MED24	mediator complex subunit 24
IRF1	chr17	44007555	44008053	499	*	Promoter (1-2kb)	17	44006048	44009063	3016	1	162417	ENST00000592915.1	1507	ENSG00000161653	NAGS	N-acetylglutamate synthase
IRF1	chr17	44217664	44218162	499	*	Promoter (<=1kb)	17	44207240	44218502	11263	2	7343	ENST00000526094.5	340	ENSG00000108312	UBTF	upstream binding transcription factor
IRF1	chr17	47942008	47942506	499	*	Promoter (<=1kb)	17	47942009	47946704	4696	1	55163	ENST00000641285.1	0	ENSG00000108439	PNPO	pyridoxamine 5'-phosphate oxidase
IRF1	chr17	50101320	50101818	499	*	Promoter (2-3kb)	17	50104324	50108322	3999	1	5164	ENST00000510219.2	-2506	ENSG00000005882	PDK2	pyruvate dehydrogenase kinase 2
IRF1	chr17	51167471	51167969	499	*	Promoter (<=1kb)	17	51168019	51171613	3595	1	4831	ENST00000570801.1	-50	ENSG00000243678	NME2	NME/NM23 nucleoside diphosphate kinase 2
IRF1	chr17	58351585	58352083	499	*	Promoter (<=1kb)	17	58346016	58351661	5646	2	6827	ENST00000581540.5	0	ENSG00000213246	SUPT4H1	SPT4 homolog, DSIF elongation factor subunit
IRF1	chr17	63837882	63838380	499	*	Promoter (<=1kb)	17	63835491	63837625	2135	2	6603	ENST00000580054.1	-257	ENSG00000108604	SMARCD2	SWI/SNF related, matrix associated, actin dependent regulator of chromatin, subfamily d, member 2
IRF1	chr17	64976097	64976595	499	*	Promoter (<=1kb)	17	64968038	64975576	7539	2	201283	ENST00000397713.5	-521	ENSG00000214174	AMZ2P1	archaelysin family metallopeptidase 2 pseudogene 1
IRF1	chr17	75759470	75759968	499	*	Promoter (<=1kb)	17	75751679	75758519	6841	2	2584	ENST00000589643.1	-951	ENSG00000108479	GALK1	galactokinase 1
IRF1	chr17	75778498	75778996	499	*	Promoter (<=1kb)	17	75778567	75779286	720	2	3021	ENST00000587560.5	290	ENSG00000132475	H3-3B	H3.3 histone B
IRF1	chr17	75903918	75904416	499	*	Promoter (<=1kb)	17	75900812	75904838	4027	2	64978	ENST00000477736.5	422	ENSG00000204316	MRPL38	mitochondrial ribosomal protein L38
IRF1	chr17	76498613	76499111	499	*	Promoter (2-3kb)	17	76481446	76501371	19926	2	79651	ENST00000590288.1	2260	ENSG00000129667	RHBDF2	rhomboid 5 homolog 2
IRF1	chr17	78978416	78978914	499	*	Promoter (<=1kb)	17	78974798	78979843	5046	2	3959	ENST00000591274.1	929	ENSG00000108679	LGALS3BP	galectin 3 binding protein
IRF1	chr18	3411960	3412458	499	*	Promoter (<=1kb)	18	3412204	3418846	6643	1	7050	ENST00000547233.1	0	ENSG00000177426	TGIF1	TGFB induced factor homeobox 1
IRF1	chr19	1073967	1074465	499	*	Promoter (<=1kb)	19	1073583	1074724	1142	1	23526	ENST00000586033.1	384	ENSG00000180448	ARHGAP45	Rho GTPase activating protein 45
IRF1	chr19	1105892	1106390	499	*	Promoter (<=1kb)	19	1105454	1106779	1326	1	2879	ENST00000585480.1	438	ENSG00000167468	GPX4	glutathione peroxidase 4
IRF1	chr19	2041001	2041499	499	*	Promoter (<=1kb)	19	2037465	2041842	4378	2	2872	ENST00000589441.5	343	ENSG00000099875	MKNK2	MAPK interacting serine/threonine kinase 2
IRF1	chr19	2271493	2271991	499	*	Promoter (<=1kb)	19	2271362	2273269	1908	1	4946	ENST00000592727.3	131	ENSG00000104904	OAZ1	ornithine decarboxylase antizyme 1
IRF1	chr19	3275308	3275806	499	*	Promoter (1-2kb)	19	3273905	3297076	23172	1	60680	ENST00000588350.1	1403	ENSG00000161082	CELF5	CUGBP Elav-like family member 5
IRF1	chr19	5690572	5691070	499	*	Promoter (<=1kb)	19	5690316	5691667	1352	1	25873	ENST00000394580.2	256	ENSG00000130255	RPL36	ribosomal protein L36
IRF1	chr19	10390625	10391123	499	*	Promoter (2-3kb)	19	10392776	10393413	638	2	11140	ENST00000589331.1	2290	ENSG00000105401	CDC37	cell division cycle 37
IRF1	chr19	11355108	11355606	499	*	Promoter (<=1kb)	19	11355386	11365698	10313	1	64748	ENST00000251473.9	0	ENSG00000105520	PLPPR2	phospholipid phosphatase related 2
IRF1	chr19	14513837	14514335	499	*	Promoter (2-3kb)	19	14517085	14563738	46654	1	9524	ENST00000600076.5	-2750	ENSG00000099797	TECR	trans-2,3-enoyl-CoA reductase
IRF1	chr19	17403211	17403709	499	*	Promoter (<=1kb)	19	17403241	17404537	1297	2	684	ENST00000533098.5	828	ENSG00000130303	BST2	bone marrow stromal cell antigen 2
IRF1	chr19	18151193	18151691	499	*	Promoter (1-2kb)	19	18153158	18178117	24960	1	5296	ENST00000593731.1	-1467	ENSG00000105647	PIK3R2	phosphoinositide-3-kinase regulatory subunit 2
IRF1	chr19	41409237	41409735	499	*	Promoter (<=1kb)	19	41410722	41422249	11528	1	593	ENST00000541315.1	-987	ENSG00000248098	BCKDHA	branched chain keto acid dehydrogenase E1 subunit alpha
IRF1	chr19	47351489	47351987	499	*	Promoter (2-3kb)	19	47349315	47382704	33390	1	9704	ENST00000328771.9	2174	ENSG00000134815	DHX34	DExH-box helicase 34
IRF1	chr19	47430099	47430597	499	*	Promoter (1-2kb)	19	47430235	47432568	2334	2	6543	ENST00000600576.1	1971	ENSG00000118160	SLC8A2	solute carrier family 8 member A2
IRF1	chr19	55333814	55334312	499	*	Promoter (<=1kb)	19	55319464	55334048	14585	2	284417	ENST00000592891.1	0	ENSG00000180061	TMEM150B	transmembrane protein 150B
IRF1	chr20	25584553	25585051	499	*	Promoter (<=1kb)	20	25452826	25585517	132692	2	22981	ENST00000422516.5	466	ENSG00000101004	NINL	ninein like
IRF1	chr20	38134890	38135388	499	*	Promoter (1-2kb)	20	38128461	38133760	5300	2	7052	ENST00000469269.1	-1130	ENSG00000198959	TGM2	transglutaminase 2
IRF1	chr20	50928514	50929012	499	*	Promoter (<=1kb)	20	50889048	50928732	39685	2	23394	ENST00000644386.1	0	ENSG00000101126	ADNP	activity dependent neuroprotector homeobox
IRF1	chr20	64079128	64079626	499	*	Promoter (<=1kb)	20	64073181	64079518	6338	2	10287	ENST00000395042.2	0	ENSG00000171700	RGS19	regulator of G protein signaling 19
IRF1	chr21	31660053	31660551	499	*	Promoter (<=1kb)	21	31659709	31668931	9223	1	6647	ENST00000470944.1	344	ENSG00000142168	SOD1	superoxide dismutase 1
IRF1	chr21	42974824	42975322	499	*	Promoter (<=1kb)	21	42974662	43018051	43390	1	5316	ENST00000480179.1	162	ENSG00000160199	PKNOX1	PBX/knotted 1 homeobox 1
IRF1	chr21	43718304	43718802	499	*	Promoter (<=1kb)	21	43719094	43738861	19768	1	8566	ENST00000398081.5	-292	ENSG00000160209	PDXK	pyridoxal kinase
IRF1	chr21	43865631	43866129	499	*	Promoter (<=1kb)	21	43865223	43987592	122370	1	56894	ENST00000291572.13	408	ENSG00000160216	AGPAT3	1-acylglycerol-3-phosphate O-acyltransferase 3
IRF1	chr21	46229397	46229895	499	*	Promoter (<=1kb)	21	46229524	46235453	5930	1	114044	ENST00000420074.1	0	ENSG00000215424	MCM3AP-AS1	MCM3AP antisense RNA 1
IRF1	chr22	20957668	20958166	499	*	Promoter (<=1kb)	22	20957092	20964679	7588	1	101928891	ENST00000444039.1	576	ENSG00000237476	LINC01637	long intergenic non-protein coding RNA 1637
IRF1	chr22	35312095	35312593	499	*	Promoter (1-2kb)	22	35311062	35323819	12758	1	10043	ENST00000443206.2	1033	ENSG00000100284	TOM1	target of myb1 membrane trafficking protein
IRF1	chr22	38240836	38241334	499	*	Promoter (1-2kb)	22	38225520	38239502	13983	2	25829	ENST00000464059.5	-1334	ENSG00000198792	TMEM184B	transmembrane protein 184B
IRF1	chrX	25003007	25003505	499	*	Promoter (2-3kb)	23	25004860	25006005	1146	2	170302	ENST00000636885.1	2500	ENSG00000004848	ARX	aristaless related homeobox
IRF1	chrX	49167030	49167528	499	*	Promoter (2-3kb)	23	49164544	49166223	1680	1	79917	ENST00000454342.2	2486	ENSG00000269313	MAGIX	MAGI family member, X-linked
IRF1	chrX	57909384	57909882	499	*	Promoter (<=1kb)	23	57906708	57910820	4113	2	7789	ENST00000358697.5	938	ENSG00000198205	ZXDA	zinc finger X-linked duplicated A
IRF1	chrX	107775610	107776108	499	*	Promoter (<=1kb)	23	107713221	107775985	62765	2	1831	ENST00000315660.8	0	ENSG00000157514	TSC22D3	TSC22 domain family member 3
IRF1	chrX	149538915	149539413	499	*	Promoter (<=1kb)	23	149534100	149539304	5205	2	100131434	ENST00000431214.5	0	ENSG00000241769	LINC00893	long intergenic non-protein coding RNA 893
IRF1	chrX	149937744	149938242	499	*	Promoter (<=1kb)	23	149929527	149938435	8909	2	541578	ENST00000462691.5	193	ENSG00000197021	CXorf40B	chromosome X open reading frame 40B
IRF1	chrX	153723877	153724375	499	*	Promoter (<=1kb)	23	153700492	153724066	23575	2	10134	ENST00000458587.8	0	ENSG00000185825	BCAP31	B cell receptor associated protein 31
IRF1	chrX	154379343	154379841	499	*	Promoter (<=1kb)	23	154379361	154381283	1923	1	2010	ENST00000428228.5	0	ENSG00000102119	EMD	emerin
IRF2	chr1	42380543	42381041	499	*	Promoter (<=1kb)	1	42380792	42424232	43441	1	284716	ENST00000431473.4	0	ENSG00000177181	RIMKLA	ribosomal modification protein rimK like family member A
IRF2	chr1	43524713	43525211	499	*	Promoter (<=1kb)	1	43525187	43553519	28333	1	5792	ENST00000496043.5	0	ENSG00000142949	PTPRF	protein tyrosine phosphatase receptor type F
IRF2	chr1	44986415	44986913	499	*	Promoter (<=1kb)	1	44850522	44986595	136074	2	8891	ENST00000360403.7	0	ENSG00000070785	EIF2B3	eukaryotic translation initiation factor 2B subunit gamma
IRF2	chr1	65309204	65309702	499	*	Promoter (<=1kb)	1	65309543	65415871	106329	1	9829	ENST00000371069.5	0	ENSG00000116675	DNAJC6	DnaJ heat shock protein family (Hsp40) member C6
IRF2	chr1	115838317	115838815	499	*	Promoter (1-2kb)	1	115838052	115840741	2690	2	4808	ENST00000429731.1	1926	ENSG00000177551	NHLH2	nescient helix-loop-helix 2
IRF2	chr1	154193764	154194262	499	*	Promoter (<=1kb)	1	154193665	154193743	79	2	100126346	ENST00000401119.3	-21	ENSG00000215938	MIR190B	microRNA 190b
IRF2	chr1	164774856	164775354	499	*	Promoter (<=1kb)	1	164769116	164774641	5526	2	100505795	ENST00000421530.1	-215	ENSG00000233693	LOC100505795	uncharacterized LOC100505795
IRF2	chr1	166975287	166975785	499	*	Promoter (<=1kb)	1	166908187	166975540	67354	2	387597	ENST00000271417.8	0	ENSG00000143195	ILDR2	immunoglobulin like domain containing receptor 2
IRF2	chr2	11863572	11864070	499	*	Promoter (1-2kb)	2	11865885	12309959	444075	1	100506457	ENST00000438292.5	-1815	ENSG00000224184	MIR3681HG	MIR3681 host gene
IRF2	chr2	15591597	15592095	499	*	Promoter (<=1kb)	2	15591851	15631100	39250	1	1653	ENST00000617198.4	0	ENSG00000079785	DDX1	DEAD-box helicase 1
IRF2	chr2	24793120	24793618	499	*	Promoter (<=1kb)	2	24789734	24793382	3649	2	391356	ENST00000328379.5	0	ENSG00000184924	PTRHD1	peptidyl-tRNA hydrolase domain containing 1
IRF2	chr2	38377147	38377645	499	*	Promoter (<=1kb)	2	38293954	38377273	83320	2	64225	ENST00000378954.9	0	ENSG00000119787	ATL2	atlastin GTPase 2
IRF2	chr2	67215189	67215687	499	*	Promoter (<=1kb)	2	67123357	67215319	91963	2	644838	ENST00000433133.5	0	ENSG00000236780	LINC01829	long intergenic non-protein coding RNA 1829
IRF2	chr2	100321184	100321682	499	*	Promoter (1-2kb)	2	100273291	100322733	49443	2	164832	ENST00000393437.7	1051	ENSG00000170500	LONRF2	LON peptidase N-terminal domain and ring finger 2
IRF2	chr2	131492609	131493107	499	*	Promoter (<=1kb)	2	131492813	131520421	27609	1	150776	ENST00000415574.6	0	ENSG00000152117	LOC150776	sphingomyelin phosphodiesterase 4, neutral membrane (neutral sphingomyelinase-3) pseudogene
IRF2	chr2	157329483	157329981	499	*	Promoter (1-2kb)	2	157318639	157327713	9075	2	57471	ENST00000397283.6	-1770	ENSG00000136541	ERMN	ermin
IRF2	chr2	162073258	162073756	499	*	Promoter (<=1kb)	2	161995178	162073486	78309	2	1803	ENST00000490286.5	0	ENSG00000197635	DPP4	dipeptidyl peptidase 4
IRF2	chr3	25783217	25783715	499	*	Promoter (<=1kb)	3	25718944	25783443	64500	2	55768	ENST00000280700.10	0	ENSG00000151092	NGLY1	N-glycanase 1
IRF2	chr3	50268286	50268784	499	*	Promoter (<=1kb)	3	50268874	50277139	8266	1	7869	ENST00000619119.4	-90	ENSG00000012171	SEMA3B	semaphorin 3B
IRF2	chr3	63912152	63912650	499	*	Promoter (<=1kb)	3	63912588	63999559	86972	1	6314	ENST00000522345.2	0	ENSG00000163635	ATXN7	ataxin 7
IRF2	chr3	64023313	64023811	499	*	Promoter (<=1kb)	3	64010549	64023560	13012	2	9861	ENST00000295901.8	0	ENSG00000163636	PSMD6	proteasome 26S subunit, non-ATPase 6
IRF2	chr3	66038694	66039192	499	*	Promoter (<=1kb)	3	65452582	66038834	586253	2	9223	ENST00000464060.5	0	ENSG00000151276	MAGI1	membrane associated guanylate kinase, WW and PDZ domain containing 1
IRF2	chr3	66500888	66501386	499	*	Promoter (<=1kb)	3	66378797	66500932	122136	2	26018	ENST00000273261.7	0	ENSG00000144749	LRIG1	leucine rich repeats and immunoglobulin like domains 1
IRF2	chr3	69080139	69080637	499	*	Promoter (<=1kb)	3	69054730	69080365	25636	2	9039	ENST00000361055.9	0	ENSG00000144744	UBA3	ubiquitin like modifier activating enzyme 3
IRF2	chr3	72996524	72997022	499	*	Promoter (<=1kb)	3	72996803	73064982	68180	1	151987	ENST00000482242.5	0	ENSG00000163605	PPP4R2	protein phosphatase 4 regulatory subunit 2
IRF2	chr3	119241386	119241884	499	*	Promoter (<=1kb)	3	119211742	119240946	29205	2	8702	ENST00000359213.7	-440	ENSG00000121578	B4GALT4	beta-1,4-galactosyltransferase 4
IRF2	chr3	133573154	133573652	499	*	Promoter (<=1kb)	3	133573730	133590261	16532	1	55573	ENST00000264993.7	-78	ENSG00000091527	CDV3	CDV3 homolog
IRF2	chr3	136752378	136752876	499	*	Promoter (<=1kb)	3	136336236	136752378	416143	2	10274	ENST00000236698.9	0	ENSG00000118007	STAG1	stromal antigen 1
IRF2	chr3	150546354	150546852	499	*	Promoter (<=1kb)	3	150541998	150546496	4499	2	27230	ENST00000239944.7	0	ENSG00000120742	SERP1	stress associated endoplasmic reticulum protein 1
IRF2	chr3	179147858	179148356	499	*	Promoter (<=1kb)	3	179101366	179147973	46608	2	101928739	ENST00000435560.1	0	ENSG00000229102	LOC101928739	uncharacterized LOC101928739
IRF2	chr4	8428736	8429234	499	*	Promoter (<=1kb)	4	8366961	8428486	61526	2	8310	ENST00000503233.5	-250	ENSG00000087008	ACOX3	acyl-CoA oxidase 3, pristanoyl
IRF2	chr4	18021897	18022395	499	*	Promoter (<=1kb)	4	17841199	18021876	180678	2	254251	ENST00000635767.1	-21	ENSG00000178177	LCORL	ligand dependent nuclear receptor corepressor like
IRF2	chr4	37825906	37826404	499	*	Promoter (<=1kb)	4	37826660	37839663	13004	1	55276	ENST00000625312.2	-256	ENSG00000169299	PGM2	phosphoglucomutase 2
IRF2	chr4	38109844	38110342	499	*	Promoter (<=1kb)	4	38110181	38137544	27364	1	23216	ENST00000401554.5	0	ENSG00000065882	TBC1D1	TBC1 domain family member 1
IRF2	chr4	39527359	39527857	499	*	Promoter (<=1kb)	4	39498755	39527439	28685	2	7358	ENST00000316423.11	0	ENSG00000109814	UGDH	UDP-glucose 6-dehydrogenase
IRF2	chr4	51844574	51845072	499	*	Promoter (<=1kb)	4	51844884	51874367	29484	1	23142	ENST00000504661.1	0	ENSG00000109184	DCUN1D4	defective in cullin neddylation 1 domain containing 4
IRF2	chr4	70688021	70688519	499	*	Promoter (<=1kb)	4	70688532	70690551	2020	1	57050	ENST00000254803.4	-13	ENSG00000132467	UTP3	UTP3 small subunit processome component
IRF2	chr4	76148218	76148716	499	*	Promoter (<=1kb)	4	76114659	76148416	33758	2	53371	ENST00000507257.5	0	ENSG00000138750	NUP54	nucleoporin 54
IRF2	chr4	83034801	83035299	499	*	Promoter (<=1kb)	4	83035171	83049515	14345	1	51138	ENST00000511891.5	0	ENSG00000138663	COPS4	COP9 signalosome subunit 4
IRF2	chr4	86891654	86892152	499	*	Promoter (<=1kb)	4	86887845	86892320	4476	2	132989	ENST00000512468.5	168	ENSG00000163633	C4orf36	chromosome 4 open reading frame 36
IRF2	chr4	94451605	94452103	499	*	Promoter (<=1kb)	4	94451857	94588216	136360	1	10611	ENST00000318007.9	0	ENSG00000163110	PDLIM5	PDZ and LIM domain 5
IRF2	chr4	98260994	98261492	499	*	Promoter (<=1kb)	4	98261384	98392080	130697	1	5910	ENST00000509011.5	0	ENSG00000138698	RAP1GDS1	Rap1 GTPase-GDP dissociation stimulator 1
IRF2	chr4	139177070	139177568	499	*	Promoter (<=1kb)	4	139057220	139177218	119999	2	1998	ENST00000394235.6	0	ENSG00000109381	ELF2	E74 like ETS transcription factor 2
IRF2	chr4	148061785	148062283	499	*	Promoter (2-3kb)	4	148065240	148072376	7137	1	79658	ENST00000510076.1	-2957	ENSG00000071205	ARHGAP10	Rho GTPase activating protein 10
IRF2	chr4	163494371	163494869	499	*	Promoter (<=1kb)	4	163494442	163519720	25279	1	55319	ENST00000509657.5	0	ENSG00000198498	TMA16	translation machinery associated 16 homolog
IRF2	chr4	183504961	183505459	499	*	Promoter (<=1kb)	4	183505058	183512429	7372	1	3622	ENST00000302327.4	0	ENSG00000168556	ING2	inhibitor of growth family member 2
IRF2	chr4	184649331	184649829	499	*	Promoter (<=1kb)	4	184649667	184694963	45297	1	201973	ENST00000515774.5	0	ENSG00000164306	PRIMPOL	primase and DNA directed polymerase
IRF2	chr4	186725776	186726274	499	*	Promoter (<=1kb)	4	186708363	186726722	18360	2	2195	ENST00000509647.1	448	ENSG00000083857	FAT1	FAT atypical cadherin 1
IRF2	chr5	77492300	77492798	499	*	Promoter (<=1kb)	5	77430933	77492316	61384	2	55255	ENST00000296679.9	0	ENSG00000164253	WDR41	WD repeat domain 41
IRF2	chr5	80255871	80256369	499	*	Promoter (<=1kb)	5	80111651	80256019	144369	2	256987	ENST00000509193.5	0	ENSG00000164300	SERINC5	serine incorporator 5
IRF2	chr5	82277901	82278399	499	*	Promoter (<=1kb)	5	82273320	82278354	5035	2	6228	ENST00000296674.13	0	ENSG00000186468	RPS23	ribosomal protein S23
IRF2	chr5	138177805	138178303	499	*	Promoter (<=1kb)	5	138156882	138177667	20786	2	10902	ENST00000441656.5	-138	ENSG00000112983	BRD8	bromodomain containing 8
IRF2	chr5	150412656	150413154	499	*	Promoter (<=1kb)	5	150400041	150412751	12711	2	972	ENST00000009530.12	0	ENSG00000019582	CD74	CD74 molecule
IRF2	chr5	154714530	154715028	499	*	Promoter (1-2kb)	5	154712843	154817605	104763	1	23367	ENST00000336314.9	1687	ENSG00000155506	LARP1	La ribonucleoprotein 1, translational regulator
IRF2	chr5	154858265	154858763	499	*	Promoter (<=1kb)	5	154858482	154870705	12224	1	9337	ENST00000519211.5	0	ENSG00000155508	CNOT8	CCR4-NOT transcription complex subunit 8
IRF2	chr5	168486181	168486679	499	*	Promoter (<=1kb)	5	168486451	168493187	6737	1	5917	ENST00000524082.5	0	ENSG00000113643	RARS1	arginyl-tRNA synthetase 1
IRF2	chr5	172958571	172959069	499	*	Promoter (<=1kb)	5	172954786	172958778	3993	2	100268168	ENST00000520067.5	0	ENSG00000204758	LOC100268168	uncharacterized LOC100268168
IRF2	chr5	173057488	173057986	499	*	Promoter (<=1kb)	5	173057394	173086569	29176	1	153222	ENST00000523161.1	94	ENSG00000164463	CREBRF	CREB3 regulatory factor
IRF2	chr5	173615810	173616308	499	*	Promoter (<=1kb)	5	173607799	173616358	8560	2	91272	ENST00000477985.1	50	ENSG00000145919	BOD1	biorientation of chromosomes in cell division 1
IRF2	chr5	177457516	177458014	499	*	Promoter (2-3kb)	5	177458297	177460642	2346	2	1627	ENST00000467054.2	2628	ENSG00000113758	DBN1	drebrin 1
IRF2	chr6	29752999	29753497	499	*	Promoter (1-2kb)	6	29750729	29751148	420	2	340198	ENST00000441380.1	-1851	ENSG00000235821	IFITM4P	interferon induced transmembrane protein 4 pseudogene
IRF2	chr6	82101535	82102033	499	*	Promoter (<=1kb)	6	81844604	82101765	257162	2	102724168	ENST00000666226.1	0	NA	LINC02542	long intergenic non-protein coding RNA 2542
IRF2	chr6	150599109	150599607	499	*	Promoter (<=1kb)	6	150599883	150733821	133939	1	57480	ENST00000367326.1	-276	ENSG00000120278	PLEKHG1	pleckstrin homology and RhoGEF domain containing G1
IRF2	chr6	170291771	170292269	499	*	Promoter (<=1kb)	6	170282206	170291078	8873	2	28514	ENST00000366756.4	-693	ENSG00000198719	DLL1	delta like canonical Notch ligand 1
IRF2	chr7	133081983	133082481	499	*	Promoter (<=1kb)	7	132784870	133082090	297221	2	54927	ENST00000262570.10	0	ENSG00000106554	CHCHD3	coiled-coil-helix-coiled-coil-helix domain containing 3
IRF2	chr7	143837185	143837683	499	*	Promoter (<=1kb)	7	143811968	143836933	24966	2	154761	ENST00000481651.1	-252	ENSG00000253882	LOC154761	family with sequence similarity 115, member C pseudogene
IRF2	chr7	149239344	149239842	499	*	Promoter (<=1kb)	7	149239651	149255606	15956	1	7988	ENST00000335870.7	0	ENSG00000170260	ZNF212	zinc finger protein 212
IRF2	chr8	9002577	9003075	499	*	Promoter (<=1kb)	8	9002804	9033339	30536	1	90459	ENST00000250263.7	0	ENSG00000104626	ERI1	exoribonuclease 1
IRF2	chr8	66428617	66429115	499	*	Promoter (<=1kb)	8	66419589	66428977	9389	2	100505676	ENST00000499642.1	0	ENSG00000246145	RRS1-AS1	RRS1 antisense RNA 1 (head to head)
IRF2	chr8	103498565	103499063	499	*	Promoter (<=1kb)	8	103483398	103499220	15823	2	105375690	ENST00000517376.5	157	NA	LOC105375690	uncharacterized LOC105375690
IRF2	chr8	128428177	128428675	499	*	Promoter (<=1kb)	8	128405269	128427916	22648	2	101927774	ENST00000520206.5	-261	NA	LINC00824	long intergenic non-protein coding RNA 824
IRF2	chr9	34664256	34664754	499	*	Promoter (<=1kb)	9	34661880	34664048	2169	2	10850	ENST00000557161.1	-208	ENSG00000213927	CCL27	C-C motif chemokine ligand 27
IRF2	chr9	36189885	36190383	499	*	Promoter (<=1kb)	9	36190856	36212061	21206	1	1211	ENST00000433436.6	-473	ENSG00000122705	CLTA	clathrin light chain A
IRF2	chr9	66900456	66900954	499	*	Promoter (<=1kb)	9	66900729	66921439	20711	1	26149	ENST00000621410.4	0	ENSG00000274349	ZNF658	zinc finger protein 658
IRF2	chr9	98796351	98796849	499	*	Promoter (<=1kb)	9	98732009	98796555	64547	2	203286	ENST00000353234.5	0	ENSG00000165138	ANKS6	ankyrin repeat and sterile alpha motif domain containing 6
IRF2	chr9	125200266	125200764	499	*	Promoter (<=1kb)	9	125200542	125234158	33617	1	10244	ENST00000259460.12	0	ENSG00000136933	RABEPK	Rab9 effector protein with kelch motifs
IRF2	chr9	134065676	134066174	499	*	Promoter (1-2kb)	9	134030305	134068026	37722	2	8019	ENST00000303407.12	1852	ENSG00000169925	BRD3	bromodomain containing 3
IRF2	chr9	134325866	134326364	499	*	Promoter (<=1kb)	9	134326455	134440585	114131	1	6256	ENST00000481739.2	-91	ENSG00000186350	RXRA	retinoid X receptor alpha
IRF2	chr9	136901624	136902122	499	*	Promoter (<=1kb)	9	136901944	136920320	18377	1	7186	ENST00000482854.5	0	ENSG00000127191	TRAF2	TNF receptor associated factor 2
IRF2	chr10	26860778	26861276	499	*	Promoter (<=1kb)	10	26746593	26860892	114300	2	10006	ENST00000376170.8	0	ENSG00000136754	ABI1	abl interactor 1
IRF2	chr10	72273601	72274099	499	*	Promoter (<=1kb)	10	72273924	72276036	2113	1	54541	ENST00000307365.4	0	ENSG00000168209	DDIT4	DNA damage inducible transcript 4
IRF2	chr10	91632926	91633424	499	*	Promoter (<=1kb)	10	91628442	91633071	4630	2	5507	ENST00000238994.6	0	ENSG00000119938	PPP1R3C	protein phosphatase 1 regulatory subunit 3C
IRF2	chr10	101570129	101570627	499	*	Promoter (<=1kb)	10	101570560	101596651	26092	1	25911	ENST00000470165.1	0	ENSG00000166171	DPCD	deleted in primary ciliary dyskinesia homolog (mouse)
IRF2	chr10	102065095	102065593	499	*	Promoter (<=1kb)	10	102065390	102068038	2649	1	79803	ENST00000299238.6	0	ENSG00000166189	HPS6	HPS6 biogenesis of lysosomal organelles complex 2 subunit 3
IRF2	chr10	102714213	102714711	499	*	Promoter (<=1kb)	10	102714538	102729390	14853	1	118980	ENST00000602831.5	0	ENSG00000156398	SFXN2	sideroflexin 2
IRF2	chr10	110919078	110919576	499	*	Promoter (<=1kb)	10	110919547	111013667	94121	1	8036	ENST00000369452.8	0	ENSG00000108061	SHOC2	SHOC2 leucine rich repeat scaffold protein
IRF2	chr10	119207225	119207723	499	*	Promoter (<=1kb)	10	119207571	119459745	252175	1	2869	ENST00000392870.3	0	ENSG00000198873	GRK5	G protein-coupled receptor kinase 5
IRF2	chr10	119542529	119543027	499	*	Promoter (<=1kb)	10	119499817	119542719	42903	2	6001	ENST00000369103.3	0	ENSG00000148908	RGS10	regulator of G protein signaling 10
IRF2	chr10	119651080	119651578	499	*	Promoter (<=1kb)	10	119651370	119677819	26450	1	9531	ENST00000369085.7	0	ENSG00000151929	BAG3	BCL2 associated athanogene 3
IRF2	chr10	123008690	123009188	499	*	Promoter (<=1kb)	10	123008979	123054119	45141	1	36	ENST00000368869.8	0	ENSG00000196177	ACADSB	acyl-CoA dehydrogenase short/branched chain
IRF2	chr10	130110612	130111110	499	*	Promoter (<=1kb)	10	130020025	130110810	90786	2	387723	ENST00000643056.1	0	ENSG00000237489	C10orf143	chromosome 10 open reading frame 143
IRF2	chr10	132537390	132537888	499	*	Promoter (<=1kb)	10	132537787	132783480	245694	1	3632	ENST00000368594.8	0	ENSG00000068383	INPP5A	inositol polyphosphate-5-phosphatase A
IRF2	chr10	133264430	133264928	499	*	Promoter (<=1kb)	10	133263003	133263865	863	2	101	ENST00000559018.1	-565	ENSG00000151651	ADAM8	ADAM metallopeptidase domain 8
IRF2	chr10	133373191	133373689	499	*	Promoter (<=1kb)	10	133362485	133373354	10870	2	1892	ENST00000368547.4	0	ENSG00000127884	ECHS1	enoyl-CoA hydratase, short chain 1
IRF2	chr11	5624694	5625192	499	*	Promoter (<=1kb)	11	5624983	5644398	19416	1	53840	ENST00000429814.2	0	ENSG00000258659	TRIM34	tripartite motif containing 34
IRF2	chr11	7573605	7574103	499	*	Promoter (<=1kb)	11	7573905	7629511	55607	1	8495	ENST00000529575.5	0	ENSG00000166387	PPFIBP2	PPFIA binding protein 2
IRF2	chr11	9384343	9384841	499	*	Promoter (<=1kb)	11	9384652	9410032	25381	1	10527	ENST00000533233.1	0	ENSG00000205339	IPO7	importin 7
IRF2	chr11	61788070	61788568	499	*	Promoter (2-3kb)	11	61768501	61790603	22103	2	746	ENST00000535042.1	2035	ENSG00000134825	TMEM258	transmembrane protein 258
IRF2	chr11	62881127	62881625	499	*	Promoter (<=1kb)	11	62881668	62885314	3647	1	6520	ENST00000537508.5	-43	ENSG00000168003	SLC3A2	solute carrier family 3 member 2
IRF2	chr11	64448741	64449239	499	*	Promoter (<=1kb)	11	64449074	64451657	2584	1	100996455	ENST00000316124.3	0	ENSG00000181908	LINC02724	long intergenic non-protein coding RNA 2724
IRF2	chr12	50167279	50167777	499	*	Promoter (<=1kb)	12	50129299	50167369	38071	2	91012	ENST00000317551.11	0	ENSG00000139624	CERS5	ceramide synthase 5
IRF2	chr12	53381796	53382294	499	*	Promoter (<=1kb)	12	53381302	53382658	1357	1	6667	ENST00000548560.1	494	ENSG00000185591	SP1	Sp1 transcription factor
IRF2	chr12	56521576	56522074	499	*	Promoter (<=1kb)	12	56521820	56596193	74374	1	5939	ENST00000262031.10	0	ENSG00000076067	RBMS2	RNA binding motif single stranded interacting protein 2
IRF2	chr12	109291352	109291850	499	*	Promoter (1-2kb)	12	109279761	109290252	10492	2	121643	ENST00000423960.1	-1100	ENSG00000139445	FOXN4	forkhead box N4
IRF2	chr13	44403609	44404107	499	*	Promoter (1-2kb)	13	44401528	44405720	4193	2	400128	ENST00000660135.1	1613	ENSG00000237361	TUSC8	tumor suppressor candidate 8
IRF2	chr13	71866294	71866792	499	*	Promoter (<=1kb)	13	71439946	71866769	426824	2	1602	ENST00000619232.1	0	ENSG00000276644	DACH1	dachshund family transcription factor 1
IRF2	chr15	30625821	30626319	499	*	Promoter (<=1kb)	15	30625966	30649529	23564	1	89839	ENST00000428041.4	0	ENSG00000284906	ARHGAP11B	Rho GTPase activating protein 11B
IRF2	chr15	34969588	34970086	499	*	Promoter (<=1kb)	15	34851782	34969742	117961	2	9716	ENST00000156471.10	0	ENSG00000021776	AQR	aquarius intron-binding spliceosomal factor
IRF2	chr15	40694869	40695367	499	*	Promoter (<=1kb)	15	40686183	40695101	8919	2	100505648	ENST00000526635.2	0	ENSG00000245849	RAD51-AS1	RAD51 antisense RNA 1
IRF2	chr15	59369548	59370046	499	*	Promoter (2-3kb)	15	59227483	59372527	145045	2	4643	ENST00000558571.1	2481	ENSG00000157483	MYO1E	myosin IE
IRF2	chr15	63121561	63122059	499	*	Promoter (<=1kb)	15	63121833	63131471	9639	1	114294	ENST00000413507.3	0	ENSG00000103642	LACTB	lactamase beta
IRF2	chr16	714781	715279	499	*	Promoter (<=1kb)	16	715118	719655	4538	1	79006	ENST00000568223.7	0	ENSG00000103260	METRN	meteorin, glial cell differentiation regulator
IRF2	chr16	2537579	2538077	499	*	Promoter (<=1kb)	16	2537979	2581661	43683	1	5170	ENST00000566659.1	0	ENSG00000140992	PDPK1	3-phosphoinositide dependent protein kinase 1
IRF2	chr16	2603131	2603629	499	*	Promoter (<=1kb)	16	2603350	2630494	27145	1	652276	ENST00000399702.5	0	ENSG00000215154	LOC652276	potassium channel tetramerization domain containing 5 pseudogene
IRF2	chr16	4253740	4254238	499	*	Promoter (<=1kb)	16	4243943	4253789	9847	2	100507501	ENST00000649264.1	0	NA	LINC01569	long intergenic non-protein coding RNA 1569
IRF2	chr16	8868829	8869327	499	*	Promoter (<=1kb)	16	8852943	8869012	16070	2	23589	ENST00000611932.4	0	ENSG00000153048	CARHSP1	calcium regulated heat stable protein 1
IRF2	chr16	27547043	27547541	499	*	Promoter (2-3kb)	16	27460613	27549913	89301	2	2975	ENST00000356183.9	2372	ENSG00000077235	GTF3C1	general transcription factor IIIC subunit 1
IRF2	chr16	57757140	57757638	499	*	Promoter (1-2kb)	16	57755448	57756884	1437	1	10300	ENST00000562542.1	1692	ENSG00000140854	KATNB1	katanin regulatory subunit B1
IRF2	chr17	3846073	3846571	499	*	Promoter (<=1kb)	17	3802158	3846246	44089	2	55421	ENST00000389005.6	0	ENSG00000074356	NCBP3	nuclear cap binding subunit 3
IRF2	chr17	7455293	7455791	499	*	Promoter (<=1kb)	17	7455594	7457329	1736	1	1140	ENST00000575379.1	0	ENSG00000170175	CHRNB1	cholinergic receptor nicotinic beta 1 subunit
IRF2	chr17	42122432	42122930	499	*	Promoter (<=1kb)	17	42122804	42123352	549	1	94086	ENST00000565659.2	0	ENSG00000260325	HSPB9	heat shock protein family B (small) member 9
IRF2	chr17	46193821	46194319	499	*	Promoter (<=1kb)	17	46039870	46193901	154032	2	284058	ENST00000571698.2	0	ENSG00000120071	KANSL1	KAT8 regulatory NSL complex subunit 1
IRF2	chr17	48050575	48051073	499	*	Promoter (1-2kb)	17	48049132	48051129	1998	1	4779	ENST00000581441.1	1443	ENSG00000082641	NFE2L1	nuclear factor, erythroid 2 like 1
IRF2	chr17	48915761	48916259	499	*	Promoter (<=1kb)	17	48915720	48927155	11436	1	65264	ENST00000506271.1	41	ENSG00000159202	UBE2Z	ubiquitin conjugating enzyme E2 Z
IRF2	chr17	50273063	50273561	499	*	Promoter (<=1kb)	17	50274466	50281485	7020	1	162461	ENST00000507382.2	-905	ENSG00000167105	TMEM92	transmembrane protein 92
IRF2	chr17	81200732	81201230	499	*	Promoter (2-3kb)	17	81199818	81204071	4254	2	22994	ENST00000570482.2	2841	ENSG00000141577	CEP131	centrosomal protein 131
IRF2	chr17	81665638	81666136	499	*	Promoter (<=1kb)	17	81665056	81666146	1091	2	339229	ENST00000573786.1	10	ENSG00000204237	OXLD1	oxidoreductase like domain containing 1
IRF2	chr17	83051641	83052139	499	*	Promoter (<=1kb)	17	82943791	83051810	108020	2	146712	ENST00000320865.3	0	ENSG00000175711	B3GNTL1	UDP-GlcNAc:betaGal beta-1,3-N-acetylglucosaminyltransferase like 1
IRF2	chr19	934820	935318	499	*	Promoter (2-3kb)	19	932565	964366	31802	1	1820	ENST00000457152.3	2255	ENSG00000116017	ARID3A	AT-rich interaction domain 3A
IRF2	chr19	18737963	18738461	499	*	Promoter (2-3kb)	19	18735609	18777952	42344	1	23373	ENST00000594658.5	2354	ENSG00000105662	CRTC1	CREB regulated transcription coactivator 1
IRF2	chr19	38250664	38251162	499	*	Promoter (2-3kb)	19	38251237	38253257	2021	2	94274	ENST00000587515.5	2095	ENSG00000167641	PPP1R14A	protein phosphatase 1 regulatory inhibitor subunit 14A
IRF2	chr20	34543610	34544108	499	*	Promoter (2-3kb)	20	34546854	34560345	13492	1	84557	ENST00000374837.7	-2746	ENSG00000101460	MAP1LC3A	microtubule associated protein 1 light chain 3 alpha
IRF2	chr21	39387467	39387965	499	*	Promoter (<=1kb)	21	39387765	39397889	10125	1	7485	ENST00000380708.5	0	ENSG00000182093	GET1	guided entry of tail-anchored proteins factor 1
IRF2	chr21	43659280	43659778	499	*	Promoter (<=1kb)	21	43529186	43659488	130303	2	11077	ENST00000291560.7	0	ENSG00000160207	HSF2BP	heat shock transcription factor 2 binding protein
IRF2	chrX	2968472	2968970	499	*	Promoter (<=1kb)	23	2934640	2968475	33836	2	415	ENST00000672097.1	0	ENSG00000157399	ARSL	arylsulfatase L
IRF2	chrX	53684146	53684644	499	*	Promoter (<=1kb)	23	53532096	53684169	152074	2	10075	ENST00000342160.7	0	ENSG00000086758	HUWE1	HECT, UBA and WWE domain containing E3 ubiquitin protein ligase 1
IRF2	chrX	153445868	153446366	499	*	Promoter (<=1kb)	23	153444720	153446487	1768	2	11219	ENST00000370231.2	121	ENSG00000183479	TREX2	three prime repair exonuclease 2
IRF2	chrX	153782232	153782730	499	*	Promoter (1-2kb)	23	153781116	153785728	4613	1	26576	ENST00000370100.5	1116	ENSG00000184343	SRPK3	SRSF protein kinase 3
IRF3	chr9	4490076	4490574	499	*	Promoter (<=1kb)	9	4490468	4587469	97002	1	6505	ENST00000262352.8	0	ENSG00000106688	SLC1A1	solute carrier family 1 member 1
IRF3	chr12	124917143	124917641	499	*	Promoter (<=1kb)	12	124913587	124917368	3782	2	7316	ENST00000542416.1	0	ENSG00000150991	UBC	ubiquitin C
IRF4	chr2	46939472	46939970	499	*	Promoter (1-2kb)	2	46941224	47076123	134900	1	57217	ENST00000319190.11	-1254	ENSG00000068724	TTC7A	tetratricopeptide repeat domain 7A
IRF4	chr3	9932700	9933198	499	*	Promoter (<=1kb)	3	9933822	9944994	11173	1	78987	ENST00000397170.7	-624	ENSG00000163703	CRELD1	cysteine rich with EGF like domains 1
IRF4	chr3	12556811	12557309	499	*	Promoter (<=1kb)	3	12557087	12582503	25417	1	23609	ENST00000411987.5	0	ENSG00000075975	MKRN2	makorin ring finger protein 2
IRF4	chr3	14404595	14405093	499	*	Promoter (1-2kb)	3	14402648	14458026	55379	1	6533	ENST00000615188.1	1947	ENSG00000131389	SLC6A6	solute carrier family 6 member 6
IRF4	chr3	33114316	33114814	499	*	Promoter (<=1kb)	3	33114054	33143158	29105	1	10491	ENST00000449224.1	262	ENSG00000170275	CRTAP	cartilage associated protein
IRF4	chr3	37243996	37244494	499	*	Promoter (<=1kb)	3	37241789	37244177	2389	2	152048	ENST00000604992.1	0	ENSG00000270194	LOC152048	uncharacterized FLJ31715
IRF4	chr3	37862136	37862634	499	*	Promoter (<=1kb)	3	37862178	37947171	84994	1	10217	ENST00000435525.1	0	ENSG00000144677	CTDSPL	CTD small phosphatase like
IRF4	chr3	38025609	38026107	499	*	Promoter (<=1kb)	3	38007498	38024787	17290	2	5333	ENST00000463876.5	-822	ENSG00000187091	PLCD1	phospholipase C delta 1
IRF4	chr3	38165954	38166452	499	*	Promoter (<=1kb)	3	38165647	38230693	65047	1	9943	ENST00000426620.5	307	ENSG00000172939	OXSR1	oxidative stress responsive kinase 1
IRF4	chr3	39384062	39384560	499	*	Promoter (<=1kb)	3	39384431	39396642	12212	1	54977	ENST00000645280.1	0	ENSG00000144659	SLC25A38	solute carrier family 25 member 38
IRF4	chr3	40524641	40525139	499	*	Promoter (<=1kb)	3	40524878	40533526	8649	1	285268	ENST00000403205.6	0	ENSG00000172888	ZNF621	zinc finger protein 621
IRF4	chr3	46980592	46981090	499	*	Promoter (<=1kb)	3	46923646	46981965	58320	2	151903	ENST00000446836.5	875	ENSG00000160799	CCDC12	coiled-coil domain containing 12
IRF4	chr3	47802152	47802650	499	*	Promoter (<=1kb)	3	47802909	47816972	14064	1	22907	ENST00000472718.5	-259	ENSG00000132153	DHX30	DExH-box helicase 30
IRF4	chr3	48088749	48089247	499	*	Promoter (<=1kb)	3	47850696	48088839	238144	2	4134	ENST00000395734.7	0	ENSG00000047849	MAP4	microtubule associated protein 4
IRF4	chr3	48635272	48635770	499	*	Promoter (<=1kb)	3	48625723	48635461	9739	2	65010	ENST00000395550.7	0	ENSG00000225697	SLC26A6	solute carrier family 26 member 6
IRF4	chr3	48717074	48717572	499	*	Promoter (<=1kb)	3	48688003	48717221	29219	2	51447	ENST00000328631.10	0	ENSG00000068745	IP6K2	inositol hexakisphosphate kinase 2
IRF4	chr3	50272827	50273325	499	*	Promoter (<=1kb)	3	50273236	50273297	62	1	102465526	ENST00000612981.1	0	ENSG00000283848	MIR6872	microRNA 6872
IRF4	chr3	52057259	52057757	499	*	Promoter (<=1kb)	3	52048919	52056571	7653	2	1849	ENST00000495880.2	-688	ENSG00000164086	DUSP7	dual specificity phosphatase 7
IRF4	chr3	52154549	52155047	499	*	Promoter (<=1kb)	3	52075286	52154690	79405	2	25886	ENST00000394970.6	0	ENSG00000164087	POC1A	POC1 centriolar protein A
IRF4	chr3	52704776	52705274	499	*	Promoter (<=1kb)	3	52704955	52708157	3203	1	28972	ENST00000423431.5	0	ENSG00000114902	SPCS1	signal peptidase complex subunit 1
IRF4	chr3	65954196	65954694	499	*	Promoter (<=1kb)	3	65872815	65954558	81744	2	151877	ENST00000460754.1	0	ENSG00000272610	MAGI1-IT1	MAGI1 intronic transcript 1
IRF4	chr3	130747571	130748069	499	*	Promoter (<=1kb)	3	130678934	130746829	67896	2	30849	ENST00000356763.8	-742	ENSG00000196455	PIK3R4	phosphoinositide-3-kinase regulatory subunit 4
IRF4	chr4	184384736	184385234	499	*	Promoter (2-3kb)	4	184365180	184382416	17237	2	102723766	ENST00000667133.1	-2320	NA	LINC02362	long intergenic non-protein coding RNA 2362
IRF4	chr6	125749253	125749751	499	*	Promoter (<=1kb)	6	125749632	125761269	11638	1	23493	ENST00000368364.4	0	ENSG00000135547	HEY2	hes related family bHLH transcription factor with YRPW motif 2
IRF4	chr7	44885355	44885853	499	*	Promoter (<=1kb)	7	44876299	44885530	9232	2	5814	ENST00000395699.5	0	ENSG00000146676	PURB	purine rich element binding protein B
IRF4	chr7	141737236	141737734	499	*	Promoter (<=1kb)	7	141704344	141737459	33116	2	285962	ENST00000666407.1	0	ENSG00000228775	WEE2-AS1	WEE2 antisense RNA 1
IRF4	chr7	149284890	149285388	499	*	Promoter (<=1kb)	7	149285281	149293762	8482	1	155060	ENST00000426347.5	0	ENSG00000244560	LOC155060	AI894139 pseudogene
IRF4	chr7	151233056	151233554	499	*	Promoter (<=1kb)	7	151232499	151238827	6329	1	54480	ENST00000035307.6	557	ENSG00000033100	CHPF2	chondroitin polymerizing factor 2
IRF4	chr10	16817290	16817788	499	*	Promoter (<=1kb)	10	16590611	16817383	226773	2	6251	ENST00000377921.7	0	ENSG00000148484	RSU1	Ras suppressor protein 1
IRF4	chr10	58335355	58335853	499	*	Promoter (<=1kb)	10	58335006	58370748	35743	1	7321	ENST00000373910.9	349	ENSG00000072401	UBE2D1	ubiquitin conjugating enzyme E2 D1
IRF4	chr10	92573871	92574369	499	*	Promoter (<=1kb)	10	92451684	92574076	122393	2	3416	ENST00000650060.1	0	ENSG00000119912	IDE	insulin degrading enzyme
IRF4	chr10	92592781	92593279	499	*	Promoter (<=1kb)	10	92593130	92655395	62266	1	3832	ENST00000260731.5	0	ENSG00000138160	KIF11	kinesin family member 11
IRF4	chr10	95561228	95561726	499	*	Promoter (<=1kb)	10	95311771	95561378	249608	2	10580	ENST00000371227.8	0	ENSG00000095637	SORBS1	sorbin and SH3 domain containing 1
IRF4	chr10	103966869	103967367	499	*	Promoter (<=1kb)	10	103967140	104029233	62094	1	9748	ENST00000369755.4	0	ENSG00000065613	SLK	STE20 like kinase
IRF4	chr10	104121734	104122232	499	*	Promoter (<=1kb)	10	104122058	104123363	1306	1	119392	ENST00000463224.5	0	ENSG00000156384	SFR1	SWI5 dependent homologous recombination repair protein 1
IRF4	chr10	122021356	122021854	499	*	Promoter (<=1kb)	10	122021936	122254540	232605	1	10579	ENST00000334433.7	-82	ENSG00000138162	TACC2	transforming acidic coiled-coil containing protein 2
IRF4	chr10	132447705	132448203	499	*	Promoter (2-3kb)	10	132445189	132449408	4220	1	170393	ENST00000392630.7	2516	NA	C10orf91	chromosome 10 open reading frame 91 (putative)
IRF4	chr11	46618794	46619292	499	*	Promoter (<=1kb)	11	46616110	46617909	1800	2	283254	ENST00000532281.1	-885	ENSG00000180423	HARBI1	harbinger transposase derived 1
IRF4	chr11	47185384	47185882	499	*	Promoter (<=1kb)	11	47177540	47185881	8342	2	29763	ENST00000539589.5	0	ENSG00000165912	PACSIN3	protein kinase C and casein kinase substrate in neurons 3
IRF4	chr11	47330056	47330554	499	*	Promoter (1-2kb)	11	47328142	47329406	1265	1	8567	ENST00000469699.1	1914	ENSG00000110514	MADD	MAP kinase activating death domain
IRF4	chr11	47409024	47409522	499	*	Promoter (<=1kb)	11	47409591	47413697	4107	1	91252	ENST00000526614.5	-69	ENSG00000165915	SLC39A13	solute carrier family 39 member 13
IRF4	chr11	86955787	86956285	499	*	Promoter (<=1kb)	11	86956091	87000959	44869	1	100506368	ENST00000531827.2	0	ENSG00000246523	FZD4-DT	FZD4 divergent transcript
IRF4	chr12	51390390	51390888	499	*	Promoter (<=1kb)	12	51379616	51391299	11684	2	11226	ENST00000603563.5	411	ENSG00000139629	GALNT6	polypeptide N-acetylgalactosaminyltransferase 6
IRF4	chr16	56669445	56669943	499	*	Promoter (<=1kb)	16	56669814	56671129	1316	1	4496	ENST00000332374.4	0	ENSG00000205358	MT1H	metallothionein 1H
IRF4	chr17	4738294	4738792	499	*	Promoter (<=1kb)	17	4734583	4738539	3957	2	58191	ENST00000575168.1	0	ENSG00000161921	CXCL16	C-X-C motif chemokine ligand 16
IRF4	chr18	3010692	3011190	499	*	Promoter (<=1kb)	18	2916994	3011947	94954	2	9663	ENST00000261596.8	757	ENSG00000101577	LPIN2	lipin 2
IRF4	chr18	23505424	23505922	499	*	Promoter (1-2kb)	18	23503535	23509677	6143	1	29919	ENST00000592119.2	1889	ENSG00000141452	RMC1	regulator of MON1-CCZ1
IRF4	chr18	76491397	76491895	499	*	Promoter (<=1kb)	18	76491629	76493168	1540	1	101927989	ENST00000657360.1	0	ENSG00000265778	LOC101927989	uncharacterized LOC101927989
IRF5	chr1	8201177	8201675	499	*	Promoter (<=1kb)	1	8201518	8215207	13690	1	102724539	ENST00000670361.1	0	ENSG00000227634	LINC01714	long intergenic non-protein coding RNA 1714
IRF5	chr1	111446875	111447373	499	*	Promoter (<=1kb)	1	111441298	111447532	6235	2	79084	ENST00000497278.5	159	ENSG00000116455	WDR77	WD repeat domain 77
IRF5	chr1	117606942	117607440	499	*	Promoter (<=1kb)	1	117606048	117628389	22342	1	54855	ENST00000369448.4	894	ENSG00000183508	TENT5C	terminal nucleotidyltransferase 5C
IRF5	chr1	151198728	151199226	499	*	Promoter (<=1kb)	1	151198725	151227361	28637	1	8394	ENST00000454769.2	3	ENSG00000143398	PIP5K1A	phosphatidylinositol-4-phosphate 5-kinase type 1 alpha
IRF5	chr1	156750204	156750702	499	*	Promoter (<=1kb)	1	156750610	156791792	41183	1	5546	ENST00000491853.5	0	ENSG00000143294	PRCC	proline rich mitotic checkpoint control factor
IRF5	chr1	161176756	161177254	499	*	Promoter (<=1kb)	1	161175052	161177149	2098	2	8703	ENST00000487004.5	0	ENSG00000158850	B4GALT3	beta-1,4-galactosyltransferase 3
IRF5	chr1	161314669	161315167	499	*	Promoter (<=1kb)	1	161314391	161362452	48062	1	6391	ENST00000504963.5	278	ENSG00000143252	SDHC	succinate dehydrogenase complex subunit C
IRF5	chr1	193104444	193104942	499	*	Promoter (<=1kb)	1	193096468	193105431	8964	2	51022	ENST00000367439.7	489	ENSG00000023572	GLRX2	glutaredoxin 2
IRF5	chr1	212284265	212284763	499	*	Promoter (<=1kb)	1	212285410	212361853	76444	1	5525	ENST00000261461.7	-647	ENSG00000066027	PPP2R5A	protein phosphatase 2 regulatory subunit B'alpha
IRF5	chr2	10300299	10300797	499	*	Promoter (2-3kb)	2	10302889	10419847	116959	1	3241	ENST00000423674.5	-2092	ENSG00000115756	HPCAL1	hippocalcin like 1
IRF5	chr2	73110829	73111327	499	*	Promoter (1-2kb)	2	73073382	73112783	39402	2	26056	ENST00000486777.6	1456	ENSG00000135631	RAB11FIP5	RAB11 family interacting protein 5
IRF5	chr2	177393366	177393864	499	*	Promoter (<=1kb)	2	177392768	177538418	145651	1	8540	ENST00000409888.1	598	ENSG00000018510	AGPS	alkylglycerone phosphate synthase
IRF5	chr2	178451004	178451502	499	*	Promoter (<=1kb)	2	178451346	178461292	9947	1	494513	ENST00000642492.1	0	ENSG00000204311	PJVK	pejvakin
IRF5	chr2	219206490	219206988	499	*	Promoter (<=1kb)	2	219206782	219209648	2867	1	130617	ENST00000289528.10	0	ENSG00000158552	ZFAND2B	zinc finger AN1-type containing 2B
IRF5	chr3	160450779	160451277	499	*	Promoter (<=1kb)	3	160227454	160449829	222376	2	100174949	ENST00000483754.1	-950	ENSG00000248710	TRIM59-IFT80	TRIM59-IFT80 protein
IRF5	chr4	159104726	159105224	499	*	Promoter (<=1kb)	4	159104178	159314768	210591	1	9693	ENST00000505478.5	548	ENSG00000109756	RAPGEF2	Rap guanine nucleotide exchange factor 2
IRF5	chr5	149380685	149381183	499	*	Promoter (1-2kb)	5	149374267	149379292	5026	2	27190	ENST00000261796.4	-1393	ENSG00000127743	IL17B	interleukin 17B
IRF5	chr5	159163282	159163780	499	*	Promoter (<=1kb)	5	159161141	159163028	1888	2	153830	ENST00000518062.1	-254	ENSG00000145860	RNF145	ring finger protein 145
IRF5	chr6	30618340	30618838	499	*	Promoter (<=1kb)	6	30616584	30618612	2029	2	5514	ENST00000473954.1	0	ENSG00000204569	PPP1R10	protein phosphatase 1 regulatory subunit 10
IRF5	chr6	44076883	44077381	499	*	Promoter (2-3kb)	6	43995723	44074652	78930	2	101929705	ENST00000422059.5	-2231	ENSG00000237686	LOC101929705	uncharacterized LOC101929705
IRF5	chr6	166958339	166958837	499	*	Promoter (1-2kb)	6	166933375	166957191	23817	2	8635	ENST00000358165.7	-1148	ENSG00000026297	RNASET2	ribonuclease T2
IRF5	chr8	28633656	28634154	499	*	Promoter (2-3kb)	8	28631432	28715610	84179	1	2137	ENST00000454906.6	2224	ENSG00000012232	EXTL3	exostosin like glycosyltransferase 3
IRF5	chr8	142752402	142752900	499	*	Promoter (<=1kb)	8	142750150	142752532	2383	2	137797	ENST00000359228.4	0	ENSG00000197353	LYPD2	LY6/PLAUR domain containing 2
IRF5	chr8	144269157	144269655	499	*	Promoter (2-3kb)	8	144266453	144268481	2029	1	642658	ENST00000567180.3	2704	ENSG00000260428	SCX	scleraxis bHLH transcription factor
IRF5	chr9	78296794	78297292	499	*	Promoter (<=1kb)	9	78297125	78330093	32969	1	29968	ENST00000376588.4	0	ENSG00000135069	PSAT1	phosphoserine aminotransferase 1
IRF5	chr11	1228938	1229436	499	*	Promoter (<=1kb)	11	1228520	1229763	1244	1	727897	ENST00000531082.1	418	ENSG00000117983	MUC5B	mucin 5B, oligomeric mucus/gel-forming
IRF5	chr11	2700539	2701037	499	*	Promoter (<=1kb)	11	2608328	2699994	91667	2	10984	ENST00000597346.1	-545	ENSG00000269821	KCNQ1OT1	KCNQ1 opposite strand/antisense transcript 1
IRF5	chr11	10540469	10540967	499	*	Promoter (<=1kb)	11	10519034	10540906	21873	2	50862	ENST00000533412.5	0	ENSG00000110315	RNF141	ring finger protein 141
IRF5	chr11	16827010	16827508	499	*	Promoter (<=1kb)	11	16787660	16826354	38695	2	144100	ENST00000530489.5	-656	ENSG00000166689	PLEKHA7	pleckstrin homology domain containing A7
IRF5	chr11	17353503	17354001	499	*	Promoter (1-2kb)	11	17351899	17373654	21756	1	374383	ENST00000530403.1	1604	ENSG00000188211	NCR3LG1	natural killer cell cytotoxicity receptor 3 ligand 1
IRF5	chr12	68972567	68973065	499	*	Promoter (<=1kb)	12	68957590	68971570	13981	2	1368	ENST00000549691.1	-997	ENSG00000135678	CPM	carboxypeptidase M
IRF5	chr12	69239276	69239774	499	*	Promoter (<=1kb)	12	69239569	69274358	34790	1	11052	ENST00000435070.7	0	ENSG00000111605	CPSF6	cleavage and polyadenylation specific factor 6
IRF5	chr12	69738544	69739042	499	*	Promoter (<=1kb)	12	69713633	69738574	24942	2	101928002	ENST00000501387.6	0	ENSG00000247131	LOC101928002	uncharacterized LOC101928002
IRF5	chr12	92144541	92145039	499	*	Promoter (<=1kb)	12	92144118	92145233	1116	2	694	ENST00000552315.1	194	ENSG00000133639	BTG1	BTG anti-proliferation factor 1
IRF5	chr12	94263963	94264461	499	*	Promoter (<=1kb)	12	94265131	94279986	14856	1	10154	ENST00000549187.1	-670	ENSG00000136040	PLXNC1	plexin C1
IRF5	chr13	27915488	27915986	499	*	Promoter (1-2kb)	13	27819376	27917298	97923	2	100861550	ENST00000499662.3	1312	NA	PLUT	PDX1 associated lncRNA, upregulator of transcription
IRF5	chr13	99495441	99495939	499	*	Promoter (<=1kb)	13	99491475	99496738	5264	2	102725509	ENST00000626729.2	799	NA	LINC01232	long intergenic non-protein coding RNA 1232
IRF5	chr14	20606775	20607273	499	*	Promoter (2-3kb)	14	20584340	20609795	25456	2	122651	ENST00000555283.1	2522	ENSG00000173464	RNASE11	ribonuclease A family member 11 (inactive)
IRF5	chr14	39169399	39169897	499	*	Promoter (<=1kb)	14	39149990	39170314	20325	2	122553	ENST00000557764.5	417	ENSG00000182400	TRAPPC6B	trafficking protein particle complex 6B
IRF5	chr14	64704892	64705390	499	*	Promoter (<=1kb)	14	64704475	64744339	39865	1	26030	ENST00000394691.6	417	ENSG00000126822	PLEKHG3	pleckstrin homology and RhoGEF domain containing G3
IRF5	chr16	4393143	4393641	499	*	Promoter (1-2kb)	16	4387765	4395340	7576	2	79585	ENST00000573245.1	1699	ENSG00000262246	CORO7	coronin 7
IRF5	chr16	21167330	21167828	499	*	Promoter (2-3kb)	16	21170472	21180505	10034	1	57146	ENST00000573688.1	-2644	ENSG00000011638	TMEM159	transmembrane protein 159
IRF5	chr17	41617708	41618206	499	*	Promoter (2-3kb)	17	41620180	41620829	650	2	3872	ENST00000648859.1	2623	ENSG00000128422	KRT17	keratin 17
IRF5	chr17	81125415	81125913	499	*	Promoter (<=1kb)	17	81125877	81125955	79	1	100422915	ENST00000390137.4	0	ENSG00000211563	MIR3065	microRNA 3065
IRF5	chr19	574685	575183	499	*	Promoter (<=1kb)	19	575047	581402	6356	1	682	ENST00000573784.5	0	ENSG00000172270	BSG	basigin (Ok blood group)
IRF5	chr19	1040885	1041383	499	*	Promoter (<=1kb)	19	1041202	1042176	975	1	10347	ENST00000531467.5	0	ENSG00000064687	ABCA7	ATP binding cassette subfamily A member 7
IRF5	chr19	2236808	2237306	499	*	Promoter (<=1kb)	19	2236824	2248655	11832	1	8175	ENST00000221494.10	0	ENSG00000104897	SF3A2	splicing factor 3a subunit 2
IRF5	chr19	17243860	17244358	499	*	Promoter (<=1kb)	19	17235702	17244504	8803	2	2063	ENST00000596878.1	146	ENSG00000160113	NR2F6	nuclear receptor subfamily 2 group F member 6
IRF5	chr19	18386557	18387055	499	*	Promoter (<=1kb)	19	18386562	18386634	73	1	100422943	ENST00000578735.1	0	ENSG00000264175	MIR3189	microRNA 3189
IRF5	chr19	19732918	19733416	499	*	Promoter (<=1kb)	19	19710472	19733112	22641	2	7561	ENST00000344099.4	0	ENSG00000105708	ZNF14	zinc finger protein 14
IRF5	chr19	43983894	43984392	499	*	Promoter (<=1kb)	19	43984170	43998325	14156	1	7711	ENST00000611002.4	0	ENSG00000204920	ZNF155	zinc finger protein 155
IRF5	chr21	43332096	43332594	499	*	Promoter (<=1kb)	21	43322417	43332039	9623	2	100126693	ENST00000450205.1	-57	NA	LINC00322	long intergenic non-protein coding RNA 322
IRF5	chr22	38298516	38299014	499	*	Promoter (<=1kb)	22	38292314	38298852	6539	2	1454	ENST00000431632.5	0	ENSG00000213923	CSNK1E	casein kinase 1 epsilon
IRF5	chr22	50479637	50480135	499	*	Promoter (1-2kb)	22	50481543	50486437	4895	1	79924	ENST00000395737.2	-1408	ENSG00000128165	ADM2	adrenomedullin 2
NFKB1	chr1	12595815	12596313	499	*	Promoter (<=1kb)	1	12578718	12596308	17591	2	9249	ENST00000430996.2	0	ENSG00000162496	DHRS3	dehydrogenase/reductase 3
NFKB1	chr1	24142449	24142947	499	*	Promoter (<=1kb)	1	24119771	24143140	23370	2	58985	ENST00000270800.2	193	ENSG00000142677	IL22RA1	interleukin 22 receptor subunit alpha 1
NFKB1	chr1	27875145	27875643	499	*	Promoter (1-2kb)	1	27876684	27882944	6261	1	9473	ENST00000482828.1	-1041	ENSG00000130775	THEMIS2	thymocyte selection associated family member 2
NFKB1	chr1	28236600	28237098	499	*	Promoter (<=1kb)	1	28236154	28238098	1945	1	93974	ENST00000465645.1	446	ENSG00000130770	ATP5IF1	ATP synthase inhibitory factor subunit 1
NFKB1	chr1	28591904	28592402	499	*	Promoter (<=1kb)	1	28592200	28595443	3244	1	115273	ENST00000373826.3	0	ENSG00000188060	RAB42	RAB42, member RAS oncogene family
NFKB1	chr1	44843166	44843664	499	*	Promoter (<=1kb)	1	44821938	44843253	21316	2	8643	ENST00000372192.4	0	ENSG00000117425	PTCH2	patched 2
NFKB1	chr1	77888262	77888760	499	*	Promoter (<=1kb)	1	77888513	77933384	44872	1	91624	ENST00000401035.7	0	ENSG00000162614	NEXN	nexilin F-actin binding protein
NFKB1	chr1	108830444	108830942	499	*	Promoter (<=1kb)	1	108823276	108830734	7459	2	254268	ENST00000603450.1	0	ENSG00000162641	AKNAD1	AKNA domain containing 1
NFKB1	chr1	151131817	151132315	499	*	Promoter (2-3kb)	1	151134331	151134875	545	2	10500	ENST00000489944.1	2560	ENSG00000143434	SEMA6C	semaphorin 6C
NFKB1	chr1	155063962	155064460	499	*	Promoter (<=1kb)	1	155063761	155069538	5778	1	1945	ENST00000427683.2	201	ENSG00000243364	EFNA4	ephrin A4
NFKB1	chr1	163069075	163069573	499	*	Promoter (<=1kb)	1	163069145	163076802	7658	1	5999	ENST00000367909.10	0	ENSG00000117152	RGS4	regulator of G protein signaling 4
NFKB1	chr1	173714719	173715217	499	*	Promoter (<=1kb)	1	173714941	173733828	18888	1	27252	ENST00000479505.5	0	ENSG00000076321	KLHL20	kelch like family member 20
NFKB1	chr1	200890773	200891271	499	*	Promoter (<=1kb)	1	200891048	200899538	8491	1	55765	ENST00000532631.5	0	ENSG00000163362	INAVA	innate immunity activator
NFKB1	chr1	209827674	209828172	499	*	Promoter (<=1kb)	1	209827972	209857565	29594	1	27042	ENST00000491415.7	0	ENSG00000117597	UTP25	UTP25 small subunit processor component
NFKB1	chr1	220089601	220090099	499	*	Promoter (<=1kb)	1	220057482	220089788	32307	2	10380	ENST00000322067.12	0	ENSG00000162813	BPNT1	3'(2'), 5'-bisphosphate nucleotidase 1
NFKB1	chr1	226308969	226309467	499	*	Promoter (<=1kb)	1	226231149	226309172	78024	2	286826	ENST00000460719.5	0	ENSG00000183814	LIN9	lin-9 DREAM MuvB core complex component
NFKB1	chr1	230642142	230642640	499	*	Promoter (<=1kb)	1	230642481	230693982	51502	1	22796	ENST00000366669.9	0	ENSG00000135775	COG2	component of oligomeric golgi complex 2
NFKB1	chr1	231240381	231240879	499	*	Promoter (<=1kb)	1	231224255	231241090	16836	2	128061	ENST00000451322.1	211	ENSG00000143633	C1orf131	chromosome 1 open reading frame 131
NFKB1	chr1	231527852	231528350	499	*	Promoter (<=1kb)	1	231363982	231528462	164481	2	54583	ENST00000653198.1	112	ENSG00000135766	EGLN1	egl-9 family hypoxia inducible factor 1
NFKB1	chr1	248905924	248906422	499	*	Promoter (<=1kb)	1	248906196	248919946	13751	1	267002	ENST00000355360.8	0	ENSG00000185220	PGBD2	piggyBac transposable element derived 2
NFKB1	chr2	11132553	11133051	499	*	Promoter (<=1kb)	2	11124219	11132770	8552	2	285150	ENST00000447433.5	0	ENSG00000145063	FLJ33534	uncharacterized LOC285150
NFKB1	chr2	24490071	24490569	499	*	Promoter (1-2kb)	2	24491914	24644055	152142	1	8648	ENST00000496333.5	-1345	ENSG00000084676	NCOA1	nuclear receptor coactivator 1
NFKB1	chr2	26344535	26345033	499	*	Promoter (<=1kb)	2	26308173	26345802	37630	2	165082	ENST00000459892.5	769	ENSG00000173567	ADGRF3	adhesion G protein-coupled receptor F3
NFKB1	chr2	28895134	28895632	499	*	Promoter (<=1kb)	2	28895086	28902104	7019	1	23160	ENST00000434238.1	48	ENSG00000163811	WDR43	WD repeat domain 43
NFKB1	chr2	66576878	66577376	499	*	Promoter (2-3kb)	2	66574030	66695505	121476	1	100507073	ENST00000433396.5	2848	ENSG00000232046	LINC01798	long intergenic non-protein coding RNA 1798
NFKB1	chr2	120343329	120343827	499	*	Promoter (2-3kb)	2	120346136	120351803	5668	1	3625	ENST00000295228.4	-2309	ENSG00000163083	INHBB	inhibin subunit beta B
NFKB1	chr2	159797446	159797944	499	*	Promoter (<=1kb)	2	159768628	159798208	29581	2	9936	ENST00000259053.6	264	ENSG00000241399	CD302	CD302 molecule
NFKB1	chr2	160492870	160493368	499	*	Promoter (<=1kb)	2	160366913	160492969	126057	2	5937	ENST00000477486.1	0	ENSG00000153250	RBMS1	RNA binding motif single stranded interacting protein 1
NFKB1	chr2	200585950	200586448	499	*	Promoter (<=1kb)	2	200586014	200671495	85482	1	316	ENST00000374700.7	0	ENSG00000138356	AOX1	aldehyde oxidase 1
NFKB1	chr2	201144464	201144962	499	*	Promoter (<=1kb)	2	201140284	201144196	3913	2	65072	ENST00000474886.4	-268	ENSG00000226312	CFLAR-AS1	CFLAR antisense RNA 1
NFKB1	chr2	223051765	223052263	499	*	Promoter (<=1kb)	2	223051814	223055637	3824	1	23704	ENST00000281830.3	0	ENSG00000152049	KCNE4	potassium voltage-gated channel subfamily E regulatory subunit 4
NFKB1	chr2	231786166	231786664	499	*	Promoter (<=1kb)	2	231737187	231786272	49086	2	5147	ENST00000428104.2	0	ENSG00000156973	PDE6D	phosphodiesterase 6D
NFKB1	chr3	44974369	44974867	499	*	Promoter (<=1kb)	3	44975241	45012666	37426	1	23016	ENST00000461361.5	-374	ENSG00000075914	EXOSC7	exosome component 7
NFKB1	chr3	45388235	45388733	499	*	Promoter (<=1kb)	3	45388561	45554726	166166	1	23395	ENST00000650792.2	0	ENSG00000011376	LARS2	leucyl-tRNA synthetase 2, mitochondrial
NFKB1	chr3	51985899	51986397	499	*	Promoter (<=1kb)	3	51986210	51987453	1244	1	95	ENST00000464587.2	0	ENSG00000243989	ACY1	aminoacylase 1
NFKB1	chr3	72155440	72155938	499	*	Promoter (2-3kb)	3	72152948	72174347	21400	1	201617	ENST00000661020.1	2492	ENSG00000243083	LINC00870	long intergenic non-protein coding RNA 870
NFKB1	chr3	121545784	121546282	499	*	Promoter (<=1kb)	3	121431431	121545988	114558	2	10721	ENST00000264233.6	0	ENSG00000051341	POLQ	DNA polymerase theta
NFKB1	chr3	125375118	125375616	499	*	Promoter (<=1kb)	3	125225561	125375354	149794	2	7707	ENST00000360647.8	0	ENSG00000163848	ZNF148	zinc finger protein 148
NFKB1	chr3	128153180	128153678	499	*	Promoter (<=1kb)	3	128153481	128408646	255166	1	60678	ENST00000254730.11	0	ENSG00000132394	EEFSEC	eukaryotic elongation factor, selenocysteine-tRNA specific
NFKB1	chr3	136861363	136861861	499	*	Promoter (<=1kb)	3	136835345	136862031	26687	2	101927597	ENST00000661609.1	170	NA	NCK1-DT	NCK1 divergent transcript
NFKB1	chr3	139343733	139344231	499	*	Promoter (<=1kb)	3	139344019	139357043	13025	1	56945	ENST00000310776.8	0	ENSG00000175110	MRPS22	mitochondrial ribosomal protein S22
NFKB1	chr3	142597934	142598432	499	*	Promoter (1-2kb)	3	142596455	142671119	74665	1	5357	ENST00000464320.5	1479	ENSG00000120756	PLS1	plastin 1
NFKB1	chr3	150602361	150602859	499	*	Promoter (<=1kb)	3	150602875	150627831	24957	1	51714	ENST00000480740.5	-16	ENSG00000198843	SELENOT	selenoprotein T
NFKB1	chr3	158644210	158644708	499	*	Promoter (<=1kb)	3	158644278	158692575	48298	1	85476	ENST00000486715.5	0	ENSG00000168827	GFM1	G elongation factor mitochondrial 1
NFKB1	chr3	160016879	160017377	499	*	Promoter (<=1kb)	3	160016024	160031423	15400	1	730109	ENST00000471921.2	855	NA	LINC01100	long intergenic non-protein coding RNA 1100
NFKB1	chr3	160399640	160400138	499	*	Promoter (<=1kb)	3	160399643	160412025	12383	1	10051	ENST00000472991.5	0	ENSG00000113810	SMC4	structural maintenance of chromosomes 4
NFKB1	chr3	167734341	167734839	499	*	Promoter (<=1kb)	3	167684242	167734544	50303	2	11235	ENST00000461494.5	0	ENSG00000114209	PDCD10	programmed cell death 10
NFKB1	chr3	180989049	180989547	499	*	Promoter (<=1kb)	3	180984565	180989518	4954	2	131118	ENST00000479269.5	0	ENSG00000205981	DNAJC19	DnaJ heat shock protein family (Hsp40) member C19
NFKB1	chr3	183884694	183885192	499	*	Promoter (<=1kb)	3	183829271	183884933	55663	2	55486	ENST00000639100.1	0	ENSG00000175193	PARL	presenilin associated rhomboid like
NFKB1	chr3	184134002	184134500	499	*	Promoter (<=1kb)	3	184135038	184145311	10274	1	8893	ENST00000491144.5	-538	ENSG00000145191	EIF2B5	eukaryotic translation initiation factor 2B subunit epsilon
NFKB1	chr3	184174996	184175494	499	*	Promoter (<=1kb)	3	184174949	184179122	4174	1	1173	ENST00000455925.1	47	ENSG00000161203	AP2M1	adaptor related protein complex 2 subunit mu 1
NFKB1	chr3	184248728	184249226	499	*	Promoter (<=1kb)	3	184242301	184248962	6662	2	10195	ENST00000397676.8	0	ENSG00000214160	ALG3	ALG3 alpha-1,3- mannosyltransferase
NFKB1	chr3	184250177	184250675	499	*	Promoter (<=1kb)	3	184249695	184293031	43337	1	110599583	ENST00000402825.7	482	ENSG00000284917	EEF1AKMT4-ECE2	EEF1AKMT4-ECE2 readthrough
NFKB1	chr3	184366868	184367366	499	*	Promoter (<=1kb)	3	184366515	184368538	2024	1	5437	ENST00000476003.1	353	ENSG00000163882	POLR2H	RNA polymerase II subunit H
NFKB1	chr3	196568382	196568880	499	*	Promoter (<=1kb)	3	196568611	196587287	18677	1	200933	ENST00000440469.1	0	ENSG00000174013	FBXO45	F-box protein 45
NFKB1	chr3	197299117	197299615	499	*	Promoter (<=1kb)	3	197042943	197299324	256382	2	1739	ENST00000667104.1	0	ENSG00000075711	DLG1	discs large MAGUK scaffold protein 1
NFKB1	chr3	197960863	197961361	499	*	Promoter (<=1kb)	3	197960257	198038667	78411	1	89782	ENST00000332636.5	606	ENSG00000185621	LMLN	leishmanolysin like peptidase
NFKB1	chr4	1795189	1795687	499	*	Promoter (1-2kb)	4	1793935	1807275	13341	1	2261	ENST00000260795.7	1254	ENSG00000068078	FGFR3	fibroblast growth factor receptor 3
NFKB1	chr4	4289913	4290411	499	*	Promoter (<=1kb)	4	4290251	4321398	31148	1	166793	ENST00000515012.5	0	ENSG00000168826	ZBTB49	zinc finger and BTB domain containing 49
NFKB1	chr4	25154808	25155306	499	*	Promoter (<=1kb)	4	25127264	25155231	27968	2	51091	ENST00000505513.1	0	ENSG00000109618	SEPSECS	Sep (O-phosphoserine) tRNA:Sec (selenocysteine) tRNA synthase
NFKB1	chr4	25312436	25312934	499	*	Promoter (<=1kb)	4	25312774	25370383	57610	1	29063	ENST00000302874.9	0	ENSG00000168228	ZCCHC4	zinc finger CCHC-type containing 4
NFKB1	chr4	25376944	25377442	499	*	Promoter (<=1kb)	4	25377213	25418498	41286	1	29945	ENST00000315368.7	0	ENSG00000053900	ANAPC4	anaphase promoting complex subunit 4
NFKB1	chr4	41935586	41936084	499	*	Promoter (<=1kb)	4	41935444	41949384	13941	1	55161	ENST00000506794.1	142	ENSG00000109133	TMEM33	transmembrane protein 33
NFKB1	chr4	48016485	48016983	499	*	Promoter (<=1kb)	4	47935977	48016592	80616	2	1259	ENST00000514170.5	0	ENSG00000198515	CNGA1	cyclic nucleotide gated channel subunit alpha 1
NFKB1	chr4	48269688	48270186	499	*	Promoter (<=1kb)	4	48135783	48269838	134056	2	7006	ENST00000381501.8	0	ENSG00000135605	TEC	tec protein tyrosine kinase
NFKB1	chr4	56434779	56435277	499	*	Promoter (<=1kb)	4	56403074	56435496	32423	2	5471	ENST00000507724.1	219	ENSG00000128059	PPAT	phosphoribosyl pyrophosphate amidotransferase
NFKB1	chr4	56976728	56977226	499	*	Promoter (<=1kb)	4	56963350	56977606	14257	2	84273	ENST00000264230.5	380	ENSG00000084092	NOA1	nitric oxide associated 1
NFKB1	chr4	102829046	102829544	499	*	Promoter (<=1kb)	4	102795976	102828159	32184	2	7323	ENST00000394803.9	-887	ENSG00000109332	UBE2D3	ubiquitin conjugating enzyme E2 D3
NFKB1	chr4	105707739	105708237	499	*	Promoter (<=1kb)	4	105682627	105708081	25455	2	57117	ENST00000394735.5	0	ENSG00000138785	INTS12	integrator complex subunit 12
NFKB1	chr4	106315484	106315982	499	*	Promoter (<=1kb)	4	106315544	106331730	16187	1	9255	ENST00000510207.5	0	ENSG00000164022	AIMP1	aminoacyl tRNA synthetase complex interacting multifunctional protein 1
NFKB1	chr4	107825444	107825942	499	*	Promoter (<=1kb)	4	107825208	107908731	83524	1	166929	ENST00000503862.5	236	ENSG00000164023	SGMS2	sphingomyelin synthase 2
NFKB1	chr4	109729818	109730316	499	*	Promoter (<=1kb)	4	109709989	109730070	20082	2	81579	ENST00000243501.10	0	ENSG00000123739	PLA2G12A	phospholipase A2 group XIIA
NFKB1	chr4	110516275	110516773	499	*	Promoter (2-3kb)	4	110513489	110533427	19939	1	2028	ENST00000509344.1	2786	ENSG00000138792	ENPEP	glutamyl aminopeptidase
NFKB1	chr4	128060941	128061439	499	*	Promoter (<=1kb)	4	128061286	128123869	62584	1	55132	ENST00000512292.5	0	ENSG00000138709	LARP1B	La ribonucleoprotein 1B
NFKB1	chr4	143184650	143185148	499	*	Promoter (<=1kb)	4	142933195	143184861	251667	2	105377623	ENST00000507826.1	0	ENSG00000250326	LOC105377623	uncharacterized LOC105377623
NFKB1	chr4	151012820	151013318	499	*	Promoter (1-2kb)	4	150264853	151015224	750372	2	987	ENST00000651035.1	1906	ENSG00000198589	LRBA	LPS responsive beige-like anchor protein
NFKB1	chr4	151408794	151409292	499	*	Promoter (<=1kb)	4	151409176	151670503	261328	1	729830	ENST00000435205.6	0	ENSG00000164142	FAM160A1	family with sequence similarity 160 member A1
NFKB1	chr4	153204143	153204641	499	*	Promoter (<=1kb)	4	153204443	153339317	134875	1	23321	ENST00000338700.10	0	ENSG00000109654	TRIM2	tripartite motif containing 2
NFKB1	chr4	169619444	169619942	499	*	Promoter (<=1kb)	4	169620526	169720545	100020	1	1182	ENST00000347613.8	-584	ENSG00000109572	CLCN3	chloride voltage-gated channel 3
NFKB1	chr4	169757765	169758263	499	*	Promoter (<=1kb)	4	169729470	169757944	28475	2	54969	ENST00000393381.3	0	ENSG00000056050	HPF1	histone PARylation factor 1
NFKB1	chr4	170259558	170260056	499	*	Promoter (<=1kb)	4	170259857	170283723	23867	1	101928223	ENST00000660060.1	0	ENSG00000250266	LINC01612	long intergenic non-protein coding RNA 1612
NFKB1	chr4	173168477	173168975	499	*	Promoter (<=1kb)	4	173143392	173168886	25495	2	101930370	ENST00000661589.1	0	ENSG00000245213	LOC101930370	uncharacterized LOC101930370
NFKB1	chr4	173335044	173335542	499	*	Promoter (<=1kb)	4	173331705	173334432	2728	2	3148	ENST00000511316.1	-612	ENSG00000164104	HMGB2	high mobility group box 2
NFKB1	chr4	185535266	185535764	499	*	Promoter (<=1kb)	4	185500660	185535507	34848	2	27295	ENST00000284767.11	0	ENSG00000154553	PDLIM3	PDZ and LIM domain 3
NFKB1	chr5	91788	92286	499	*	Promoter (<=1kb)	5	92151	189970	97820	1	153478	ENST00000637938.1	0	ENSG00000153404	PLEKHG4B	pleckstrin homology and RhoGEF domain containing G4B
NFKB1	chr5	7397110	7397608	499	*	Promoter (<=1kb)	5	7396138	7830081	433944	1	108	ENST00000338316.9	972	ENSG00000078295	ADCY2	adenylate cyclase 2
NFKB1	chr5	14580621	14581119	499	*	Promoter (<=1kb)	5	14581792	14616180	34389	1	54491	ENST00000274217.4	-673	ENSG00000145569	OTULINL	OTU deubiquitinase with linear linkage specificity like
NFKB1	chr5	39424620	39425118	499	*	Promoter (<=1kb)	5	39371677	39424980	53304	2	1601	ENST00000320816.11	0	ENSG00000153071	DAB2	DAB adaptor protein 2
NFKB1	chr5	55226395	55226893	499	*	Promoter (<=1kb)	5	55221107	55227262	6156	2	345643	ENST00000515336.1	369	ENSG00000234602	MCIDAS	multiciliate differentiation and DNA synthesis associated cell cycle protein
NFKB1	chr5	55232496	55232994	499	*	Promoter (<=1kb)	5	55231152	55233597	2446	2	10309	ENST00000501463.2	603	ENSG00000152669	CCNO	cyclin O
NFKB1	chr5	95858697	95859195	499	*	Promoter (1-2kb)	5	95856869	95860133	3265	1	202299	ENST00000620167.1	1828	ENSG00000236882	LINC01554	long intergenic non-protein coding RNA 1554
NFKB1	chr5	140691150	140691648	499	*	Promoter (<=1kb)	5	140691430	140698772	7343	1	23438	ENST00000520095.6	0	ENSG00000112855	HARS2	histidyl-tRNA synthetase 2, mitochondrial
NFKB1	chr5	177311451	177311949	499	*	Promoter (<=1kb)	5	177301461	177311870	10410	2	53917	ENST00000503473.5	0	ENSG00000169228	RAB24	RAB24, member RAS oncogene family
NFKB1	chr5	177370542	177371040	499	*	Promoter (<=1kb)	5	177370553	177371578	1026	1	10636	ENST00000502731.5	0	ENSG00000169220	RGS14	regulator of G protein signaling 14
NFKB1	chr6	41504866	41505364	499	*	Promoter (2-3kb)	6	41502444	41519852	17409	1	103106903	ENST00000416951.5	2422	ENSG00000226917	LINC01276	long intergenic non-protein coding RNA 1276
NFKB1	chr6	44313131	44313629	499	*	Promoter (<=1kb)	6	44298731	44313347	14617	2	57505	ENST00000244571.5	0	ENSG00000124608	AARS2	alanyl-tRNA synthetase 2, mitochondrial
NFKB1	chr6	45421863	45422361	499	*	Promoter (<=1kb)	6	45422036	45663872	241837	1	860	ENST00000478660.6	0	ENSG00000124813	RUNX2	RUNX family transcription factor 2
NFKB1	chr6	47700065	47700563	499	*	Promoter (1-2kb)	6	47698553	47722021	23469	1	221393	ENST00000327753.7	1512	ENSG00000153294	ADGRF4	adhesion G protein-coupled receptor F4
NFKB1	chr6	113995614	113996112	499	*	Promoter (<=1kb)	6	113995955	114235716	239762	1	101927768	ENST00000523087.1	0	ENSG00000228624	HDAC2-AS2	HDAC2 and HS3ST5 antisense RNA 2
NFKB1	chr6	129710014	129710512	499	*	Promoter (<=1kb)	6	129576132	129710177	134046	2	93663	ENST00000368149.3	0	ENSG00000146376	ARHGAP18	Rho GTPase activating protein 18
NFKB1	chr6	131628045	131628543	499	*	Promoter (<=1kb)	6	131628442	131676797	48356	1	5169	ENST00000427707.5	0	ENSG00000154269	ENPP3	ectonucleotide pyrophosphatase/phosphodiesterase 3
NFKB1	chr6	142946150	142946648	499	*	Promoter (<=1kb)	6	142751478	142946365	194888	2	3097	ENST00000367604.6	0	ENSG00000010818	HIVEP2	HIVEP zinc finger 2
NFKB1	chr7	44036331	44036829	499	*	Promoter (2-3kb)	7	44011882	44038978	27097	2	401331	ENST00000648264.1	2149	NA	RASA4CP	RAS p21 protein activator 4C, pseudogene
NFKB1	chr7	90407307	90407805	499	*	Promoter (1-2kb)	7	90405581	90513402	107822	1	102723899	ENST00000451941.6	1726	ENSG00000157224	LOC102723899	uncharacterized LOC102723899
NFKB1	chr7	100016455	100016953	499	*	Promoter (<=1kb)	7	100016822	100023882	7061	1	7586	ENST00000432317.1	0	ENSG00000106261	ZKSCAN1	zinc finger with KRAB and SCAN domains 1
NFKB1	chr7	112456108	112456606	499	*	Promoter (<=1kb)	7	112456996	112468104	11109	1	3475	ENST00000466459.5	-390	ENSG00000006652	IFRD1	interferon related developmental regulator 1
NFKB1	chr7	114085546	114086044	499	*	Promoter (<=1kb)	7	114086327	114690905	604579	1	93986	ENST00000412402.5	-283	ENSG00000128573	FOXP2	forkhead box P2
NFKB1	chr7	150800147	150800645	499	*	Promoter (<=1kb)	7	150791285	150800352	9068	2	28959	ENST00000492607.5	0	ENSG00000106565	TMEM176B	transmembrane protein 176B
NFKB1	chr7	151228262	151228760	499	*	Promoter (1-2kb)	7	151211484	151227205	15722	2	10061	ENST00000287844.7	-1057	ENSG00000033050	ABCF2	ATP binding cassette subfamily F member 2
NFKB1	chr7	151346213	151346711	499	*	Promoter (<=1kb)	7	151345345	151361237	15893	1	51667	ENST00000470316.5	868	ENSG00000013374	NUB1	negative regulator of ubiquitin like proteins 1
NFKB1	chr8	6405620	6406118	499	*	Promoter (<=1kb)	8	6403551	6406548	2998	2	100287015	ENST00000500118.2	430	ENSG00000246089	LOC100287015	uncharacterized LOC100287015
NFKB1	chr8	10055276	10055774	499	*	Promoter (<=1kb)	8	10054501	10337823	283323	1	4482	ENST00000518255.5	775	ENSG00000175806	MSRA	methionine sulfoxide reductase A
NFKB1	chr8	27491368	27491866	499	*	Promoter (<=1kb)	8	27491210	27522509	31300	1	2053	ENST00000521684.1	158	ENSG00000120915	EPHX2	epoxide hydrolase 2
NFKB1	chr8	27773019	27773517	499	*	Promoter (<=1kb)	8	27733318	27772653	39336	2	55246	ENST00000520486.5	-366	ENSG00000147419	CCDC25	coiled-coil domain containing 25
NFKB1	chr8	27837615	27838113	499	*	Promoter (<=1kb)	8	27809624	27837817	28194	2	55872	ENST00000301905.9	0	ENSG00000168078	PBK	PDZ binding kinase
NFKB1	chr8	28889309	28889807	499	*	Promoter (<=1kb)	8	28793807	28889909	96103	2	55756	ENST00000523436.5	102	ENSG00000104299	INTS9	integrator complex subunit 9
NFKB1	chr8	30726468	30726966	499	*	Promoter (<=1kb)	8	30679266	30726945	47680	2	2936	ENST00000643525.1	0	ENSG00000104687	GSR	glutathione-disulfide reductase
NFKB1	chr8	30812622	30813120	499	*	Promoter (<=1kb)	8	30785616	30812818	27203	2	5516	ENST00000221138.9	0	ENSG00000104695	PPP2CB	protein phosphatase 2 catalytic subunit beta
NFKB1	chr8	33512344	33512842	499	*	Promoter (<=1kb)	8	33499118	33512712	13595	2	80185	ENST00000520636.5	0	ENSG00000129696	TTI2	TELO2 interacting protein 2
NFKB1	chr8	37897109	37897607	499	*	Promoter (1-2kb)	8	37862759	37899454	36696	2	80223	ENST00000522727.5	1847	ENSG00000156675	RAB11FIP1	RAB11 family interacting protein 1
NFKB1	chr8	55881355	55881853	499	*	Promoter (1-2kb)	8	55879835	56014169	134335	1	4067	ENST00000519728.6	1520	ENSG00000254087	LYN	LYN proto-oncogene, Src family tyrosine kinase
NFKB1	chr8	61712054	61712552	499	*	Promoter (1-2kb)	8	61624537	61714525	89989	2	444	ENST00000519234.5	1973	ENSG00000198363	ASPH	aspartate beta-hydroxylase
NFKB1	chr8	66429532	66430030	499	*	Promoter (<=1kb)	8	66430185	66445324	15140	1	137872	ENST00000523113.5	-155	ENSG00000147576	ADHFE1	alcohol dehydrogenase iron containing 1
NFKB1	chr8	78804877	78805375	499	*	Promoter (<=1kb)	8	78733665	78804928	71264	2	3574	ENST00000520215.5	0	ENSG00000104432	IL7	interleukin 7
NFKB1	chr8	142727442	142727940	499	*	Promoter (<=1kb)	8	142727723	142736927	9205	1	51337	ENST00000520217.1	0	ENSG00000130193	THEM6	thioesterase superfamily member 6
NFKB1	chr9	4678062	4678560	499	*	Promoter (<=1kb)	9	4676600	4679471	2872	2	101929351	ENST00000609131.1	911	ENSG00000273061	CDC37L1-DT	CDC37L1 divergent transcript
NFKB1	chr9	33815446	33815944	499	*	Promoter (1-2kb)	9	33817160	33920399	103240	1	54926	ENST00000263228.4	-1216	ENSG00000107341	UBE2R2	ubiquitin conjugating enzyme E2 R2
NFKB1	chr9	34049991	34050489	499	*	Promoter (1-2kb)	9	33944515	34048949	104435	2	55833	ENST00000412543.5	-1042	ENSG00000137073	UBAP2	ubiquitin associated protein 2
NFKB1	chr9	34376087	34376585	499	*	Promoter (<=1kb)	9	34366666	34376898	10233	2	57462	ENST00000297625.8	313	ENSG00000164976	MYORG	myogenesis regulating glycosidase (putative)
NFKB1	chr9	34612716	34613214	499	*	Promoter (<=1kb)	9	34610486	34612104	1619	2	138716	ENST00000297613.4	-612	ENSG00000164967	RPP25L	ribonuclease P/MRP subunit p25 like
NFKB1	chr9	35665046	35665544	499	*	Promoter (<=1kb)	9	35658877	35665192	6316	2	84904	ENST00000475323.5	0	ENSG00000137135	ARHGEF39	Rho guanine nucleotide exchange factor 39
NFKB1	chr9	35748224	35748722	499	*	Promoter (<=1kb)	9	35744297	35748973	4677	2	57704	ENST00000489025.1	251	ENSG00000070610	GBA2	glucosylceramidase beta 2
NFKB1	chr9	35905170	35905668	499	*	Promoter (<=1kb)	9	35906202	35907136	935	1	646962	ENST00000354323.3	-534	ENSG00000196196	HRCT1	histidine rich carboxyl terminus 1
NFKB1	chr9	35910814	35911312	499	*	Promoter (1-2kb)	9	35909492	35937153	27662	1	158376	ENST00000638062.1	1322	ENSG00000235387	SPAAR	small regulatory polypeptide of amino acid response
NFKB1	chr9	36572574	36573072	499	*	Promoter (<=1kb)	9	36572862	36677683	104822	1	9833	ENST00000536329.5	0	ENSG00000165304	MELK	maternal embryonic leucine zipper kinase
NFKB1	chr9	87725767	87726265	499	*	Promoter (<=1kb)	9	87726109	87731386	5278	1	1514	ENST00000340342.10	0	ENSG00000135047	CTSL	cathepsin L
NFKB1	chr9	94259029	94259527	499	*	Promoter (<=1kb)	9	94176568	94259284	82717	2	158257	ENST00000602652.2	0	ENSG00000230262	LINC02603	long intergenic non-protein coding RNA 2603
NFKB1	chr9	95426606	95427104	499	*	Promoter (<=1kb)	9	95150015	95426742	276728	2	2176	ENST00000636777.1	0	ENSG00000158169	FANCC	FA complementation group C
NFKB1	chr9	96382188	96382686	499	*	Promoter (<=1kb)	9	96350749	96383678	32930	2	11046	ENST00000375257.2	992	ENSG00000130958	SLC35D2	solute carrier family 35 member D2
NFKB1	chr9	96854309	96854807	499	*	Promoter (<=1kb)	9	96816269	96854514	38246	2	158431	ENST00000481138.6	0	ENSG00000196597	ZNF782	zinc finger protein 782
NFKB1	chr9	98118990	98119488	499	*	Promoter (<=1kb)	9	98069275	98119210	49936	2	9830	ENST00000375098.7	0	ENSG00000106785	TRIM14	tripartite motif containing 14
NFKB1	chr9	113222405	113222903	499	*	Promoter (<=1kb)	9	113221587	113227660	6074	1	1317	ENST00000496650.1	818	ENSG00000136868	SLC31A1	solute carrier family 31 member 1
NFKB1	chr9	128341339	128341837	499	*	Promoter (<=1kb)	9	128340646	128361217	20572	1	10999	ENST00000372870.5	693	ENSG00000167114	SLC27A4	solute carrier family 27 member 4
NFKB1	chr9	129084037	129084535	499	*	Promoter (<=1kb)	9	129084599	129085295	697	1	57171	ENST00000480255.2	-64	ENSG00000167130	DOLPP1	dolichyldiphosphatase 1
NFKB1	chr9	136119497	136119995	499	*	Promoter (<=1kb)	9	136114589	136118875	4287	2	90120	ENST00000418388.6	-622	ENSG00000238227	TMEM250	transmembrane protein 250
NFKB1	chr9	137053911	137054409	499	*	Promoter (<=1kb)	9	137048107	137054061	5955	2	954	ENST00000355097.7	0	ENSG00000054179	ENTPD2	ectonucleoside triphosphate diphosphohydrolase 2
NFKB1	chr9	137617241	137617739	499	*	Promoter (1-2kb)	9	137615332	137618813	3482	2	85026	ENST00000371417.3	1074	ENSG00000203993	ARRDC1-AS1	ARRDC1 antisense RNA 1
NFKB1	chr10	7818158	7818656	499	*	Promoter (<=1kb)	10	7818505	8016631	198127	1	83860	ENST00000344293.6	0	ENSG00000165632	TAF3	TATA-box binding protein associated factor 3
NFKB1	chr10	73253120	73253618	499	*	Promoter (<=1kb)	10	73253169	73254349	1181	1	414245	ENST00000394864.2	0	ENSG00000227540	DNAJC9-AS1	DNAJC9 antisense RNA 1
NFKB1	chr10	73730256	73730754	499	*	Promoter (<=1kb)	10	73674295	73730466	56172	2	113939925	ENST00000399449.3	0	ENSG00000242288	BMS1P4-AGAP5	BMS1P4-AGAP5 readthough
NFKB1	chr10	75235294	75235792	499	*	Promoter (<=1kb)	10	75233971	75235730	1760	2	118881	ENST00000460899.5	0	ENSG00000165644	COMTD1	catechol-O-methyltransferase domain containing 1
NFKB1	chr10	87842981	87843479	499	*	Promoter (1-2kb)	10	87784552	87841343	56792	2	84896	ENST00000495903.1	-1638	ENSG00000138138	ATAD1	ATPase family AAA domain containing 1
NFKB1	chr10	91220416	91220914	499	*	Promoter (<=1kb)	10	91220663	91284337	63675	1	84333	ENST00000336126.6	0	ENSG00000180628	PCGF5	polycomb group ring finger 5
NFKB1	chr10	96830486	96830984	499	*	Promoter (1-2kb)	10	96832282	96964441	132160	1	84458	ENST00000371103.8	-1298	ENSG00000196233	LCOR	ligand dependent nuclear receptor corepressor
NFKB1	chr10	97684894	97685392	499	*	Promoter (1-2kb)	10	97677424	97687241	9818	2	60370	ENST00000370626.4	1849	ENSG00000119986	AVPI1	arginine vasopressin induced 1
NFKB1	chr10	100970008	100970506	499	*	Promoter (<=1kb)	10	100969527	100978371	8845	1	57715	ENST00000518124.5	481	ENSG00000095539	SEMA4G	semaphorin 4G
NFKB1	chr10	101781006	101781504	499	*	Promoter (<=1kb)	10	101770130	101780369	10240	2	2253	ENST00000618991.4	-637	ENSG00000107831	FGF8	fibroblast growth factor 8
NFKB1	chr10	101818992	101819490	499	*	Promoter (<=1kb)	10	101818800	101828885	10086	1	100289509	ENST00000412353.2	192	NA	KCNIP2-AS1	KCNIP2 antisense RNA 1
NFKB1	chr10	110207340	110207838	499	*	Promoter (<=1kb)	10	110207605	110287365	79761	1	4601	ENST00000332674.9	0	ENSG00000119950	MXI1	MAX interactor 1, dimerization protein
NFKB1	chr10	113678914	113679412	499	*	Promoter (<=1kb)	10	113679162	113730907	51746	1	840	ENST00000621345.4	0	ENSG00000165806	CASP7	caspase 7
NFKB1	chr10	113751689	113752187	499	*	Promoter (<=1kb)	10	113751682	113781237	29556	1	79949	ENST00000619563.5	7	ENSG00000148735	PLEKHS1	pleckstrin homology domain containing S1
NFKB1	chr10	114174064	114174562	499	*	Promoter (<=1kb)	10	114174105	114174179	75	2	100302224	ENST00000459421.1	0	ENSG00000284442	MIR2110	microRNA 2110
NFKB1	chr10	114526656	114527154	499	*	Promoter (<=1kb)	10	114431113	114526931	95819	2	3983	ENST00000392952.7	0	ENSG00000099204	ABLIM1	actin binding LIM protein 1
NFKB1	chr10	114767539	114768037	499	*	Promoter (<=1kb)	10	114767692	114779577	11886	1	101927692	ENST00000669071.1	0	ENSG00000228484	LOC101927692	uncharacterized LOC101927692
NFKB1	chr10	119725750	119726248	499	*	Promoter (<=1kb)	10	119726042	119829130	103089	1	22876	ENST00000649297.1	0	ENSG00000198825	INPP5F	inositol polyphosphate-5-phosphatase F
NFKB1	chr10	132332511	132333009	499	*	Promoter (<=1kb)	10	132332279	132375456	43178	1	80313	ENST00000368613.8	232	ENSG00000148814	LRRC27	leucine rich repeat containing 27
NFKB1	chr10	133307654	133308152	499	*	Promoter (<=1kb)	10	133301701	133308848	7148	2	10844	ENST00000480198.1	696	ENSG00000130640	TUBGCP2	tubulin gamma complex associated protein 2
NFKB1	chr11	3808294	3808792	499	*	Promoter (<=1kb)	11	3808541	3825068	16528	1	27315	ENST00000525937.1	0	ENSG00000148985	PGAP2	post-GPI attachment to proteins 2
NFKB1	chr11	8701183	8701681	499	*	Promoter (<=1kb)	11	8696465	8702657	6193	2	6764	ENST00000526062.5	976	ENSG00000166444	DENND2B	DENN domain containing 2B
NFKB1	chr11	17389134	17389632	499	*	Promoter (<=1kb)	11	17385859	17389331	3473	2	3767	ENST00000528731.1	0	ENSG00000187486	KCNJ11	potassium inwardly rectifying channel subfamily J member 11
NFKB1	chr11	20360624	20361122	499	*	Promoter (2-3kb)	11	20363685	20367625	3941	1	10553	ENST00000530266.5	-2563	ENSG00000109854	HTATIP2	HIV-1 Tat interactive protein 2
NFKB1	chr11	32581520	32582018	499	*	Promoter (1-2kb)	11	32583798	32596015	12218	1	10480	ENST00000531921.5	-1780	ENSG00000149100	EIF3M	eukaryotic translation initiation factor 3 subunit M
NFKB1	chr11	32829051	32829549	499	*	Promoter (<=1kb)	11	32829927	32858120	28194	1	79056	ENST00000257836.4	-378	ENSG00000135378	PRRG4	proline rich and Gla domain 4
NFKB1	chr11	47214150	47214648	499	*	Promoter (<=1kb)	11	47214465	47216873	2409	1	1643	ENST00000622878.4	0	ENSG00000134574	DDB2	damage specific DNA binding protein 2
NFKB1	chr11	57345574	57346072	499	*	Promoter (1-2kb)	11	57347424	57350701	3278	1	5024	ENST00000534820.1	-1352	ENSG00000109991	P2RX3	purinergic receptor P2X 3
NFKB1	chr11	57530676	57531174	499	*	Promoter (<=1kb)	11	57528464	57530754	2291	2	26519	ENST00000257245.9	0	ENSG00000134809	TIMM10	translocase of inner mitochondrial membrane 10
NFKB1	chr11	59142560	59143058	499	*	Promoter (<=1kb)	11	59130133	59142755	12623	2	101927204	ENST00000501817.6	0	ENSG00000245571	FAM111A-DT	FAM111A divergent transcript
NFKB1	chr11	59755091	59755589	499	*	Promoter (<=1kb)	11	59755376	59800962	45587	1	6809	ENST00000533637.5	0	ENSG00000166900	STX3	syntaxin 3
NFKB1	chr11	61752293	61752791	499	*	Promoter (<=1kb)	11	61752642	61766867	14226	1	745	ENST00000537766.1	0	ENSG00000124920	MYRF	myelin regulatory factor
NFKB1	chr11	62557550	62558048	499	*	Promoter (1-2kb)	11	62533984	62556235	22252	2	79026	ENST00000530285.5	-1315	ENSG00000124942	AHNAK	AHNAK nucleoprotein
NFKB1	chr11	62614262	62614760	499	*	Promoter (<=1kb)	11	62613529	62614713	1185	1	6094	ENST00000525947.1	733	ENSG00000149489	ROM1	retinal outer segment membrane protein 1
NFKB1	chr11	64252084	64252582	499	*	Promoter (<=1kb)	11	64251575	64267923	16349	1	5331	ENST00000325234.5	509	ENSG00000149782	PLCB3	phospholipase C beta 3
NFKB1	chr11	66370954	66371452	499	*	Promoter (<=1kb)	11	66362523	66371647	9125	2	3177	ENST00000541567.5	195	ENSG00000174669	SLC29A2	solute carrier family 29 member 2
NFKB1	chr12	6914258	6914756	499	*	Promoter (<=1kb)	12	6914327	6923696	9370	1	2026	ENST00000541477.5	0	ENSG00000111674	ENO2	enolase 2
NFKB1	chr12	48782642	48783140	499	*	Promoter (<=1kb)	12	48766198	48783441	17244	2	112	ENST00000357869.7	301	ENSG00000174233	ADCY6	adenylate cyclase 6
NFKB1	chr12	48788854	48789352	499	*	Promoter (<=1kb)	12	48789147	48790535	1389	1	100506125	ENST00000547774.5	0	ENSG00000257660	ADCY6-DT	ADCY6 divergent transcript
NFKB1	chr12	49347615	49348113	499	*	Promoter (<=1kb)	12	49348008	49353924	5917	1	79962	ENST00000647553.1	0	ENSG00000178401	DNAJC22	DnaJ heat shock protein family (Hsp40) member C22
NFKB1	chr12	50070432	50070930	499	*	Promoter (<=1kb)	12	50070740	50080782	10043	1	41	ENST00000551199.1	0	ENSG00000110881	ASIC1	acid sensing ion channel subunit 1
NFKB1	chr12	50088520	50089018	499	*	Promoter (<=1kb)	12	50088235	50100149	11915	1	6602	ENST00000548573.5	285	ENSG00000066117	SMARCD1	SWI/SNF related, matrix associated, actin dependent regulator of chromatin, subfamily d, member 1
NFKB1	chr12	50281971	50282469	499	*	Promoter (<=1kb)	12	50177006	50283456	106451	2	51474	ENST00000552720.5	987	ENSG00000050405	LIMA1	LIM domain and actin binding 1
NFKB1	chr12	52925566	52926064	499	*	Promoter (<=1kb)	12	52897297	52926469	29173	2	3856	ENST00000552150.5	405	ENSG00000170421	KRT8	keratin 8
NFKB1	chr12	53442899	53443397	499	*	Promoter (<=1kb)	12	53442555	53446315	3761	1	54458	ENST00000549135.1	344	ENSG00000205352	PRR13	proline rich 13
NFKB1	chr12	53451745	53452243	499	*	Promoter (<=1kb)	12	53452102	53479826	27725	1	5094	ENST00000359282.9	0	ENSG00000197111	PCBP2	poly(rC) binding protein 2
NFKB1	chr12	54188784	54189282	499	*	Promoter (<=1kb)	12	54121277	54188983	67707	2	23583	ENST00000635234.1	0	ENSG00000123415	SMUG1	single-strand-selective monofunctional uracil-DNA glycosylase 1
NFKB1	chr12	56082901	56083399	499	*	Promoter (<=1kb)	12	56083313	56086631	3319	1	2065	ENST00000549672.5	0	ENSG00000065361	ERBB3	erb-b2 receptor tyrosine kinase 3
NFKB1	chr12	62467068	62467566	499	*	Promoter (<=1kb)	12	62467062	62493936	26875	1	23041	ENST00000549286.1	6	ENSG00000061987	MON2	MON2 homolog, regulator of endosome-to-Golgi trafficking
NFKB1	chr12	75330098	75330596	499	*	Promoter (<=1kb)	12	75322936	75330056	7121	2	84698	ENST00000493070.1	-42	ENSG00000180881	CAPS2	calcyphosine 2
NFKB1	chr12	100163842	100164340	499	*	Promoter (1-2kb)	12	100156439	100162834	6396	2	55592	ENST00000537988.5	-1008	ENSG00000238105	GOLGA2P5	GOLGA2 pseudogene 5
NFKB1	chr12	100266864	100267362	499	*	Promoter (<=1kb)	12	100203669	100267079	63411	2	120863	ENST00000378244.6	0	ENSG00000166153	DEPDC4	DEP domain containing 4
NFKB1	chr14	20990208	20990706	499	*	Promoter (<=1kb)	14	20990547	20995205	4659	1	64745	ENST00000555902.6	0	ENSG00000165792	METTL17	methyltransferase like 17
NFKB1	chr14	24231686	24232184	499	*	Promoter (<=1kb)	14	24216859	24232002	15144	2	4738	ENST00000527046.5	0	ENSG00000129559	NEDD8	NEDD8 ubiquitin like modifier
NFKB1	chr14	49595487	49595985	499	*	Promoter (2-3kb)	14	49583577	49598683	15107	2	6235	ENST00000556230.2	2698	ENSG00000213741	RPS29	ribosomal protein S29
NFKB1	chr14	50342697	50343195	499	*	Promoter (<=1kb)	14	50341038	50342609	1572	2	8814	ENST00000529347.1	-88	ENSG00000100490	CDKL1	cyclin dependent kinase like 1
NFKB1	chr14	52791402	52791900	499	*	Promoter (<=1kb)	14	52775193	52791607	16415	2	64841	ENST00000216410.8	0	ENSG00000100522	GNPNAT1	glucosamine-phosphate N-acetyltransferase 1
NFKB1	chr14	70416799	70417297	499	*	Promoter (<=1kb)	14	70326064	70417074	91011	2	100529257	ENST00000621525.4	0	ENSG00000258644	SYNJ2BP-COX16	SYNJ2BP-COX16 readthrough
NFKB1	chr15	22775887	22776385	499	*	Promoter (<=1kb)	15	22770523	22776058	5536	2	728310	ENST00000617410.4	0	ENSG00000261649	GOLGA6L7	golgin A6 family like 7
NFKB1	chr15	52294705	52295203	499	*	Promoter (<=1kb)	15	52192659	52295656	102998	2	55930	ENST00000560809.5	453	ENSG00000128833	MYO5C	myosin VC
NFKB1	chr15	56245966	56246464	499	*	Promoter (1-2kb)	15	56244009	56391385	147377	1	374618	ENST00000560827.5	1957	ENSG00000151575	TEX9	testis expressed 9
NFKB1	chr15	60592353	60592851	499	*	Promoter (<=1kb)	15	60497285	60592541	95257	2	6095	ENST00000449337.6	0	ENSG00000069667	RORA	RAR related orphan receptor A
NFKB1	chr15	65530193	65530691	499	*	Promoter (<=1kb)	15	65530418	65576673	46256	1	51495	ENST00000562901.5	0	ENSG00000074696	HACD3	3-hydroxyacyl-CoA dehydratase 3
NFKB1	chr15	68228949	68229447	499	*	Promoter (<=1kb)	15	68208184	68229510	21327	2	54982	ENST00000637823.1	63	ENSG00000128973	CLN6	CLN6 transmembrane ER protein
NFKB1	chr15	89852512	89853010	499	*	Promoter (<=1kb)	15	89837618	89852656	15039	2	10239	ENST00000558186.1	0	ENSG00000157823	AP3S2	adaptor related protein complex 3 subunit sigma 2
NFKB1	chr16	73091	73589	499	*	Promoter (<=1kb)	16	58059	72631	14573	2	64285	ENST00000262316.10	-460	ENSG00000007384	RHBDF1	rhomboid 5 homolog 1
NFKB1	chr16	2970022	2970520	499	*	Promoter (<=1kb)	16	2970978	2971982	1005	1	124222	ENST00000574988.1	-458	ENSG00000162073	PAQR4	progestin and adipoQ receptor family member 4
NFKB1	chr16	3100061	3100559	499	*	Promoter (<=1kb)	16	3088989	3099295	10307	2	84891	ENST00000538082.5	-766	ENSG00000130182	ZSCAN10	zinc finger and SCAN domain containing 10
NFKB1	chr16	3112286	3112784	499	*	Promoter (<=1kb)	16	3112560	3120517	7958	1	7755	ENST00000382192.7	0	ENSG00000122386	ZNF205	zinc finger protein 205
NFKB1	chr16	18926787	18927285	499	*	Promoter (<=1kb)	16	18804853	18926454	121602	2	23049	ENST00000446231.6	-333	ENSG00000157106	SMG1	SMG1 nonsense mediated mRNA decay associated PI3K related kinase
NFKB1	chr16	28936423	28936921	499	*	Promoter (<=1kb)	16	28914574	28936526	21953	2	79874	ENST00000566762.1	0	ENSG00000177548	RABEP2	rabaptin, RAB GTPase binding effector protein 2
NFKB1	chr16	86510105	86510603	499	*	Promoter (<=1kb)	16	86510527	86515422	4896	1	2294	ENST00000262426.6	0	ENSG00000103241	FOXF1	forkhead box F1
NFKB1	chr17	28697814	28698312	499	*	Promoter (<=1kb)	17	28697912	28701539	3628	1	6830	ENST00000581510.1	0	ENSG00000109111	SUPT6H	SPT6 homolog, histone chaperone and transcription elongation factor
NFKB1	chr17	42019786	42020284	499	*	Promoter (<=1kb)	17	42020072	42023841	3770	1	28511	ENST00000587337.1	0	ENSG00000168256	NKIRAS2	NFKB inhibitor interacting Ras like 2
NFKB1	chr17	43167311	43167809	499	*	Promoter (2-3kb)	17	43093013	43170245	77233	2	672	ENST00000634433.1	2436	ENSG00000012048	BRCA1	BRCA1 DNA repair associated
NFKB1	chr17	47648790	47649288	499	*	Promoter (<=1kb)	17	47649476	47682633	33158	1	3837	ENST00000535458.6	-188	ENSG00000108424	KPNB1	karyopherin subunit beta 1
NFKB1	chr17	47841906	47842404	499	*	Promoter (<=1kb)	17	47837692	47841289	3598	2	90507	ENST00000407215.7	-617	ENSG00000141295	SCRN2	secernin 2
NFKB1	chr17	47945981	47946479	499	*	Promoter (<=1kb)	17	47945424	47974438	29015	1	80279	ENST00000582262.1	557	ENSG00000108465	CDK5RAP3	CDK5 regulatory subunit associated protein 3
NFKB1	chr17	50151879	50152377	499	*	Promoter (1-2kb)	17	50133737	50150677	16941	2	84687	ENST00000612501.2	-1202	ENSG00000108819	PPP1R9B	protein phosphatase 1 regulatory subunit 9B
NFKB1	chr17	62067106	62067604	499	*	Promoter (1-2kb)	17	61942605	62065278	122674	2	9969	ENST00000397786.7	-1828	ENSG00000108510	MED13	mediator complex subunit 13
NFKB1	chr17	62423600	62424098	499	*	Promoter (<=1kb)	17	62423867	62450093	26227	1	339175	ENST00000311506.9	0	ENSG00000087995	METTL2A	methyltransferase like 2A
NFKB1	chr17	67824624	67825122	499	*	Promoter (<=1kb)	17	67825503	67984378	158876	1	2186	ENST00000306378.11	-381	ENSG00000171634	BPTF	bromodomain PHD finger transcription factor
NFKB1	chr17	73310895	73311393	499	*	Promoter (<=1kb)	17	73286119	73311408	25290	2	23580	ENST00000580315.1	15	ENSG00000179604	CDC42EP4	CDC42 effector protein 4
NFKB1	chr17	75522267	75522765	499	*	Promoter (<=1kb)	17	75522826	75524420	1595	1	283989	ENST00000579449.1	-61	ENSG00000182173	TSEN54	tRNA splicing endonuclease subunit 54
NFKB1	chr17	75722587	75723085	499	*	Promoter (1-2kb)	17	75721509	75741105	19597	1	3691	ENST00000580542.5	1078	ENSG00000132470	ITGB4	integrin subunit beta 4
NFKB1	chr17	75940897	75941395	499	*	Promoter (<=1kb)	17	75909574	75941038	31465	2	85302	ENST00000586717.5	0	ENSG00000188878	FBF1	Fas binding factor 1
NFKB1	chr17	78140339	78140837	499	*	Promoter (1-2kb)	17	78138363	78141229	2867	1	147138	ENST00000591144.1	1976	ENSG00000167895	TMC8	transmembrane channel like 8
NFKB1	chr17	78168812	78169310	499	*	Promoter (<=1kb)	17	78169158	78173527	4370	1	9144	ENST00000590201.1	0	ENSG00000108639	SYNGR2	synaptogyrin 2
NFKB1	chr17	78213946	78214444	499	*	Promoter (<=1kb)	17	78214186	78225636	11451	1	332	ENST00000301633.8	0	ENSG00000089685	BIRC5	baculoviral IAP repeat containing 5
NFKB1	chr17	78993097	78993595	499	*	Promoter (1-2kb)	17	78993784	78995249	1466	2	124583	ENST00000588096.1	1654	ENSG00000171302	CANT1	calcium activated nucleotidase 1
NFKB1	chr17	79918523	79919021	499	*	Promoter (<=1kb)	17	79919357	79924010	4654	1	101928738	ENST00000574526.1	-336	ENSG00000262188	LINC01978	long intergenic non-protein coding RNA 1978
NFKB1	chr17	79924326	79924824	499	*	Promoter (1-2kb)	17	79915252	79926725	11474	2	101928766	ENST00000576738.1	1901	ENSG00000262585	LINC01979	long intergenic non-protein coding RNA 1979
NFKB1	chr17	81702310	81702808	499	*	Promoter (<=1kb)	17	81703367	81707517	4151	1	6182	ENST00000333676.8	-559	ENSG00000262814	MRPL12	mitochondrial ribosomal protein L12
NFKB1	chr17	81833611	81834109	499	*	Promoter (<=1kb)	17	81833493	81834019	527	2	116729	ENST00000573182.1	0	ENSG00000182676	PPP1R27	protein phosphatase 1 regulatory subunit 27
NFKB1	chr17	82751536	82752034	499	*	Promoter (<=1kb)	17	82752065	82945914	193850	1	6904	ENST00000355528.9	-31	ENSG00000141556	TBCD	tubulin folding cofactor D
NFKB1	chr18	36297425	36297923	499	*	Promoter (<=1kb)	18	36297714	36780055	482342	1	80206	ENST00000257209.8	0	ENSG00000134775	FHOD3	formin homology 2 domain containing 3
NFKB1	chr18	58087882	58088380	499	*	Promoter (2-3kb)	18	58090791	58165839	75049	1	23327	ENST00000587547.1	-2411	ENSG00000049759	NEDD4L	NEDD4 like E3 ubiquitin protein ligase
NFKB1	chr18	59700570	59701068	499	*	Promoter (2-3kb)	18	59430939	59697662	266724	2	147372	ENST00000649564.1	-2908	ENSG00000183287	CCBE1	collagen and calcium binding EGF domains 1
NFKB1	chr19	900547	901045	499	*	Promoter (<=1kb)	19	899644	901236	1593	2	91300	ENST00000586080.1	191	ENSG00000198858	R3HDM4	R3H domain containing 4
NFKB1	chr19	1027978	1028476	499	*	Promoter (1-2kb)	19	1026691	1036688	9998	1	1265	ENST00000607102.1	1287	ENSG00000064666	CNN2	calponin 2
NFKB1	chr19	2034862	2035360	499	*	Promoter (<=1kb)	19	1993101	2034881	41781	2	55643	ENST00000590646.5	0	ENSG00000133243	BTBD2	BTB domain containing 2
NFKB1	chr19	5577641	5578139	499	*	Promoter (<=1kb)	19	5560774	5578349	17576	2	257000	ENST00000646675.1	210	ENSG00000223573	TINCR	TINCR ubiquitin domain containing
NFKB1	chr19	6476064	6476562	499	*	Promoter (<=1kb)	19	6467207	6476246	9040	2	79958	ENST00000590444.5	0	ENSG00000205744	DENND1C	DENN domain containing 1C
NFKB1	chr19	7551238	7551736	499	*	Promoter (<=1kb)	19	7550826	7554243	3418	1	10908	ENST00000599951.1	412	ENSG00000032444	PNPLA6	patatin like phospholipase domain containing 6
NFKB1	chr19	8423892	8424390	499	*	Promoter (1-2kb)	19	8421927	8430892	8966	1	51257	ENST00000594796.1	1965	ENSG00000099785	MARCHF2	membrane associated ring-CH-type finger 2
NFKB1	chr19	10587071	10587569	499	*	Promoter (<=1kb)	19	10572671	10587315	14645	2	10053	ENST00000590923.5	0	ENSG00000129354	AP1M2	adaptor related protein complex 1 subunit mu 2
NFKB1	chr19	14495499	14495997	499	*	Promoter (<=1kb)	19	14478256	14496052	17797	2	10755	ENST00000589497.5	55	ENSG00000123159	GIPC1	GIPC PDZ domain containing family member 1
NFKB1	chr19	40613079	40613577	499	*	Promoter (<=1kb)	19	40613135	40622439	9305	1	8425	ENST00000612121.4	0	ENSG00000090006	LTBP4	latent transforming growth factor beta binding protein 4
NFKB1	chr19	45615937	45616435	499	*	Promoter (<=1kb)	19	45609662	45616152	6491	2	24139	ENST00000592433.5	0	ENSG00000125746	EML2	EMAP like 2
NFKB1	chr19	45670795	45671293	499	*	Promoter (<=1kb)	19	45670256	45671362	1107	1	2696	ENST00000591322.1	539	ENSG00000010310	GIPR	gastric inhibitory polypeptide receptor
NFKB1	chr19	46000846	46001344	499	*	Promoter (1-2kb)	19	46003006	46015333	12328	1	729440	ENST00000599044.1	-1662	ENSG00000104983	CCDC61	coiled-coil domain containing 61
NFKB1	chr19	48501215	48501713	499	*	Promoter (<=1kb)	19	48485271	48501837	16567	2	114783	ENST00000672160.1	124	ENSG00000142235	LMTK3	lemur tyrosine kinase 3
NFKB1	chr19	49690783	49691281	499	*	Promoter (<=1kb)	19	49690898	49697383	6486	1	126129	ENST00000594038.5	0	ENSG00000169169	CPT1C	carnitine palmitoyltransferase 1C
NFKB1	chr19	58403906	58404404	499	*	Promoter (2-3kb)	19	58401571	58417011	15441	1	201514	ENST00000594993.1	2335	ENSG00000171574	ZNF584	zinc finger protein 584
NFKB1	chr19	58499065	58499563	499	*	Promoter (<=1kb)	19	58479512	58499263	19752	2	10998	ENST00000595851.5	0	ENSG00000083807	SLC27A5	solute carrier family 27 member 5
NFKB1	chr20	19889510	19890008	499	*	Promoter (<=1kb)	20	19889566	19895947	6382	1	54453	ENST00000465815.1	0	ENSG00000132669	RIN2	Ras and Rab interactor 2
NFKB1	chr22	18149857	18150355	499	*	Promoter (<=1kb)	22	18150170	18177397	27228	1	11274	ENST00000215794.8	0	ENSG00000184979	USP18	ubiquitin specific peptidase 18
NFKB1	chr22	37562407	37562905	499	*	Promoter (<=1kb)	22	37563654	37566530	2877	1	11135	ENST00000415670.1	-749	ENSG00000128283	CDC42EP1	CDC42 effector protein 1
NFKB1	chr22	37933841	37934339	499	*	Promoter (1-2kb)	22	37932595	37941187	8593	1	85377	ENST00000424008.1	1246	ENSG00000100139	MICALL1	MICAL like 1
NFKB1	chrX	41085056	41085554	499	*	Promoter (<=1kb)	23	41085445	41236579	151135	1	8239	ENST00000378308.7	0	ENSG00000124486	USP9X	ubiquitin specific peptidase 9 X-linked
NFKB1	chrX	100649438	100649936	499	*	Promoter (<=1kb)	23	100649480	100671079	21600	1	27286	ENST00000638920.1	0	ENSG00000102359	SRPX2	sushi repeat containing protein X-linked 2
NFKB1	chrX	135022268	135022766	499	*	Promoter (<=1kb)	23	135020513	135022542	2030	2	441518	ENST00000391440.3	0	ENSG00000212747	RTL8B	retrotransposon Gag like 8B
NFKB1	chrX	149541039	149541537	499	*	Promoter (<=1kb)	23	149541437	149542050	614	1	91966	ENST00000448332.1	0	ENSG00000197620	CXorf40A	chromosome X open reading frame 40A
NFKB2	chr1	15463384	15463882	499	*	Promoter (2-3kb)	1	15465909	15483368	17460	1	51032	ENST00000494280.1	-2027	ENSG00000215704	CELA2B	chymotrypsin like elastase 2B
NFKB2	chr1	16144332	16144830	499	*	Promoter (1-2kb)	1	16134560	16146450	11891	2	1969	ENST00000480202.1	1620	ENSG00000142627	EPHA2	EPH receptor A2
NFKB2	chr1	37477151	37477649	499	*	Promoter (2-3kb)	1	37479999	37481762	1764	1	80149	ENST00000472312.1	-2350	ENSG00000163874	ZC3H12A	zinc finger CCCH-type containing 12A
NFKB2	chr1	43991531	43992029	499	*	Promoter (<=1kb)	1	43991599	43996528	4930	1	149473	ENST00000372318.8	0	ENSG00000159214	CCDC24	coiled-coil domain containing 24
NFKB2	chr1	64172380	64172878	499	*	Promoter (1-2kb)	1	64105322	64171297	65976	2	101927034	ENST00000424995.1	-1083	ENSG00000223949	ROR1-AS1	ROR1 antisense RNA 1
NFKB2	chr1	68173266	68173764	499	*	Promoter (2-3kb)	1	68148567	68176377	27811	2	79971	ENST00000497187.5	2613	ENSG00000116729	WLS	Wnt ligand secretion mediator
NFKB2	chr1	193186371	193186869	499	*	Promoter (<=1kb)	1	193186491	193251191	64701	1	79577	ENST00000649613.1	0	ENSG00000134371	CDC73	cell division cycle 73
NFKB2	chr1	204451637	204452135	499	*	Promoter (1-2kb)	1	204449176	204450130	955	2	5287	ENST00000479079.1	-1507	ENSG00000133056	PIK3C2B	phosphatidylinositol-4-phosphate 3-kinase catalytic subunit type 2 beta
NFKB2	chr1	225881043	225881541	499	*	Promoter (<=1kb)	1	225845536	225882380	36845	2	9725	ENST00000366835.8	839	ENSG00000196187	TMEM63A	transmembrane protein 63A
NFKB2	chr1	227735094	227735592	499	*	Promoter (<=1kb)	1	227735431	227776970	41540	1	116841	ENST00000418653.5	0	ENSG00000143740	SNAP47	synaptosome associated protein 47
NFKB2	chr1	246931730	246932228	499	*	Promoter (<=1kb)	1	246839112	246931967	92856	2	25909	ENST00000648844.1	0	ENSG00000153207	AHCTF1	AT-hook containing transcription factor 1
NFKB2	chr2	43773808	43774306	499	*	Promoter (<=1kb)	2	43774039	43810010	35972	1	51626	ENST00000260605.12	0	ENSG00000138036	DYNC2LI1	dynein cytoplasmic 2 light intermediate chain 1
NFKB2	chr2	55269057	55269555	499	*	Promoter (<=1kb)	2	55236595	55269231	32637	2	4528	ENST00000263629.9	0	ENSG00000085760	MTIF2	mitochondrial translational initiation factor 2
NFKB2	chr2	74205581	74206079	499	*	Promoter (<=1kb)	2	74206394	74210051	3658	1	10797	ENST00000462026.1	-315	ENSG00000065911	MTHFD2	methylenetetrahydrofolate dehydrogenase (NADP+ dependent) 2, methenyltetrahydrofolate cyclohydrolase
NFKB2	chr2	85419378	85419876	499	*	Promoter (<=1kb)	2	85418931	85437029	18099	1	284948	ENST00000389938.7	447	ENSG00000152292	SH2D6	SH2 domain containing 6
NFKB2	chr2	98769644	98770142	499	*	Promoter (<=1kb)	2	98762368	98768990	6623	2	101927070	ENST00000629175.2	-654	ENSG00000226791	LINC02611	long intergenic non-protein coding RNA 2611
NFKB2	chr2	109139838	109140336	499	*	Promoter (1-2kb)	2	109141490	109141588	99	2	100422863	ENST00000582152.1	1252	ENSG00000264934	MIR4265	microRNA 4265
NFKB2	chr2	164498758	164499256	499	*	Promoter (1-2kb)	2	164492822	164497052	4231	2	2888	ENST00000497306.1	-1706	ENSG00000115290	GRB14	growth factor receptor bound protein 14
NFKB2	chr2	172743019	172743517	499	*	Promoter (<=1kb)	2	172744138	172814740	70603	1	11069	ENST00000464976.1	-621	ENSG00000091428	RAPGEF4	Rap guanine nucleotide exchange factor 4
NFKB2	chr3	53806486	53806984	499	*	Promoter (<=1kb)	3	53807511	53812385	4875	1	776	ENST00000636581.1	-527	ENSG00000157388	CACNA1D	calcium voltage-gated channel subunit alpha1 D
NFKB2	chr3	122383004	122383502	499	*	Promoter (<=1kb)	3	122359591	122383231	23641	2	131076	ENST00000291458.9	0	ENSG00000160124	CCDC58	coiled-coil domain containing 58
NFKB2	chr3	122514694	122515192	499	*	Promoter (<=1kb)	3	122421902	122514939	93038	2	3836	ENST00000344337.11	0	ENSG00000114030	KPNA1	karyopherin subunit alpha 1
NFKB2	chr3	128650612	128651110	499	*	Promoter (<=1kb)	3	128619969	128650818	30850	2	6184	ENST00000296255.8	0	ENSG00000163902	RPN1	ribophorin I
NFKB2	chr3	129121637	129122135	499	*	Promoter (<=1kb)	3	129087569	129121790	34222	2	339122	ENST00000315150.9	0	ENSG00000172780	RAB43	RAB43, member RAS oncogene family
NFKB2	chr3	129259604	129260102	499	*	Promoter (<=1kb)	3	129260227	129265675	5449	1	22820	ENST00000504547.1	-125	ENSG00000181789	COPG1	coatomer protein complex subunit gamma 1
NFKB2	chr3	130110714	130111212	499	*	Promoter (<=1kb)	3	130102764	130111432	8669	2	729375	ENST00000515245.5	220	NA	FAM86HP	family with sequence similarity 86, member A pseudogene
NFKB2	chr3	130111347	130111845	499	*	Promoter (<=1kb)	3	130111669	130156175	44507	1	105374104	ENST00000665912.1	0	ENSG00000249846	LINC02021	long intergenic non-protein coding RNA 2021
NFKB2	chr3	131381384	131381882	499	*	Promoter (<=1kb)	3	131381671	131388830	7160	1	131870	ENST00000537561.5	0	ENSG00000198585	NUDT16	nudix hydrolase 16
NFKB2	chr3	160678513	160679011	499	*	Promoter (1-2kb)	3	160677160	160678448	1289	1	80117	ENST00000320767.4	1353	ENSG00000179674	ARL14	ADP ribosylation factor like GTPase 14
NFKB2	chr3	185330100	185330598	499	*	Promoter (1-2kb)	3	185328895	185482811	153917	1	9175	ENST00000443863.5	1205	ENSG00000073803	MAP3K13	mitogen-activated protein kinase kinase kinase 13
NFKB2	chr3	197512160	197512658	499	*	Promoter (1-2kb)	3	197512222	197514395	2174	2	622	ENST00000455876.1	1737	ENSG00000161267	BDH1	3-hydroxybutyrate dehydrogenase 1
NFKB2	chr4	930133	930631	499	*	Promoter (1-2kb)	4	849676	932187	82512	2	2580	ENST00000618573.4	1556	ENSG00000178950	GAK	cyclin G associated kinase
NFKB2	chr4	7101927	7102425	499	*	Promoter (<=1kb)	4	7094571	7103329	8759	2	730971	ENST00000504402.1	904	NA	LINC02447	long intergenic non-protein coding RNA 2447
NFKB2	chr4	8451428	8451926	499	*	Promoter (2-3kb)	4	8454416	8476554	22139	1	152992	ENST00000532477.1	-2490	ENSG00000155275	TRMT44	tRNA methyltransferase 44 homolog
NFKB2	chr4	17511906	17512404	499	*	Promoter (<=1kb)	4	17460261	17512089	51829	2	5860	ENST00000513615.5	0	ENSG00000151552	QDPR	quinoid dihydropteridine reductase
NFKB2	chr4	74157781	74158279	499	*	Promoter (<=1kb)	4	74158108	74183931	25824	1	441024	ENST00000423607.5	0	ENSG00000163738	MTHFD2L	methylenetetrahydrofolate dehydrogenase (NADP+ dependent) 2 like
NFKB2	chr5	119267905	119268403	499	*	Promoter (<=1kb)	5	119268692	119393394	124703	1	25816	ENST00000274456.6	-289	ENSG00000145779	TNFAIP8	TNF alpha induced protein 8
NFKB2	chr5	134632606	134633104	499	*	Promoter (<=1kb)	5	134601149	134632828	31680	2	51128	ENST00000402673.7	0	ENSG00000152700	SAR1B	secretion associated Ras related GTPase 1B
NFKB2	chr5	138178747	138179245	499	*	Promoter (<=1kb)	5	138179112	138187723	8612	1	10112	ENST00000394894.8	0	ENSG00000112984	KIF20A	kinesin family member 20A
NFKB2	chr5	139273837	139274335	499	*	Promoter (<=1kb)	5	139274102	139279839	5738	1	724102	ENST00000448190.6	0	NA	SNHG4	small nucleolar RNA host gene 4
NFKB2	chr5	139275848	139276346	499	*	Promoter (<=1kb)	5	139276180	139276320	141	1	109616975	ENST00000516404.1	0	ENSG00000252213	SNORA74D	small nucleolar RNA, H/ACA box 74D
NFKB2	chr5	140357577	140358075	499	*	Promoter (2-3kb)	5	140360194	140375141	14948	1	83697	ENST00000506757.7	-2119	ENSG00000113073	SLC4A9	solute carrier family 4 member 9
NFKB2	chr5	141412723	141413221	499	*	Promoter (<=1kb)	5	141412987	141417448	4462	1	56106	ENST00000612503.1	0	ENSG00000253846	PCDHGA10	protocadherin gamma subfamily A, 10
NFKB2	chr5	141875278	141875776	499	*	Promoter (2-3kb)	5	141853373	141878409	25037	2	5097	ENST00000503492.5	2633	ENSG00000156453	PCDH1	protocadherin 1
NFKB2	chr5	154682388	154682886	499	*	Promoter (2-3kb)	5	154685776	154685861	86	1	100302284	ENST00000408625.1	-2890	ENSG00000221552	MIR1303	microRNA 1303
NFKB2	chr5	154938006	154938504	499	*	Promoter (<=1kb)	5	154887411	154938211	50801	2	25929	ENST00000285873.8	0	ENSG00000082516	GEMIN5	gem nuclear organelle associated protein 5
NFKB2	chr5	168292137	168292635	499	*	Promoter (<=1kb)	5	168292150	168469216	177067	1	23286	ENST00000521089.5	0	ENSG00000113645	WWC1	WW and C2 domain containing 1
NFKB2	chr5	177086475	177086973	499	*	Promoter (<=1kb)	5	177086905	177091104	4200	1	2264	ENST00000503708.5	0	ENSG00000160867	FGFR4	fibroblast growth factor receptor 4
NFKB2	chr5	179699577	179700075	499	*	Promoter (<=1kb)	5	179700186	179705777	5592	1	821	ENST00000509563.1	-111	ENSG00000127022	CANX	calnexin
NFKB2	chr5	179806698	179807196	499	*	Promoter (<=1kb)	5	179797610	179806866	9257	2	11282	ENST00000292591.12	0	ENSG00000161013	MGAT4B	alpha-1,3-mannosyl-glycoprotein 4-beta-N-acetylglucosaminyltransferase B
NFKB2	chr6	31945656	31946154	499	*	Promoter (<=1kb)	6	31945709	31952084	6376	1	629	ENST00000425368.6	0	ENSG00000243649	CFB	complement factor B
NFKB2	chr6	109463169	109463667	499	*	Promoter (2-3kb)	6	109444065	109465968	21904	2	64780	ENST00000630715.2	2301	ENSG00000135596	MICAL1	microtubule associated monooxygenase, calponin and LIM domain containing 1
NFKB2	chr6	170269391	170269889	499	*	Promoter (2-3kb)	6	170272474	170279887	7414	1	401289	ENST00000607074.1	-2585	NA	LINC01624	long intergenic non-protein coding RNA 1624
NFKB2	chr7	5526812	5527310	499	*	Promoter (<=1kb)	7	5527151	5528098	948	2	60	ENST00000464611.1	788	ENSG00000075624	ACTB	actin beta
NFKB2	chr7	23394677	23395175	499	*	Promoter (<=1kb)	7	23347663	23394677	47015	2	10643	ENST00000492771.5	0	ENSG00000136231	IGF2BP3	insulin like growth factor 2 mRNA binding protein 3
NFKB2	chr7	30974741	30975239	499	*	Promoter (1-2kb)	7	30976429	30979531	3103	1	2692	ENST00000463164.1	-1190	ENSG00000106128	GHRHR	growth hormone releasing hormone receptor
NFKB2	chr7	98285299	98285797	499	*	Promoter (2-3kb)	7	98282383	98307449	25067	1	25798	ENST00000491463.4	2916	ENSG00000164713	BRI3	brain protein I3
NFKB2	chr7	99142349	99142847	499	*	Promoter (1-2kb)	7	99027438	99144019	116582	2	57154	ENST00000361368.6	1172	ENSG00000198742	SMURF1	SMAD specific E3 ubiquitin protein ligase 1
NFKB2	chr7	99415467	99415965	499	*	Promoter (<=1kb)	7	99416134	99418121	1988	1	8896	ENST00000466798.1	-169	ENSG00000106245	BUD31	BUD31 homolog
NFKB2	chr7	99465954	99466452	499	*	Promoter (<=1kb)	7	99419749	99466164	46416	2	100526740	ENST00000413834.5	0	ENSG00000248919	ATP5MF-PTCD1	ATP5MF-PTCD1 readthrough
NFKB2	chr7	100825552	100826050	499	*	Promoter (<=1kb)	7	100802568	100825526	22959	2	2050	ENST00000487222.5	-26	ENSG00000196411	EPHB4	EPH receptor B4
NFKB2	chr7	134966636	134967134	499	*	Promoter (1-2kb)	7	134965211	134968723	3513	1	800	ENST00000480638.1	1425	ENSG00000122786	CALD1	caldesmon 1
NFKB2	chr8	51898942	51899440	499	*	Promoter (<=1kb)	8	51817575	51899186	81612	2	115294	ENST00000544451.2	0	ENSG00000168300	PCMTD1	protein-L-isoaspartate (D-aspartate) O-methyltransferase domain containing 1
NFKB2	chr8	103156279	103156777	499	*	Promoter (1-2kb)	8	103154614	103154689	76	1	100422992	ENST00000583423.1	1665	ENSG00000265657	MIR3151	microRNA 3151
NFKB2	chr8	127422201	127422699	499	*	Promoter (<=1kb)	8	127289818	127421374	131557	2	727677	ENST00000523825.1	-827	ENSG00000246228	CASC8	cancer susceptibility 8
NFKB2	chr8	127735971	127736469	499	*	Promoter (<=1kb)	8	127736084	127741434	5351	1	4609	ENST00000377970.6	0	ENSG00000136997	MYC	MYC proto-oncogene, bHLH transcription factor
NFKB2	chr10	3172669	3173167	499	*	Promoter (<=1kb)	10	3137728	3172782	35055	2	10531	ENST00000224949.9	0	ENSG00000107959	PITRM1	pitrilysin metallopeptidase 1
NFKB2	chr10	43574386	43574884	499	*	Promoter (<=1kb)	10	43556344	43574584	18241	2	8187	ENST00000374446.6	0	ENSG00000196793	ZNF239	zinc finger protein 239
NFKB2	chr10	59176390	59176888	499	*	Promoter (<=1kb)	10	59176643	59247770	71128	1	84457	ENST00000373880.9	0	ENSG00000165443	PHYHIPL	phytanoyl-CoA 2-hydroxylase interacting protein like
NFKB2	chr10	60778095	60778593	499	*	Promoter (<=1kb)	10	60778331	60791969	13639	1	983	ENST00000519078.6	0	ENSG00000170312	CDK1	cyclin dependent kinase 1
NFKB2	chr10	93496239	93496737	499	*	Promoter (<=1kb)	10	93496612	93529092	32481	1	55165	ENST00000371485.8	0	ENSG00000138180	CEP55	centrosomal protein 55
NFKB2	chr10	97498557	97499055	499	*	Promoter (<=1kb)	10	97458324	97498758	40435	2	64210	ENST00000370782.6	0	ENSG00000155229	MMS19	MMS19 homolog, cytosolic iron-sulfur assembly component
NFKB2	chr10	112949059	112949557	499	*	Promoter (<=1kb)	10	112950247	113167678	217432	1	6934	ENST00000627217.3	-690	ENSG00000148737	TCF7L2	transcription factor 7 like 2
NFKB2	chr11	1073241	1073739	499	*	Promoter (1-2kb)	11	1074875	1110511	35637	1	4583	ENST00000361558.7	-1136	ENSG00000278466	MUC2	mucin 2, oligomeric mucus/gel-forming
NFKB2	chr11	2444647	2445145	499	*	Promoter (<=1kb)	11	2444684	2572906	128223	1	3784	ENST00000496887.6	0	ENSG00000053918	KCNQ1	potassium voltage-gated channel subfamily Q member 1
NFKB2	chr11	64342426	64342924	499	*	Promoter (<=1kb)	11	64342731	64350695	7965	1	283234	ENST00000494566.5	0	ENSG00000168071	CCDC88B	coiled-coil domain containing 88B
NFKB2	chr11	120211580	120212078	499	*	Promoter (<=1kb)	11	120211301	120229240	17940	1	220323	ENST00000531220.1	279	ENSG00000184232	OAF	out at first homolog
NFKB2	chr12	12892783	12893281	499	*	Promoter (<=1kb)	12	12891974	12909070	17097	1	9052	ENST00000534831.1	809	ENSG00000013588	GPRC5A	G protein-coupled receptor class C group 5 member A
NFKB2	chr12	48866956	48867454	499	*	Promoter (1-2kb)	12	48857686	48865870	8185	2	27289	ENST00000649147.1	-1086	ENSG00000172602	RND1	Rho family GTPase 1
NFKB2	chr12	101042174	101042672	499	*	Promoter (<=1kb)	12	101042380	101086813	44434	1	121601	ENST00000548940.1	0	ENSG00000151572	ANO4	anoctamin 4
NFKB2	chr12	102957294	102957792	499	*	Promoter (<=1kb)	12	102957674	102960513	2840	1	429	ENST00000266744.4	0	ENSG00000139352	ASCL1	achaete-scute family bHLH transcription factor 1
NFKB2	chr12	108653228	108653726	499	*	Promoter (<=1kb)	12	108646569	108652345	5777	2	23603	ENST00000546705.5	-883	ENSG00000110880	CORO1C	coronin 1C
NFKB2	chr12	128817615	128818113	499	*	Promoter (1-2kb)	12	128800807	128815928	15122	2	121260	ENST00000366292.6	-1687	ENSG00000139370	SLC15A4	solute carrier family 15 member 4
NFKB2	chr12	130633678	130634176	499	*	Promoter (<=1kb)	12	130456496	130633861	177366	2	23504	ENST00000541840.2	0	ENSG00000060709	RIMBP2	RIMS binding protein 2
NFKB2	chr13	20526198	20526696	499	*	Promoter (<=1kb)	13	20403674	20525873	122200	2	51084	ENST00000643750.1	-325	ENSG00000165475	CRYL1	crystallin lambda 1
NFKB2	chr13	28321084	28321582	499	*	Promoter (1-2kb)	13	28303134	28322633	19500	2	2321	ENST00000543394.2	1051	ENSG00000102755	FLT1	fms related tyrosine kinase 1
NFKB2	chr13	32507212	32507710	499	*	Promoter (1-2kb)	13	32504506	32509395	4890	2	116828	ENST00000629393.1	1685	ENSG00000281026	N4BP2L2-IT2	N4BPL2 intronic transcript 2
NFKB2	chr13	40666448	40666946	499	*	Promoter (<=1kb)	13	40555667	40666641	110975	2	2308	ENST00000379561.6	0	ENSG00000150907	FOXO1	forkhead box O1
NFKB2	chr13	41017104	41017602	499	*	Promoter (1-2kb)	13	40931924	41019316	87393	2	1997	ENST00000239882.7	1714	ENSG00000120690	ELF1	E74 like ETS transcription factor 1
NFKB2	chr13	43879306	43879804	499	*	Promoter (<=1kb)	13	43879558	43881479	1922	1	144811	ENST00000425906.1	0	ENSG00000179630	LACC1	laccase domain containing 1
NFKB2	chr13	44160830	44161328	499	*	Promoter (<=1kb)	13	44143150	44161257	18108	2	79024	ENST00000400419.2	0	ENSG00000139656	SMIM2	small integral membrane protein 2
NFKB2	chr13	44577880	44578378	499	*	Promoter (1-2kb)	13	44432143	44576565	144423	2	8848	ENST00000501704.3	-1315	ENSG00000102804	TSC22D1	TSC22 domain family member 1
NFKB2	chr13	46556022	46556520	499	*	Promoter (2-3kb)	13	46553200	46743595	190396	1	23143	ENST00000389798.7	2822	ENSG00000136141	LRCH1	leucine rich repeats and calponin homology domain containing 1
NFKB2	chr13	73991857	73992355	499	*	Promoter (2-3kb)	13	73686089	73995049	308961	2	11278	ENST00000377669.6	2694	ENSG00000118922	KLF12	Kruppel like factor 12
NFKB2	chr13	76883220	76883718	499	*	Promoter (2-3kb)	13	76880175	76886405	6231	2	115207	ENST00000377474.4	2687	ENSG00000178695	KCTD12	potassium channel tetramerization domain containing 12
NFKB2	chr14	75972553	75973051	499	*	Promoter (1-2kb)	14	75960861	75970790	9930	2	7043	ENST00000557493.1	-1763	ENSG00000119699	TGFB3	transforming growth factor beta 3
NFKB2	chr14	90405049	90405547	499	*	Promoter (<=1kb)	14	90404168	90404785	618	1	801	ENST00000556721.1	881	ENSG00000198668	CALM1	calmodulin 1
NFKB2	chr15	39933844	39934342	499	*	Promoter (<=1kb)	15	39934115	40035591	101477	1	440275	ENST00000263791.10	0	ENSG00000128829	EIF2AK4	eukaryotic translation initiation factor 2 alpha kinase 4
NFKB2	chr15	45448035	45448533	499	*	Promoter (1-2kb)	15	45450118	45513767	63650	1	283651	ENST00000560647.5	-1585	NA	HMGN2P46	high mobility group nucleosomal binding domain 2 pseudogene 46
NFKB2	chr15	60394651	60395149	499	*	Promoter (2-3kb)	15	60352383	60397338	44956	2	302	ENST00000560367.6	2189	ENSG00000182718	ANXA2	annexin A2
NFKB2	chr15	88894205	88894703	499	*	Promoter (<=1kb)	15	88881145	88895513	14369	2	145864	ENST00000563808.1	810	ENSG00000140511	HAPLN3	hyaluronan and proteoglycan link protein 3
NFKB2	chr16	3031583	3032081	499	*	Promoter (<=1kb)	16	3027682	3031974	4293	2	146439	ENST00000572240.5	0	ENSG00000162069	BICDL2	BICD family like cargo adaptor 2
NFKB2	chr17	1762756	1763254	499	*	Promoter (<=1kb)	17	1762829	1771141	8313	1	5176	ENST00000570731.5	0	ENSG00000132386	SERPINF1	serpin family F member 1
NFKB2	chr18	31684150	31684648	499	*	Promoter (<=1kb)	18	31624663	31684571	59909	2	9331	ENST00000237019.11	0	ENSG00000118276	B4GALT6	beta-1,4-galactosyltransferase 6
NFKB2	chr18	32771924	32772422	499	*	Promoter (<=1kb)	18	32769991	32772167	2177	2	57565	ENST00000583263.1	0	ENSG00000197705	KLHL14	kelch like family member 14
NFKB2	chr19	1507663	1508161	499	*	Promoter (<=1kb)	19	1506739	1507596	858	2	339366	ENST00000590090.1	-67	ENSG00000185761	ADAMTSL5	ADAMTS like 5
NFKB2	chr19	2337277	2337775	499	*	Promoter (<=1kb)	19	2337111	2339877	2767	1	56928	ENST00000593243.5	166	ENSG00000005206	SPPL2B	signal peptide peptidase like 2B
NFKB2	chr19	4539874	4540372	499	*	Promoter (<=1kb)	19	4536402	4540036	3635	2	116844	ENST00000306390.7	0	ENSG00000171236	LRG1	leucine rich alpha-2-glycoprotein 1
NFKB2	chr19	41427908	41428406	499	*	Promoter (<=1kb)	19	41425359	41428730	3372	2	374907	ENST00000321702.2	324	ENSG00000177191	B3GNT8	UDP-GlcNAc:betaGal beta-1,3-N-acetylglucosaminyltransferase 8
NFKB2	chr19	45098196	45098694	499	*	Promoter (1-2kb)	19	45100064	45141386	41323	1	284352	ENST00000544897.5	-1370	ENSG00000104866	PPP1R37	protein phosphatase 1 regulatory subunit 37
REL	chr1	27556674	27557172	499	*	Promoter (1-2kb)	1	27551668	27558361	6694	2	27245	ENST00000487743.3	1189	ENSG00000126705	AHDC1	AT-hook DNA binding motif containing 1
REL	chr1	99969714	99970212	499	*	Promoter (<=1kb)	1	99969979	100023259	53281	1	23443	ENST00000427993.7	0	ENSG00000117620	SLC35A3	solute carrier family 35 member A3
REL	chr1	100894606	100895104	499	*	Promoter (<=1kb)	1	100872387	100894812	22426	2	2135	ENST00000370113.7	0	ENSG00000162694	EXTL2	exostosin like glycosyltransferase 2
REL	chr1	150629022	150629520	499	*	Promoter (<=1kb)	1	150622441	150629140	6700	2	2029	ENST00000361532.9	0	ENSG00000143420	ENSA	endosulfine alpha
REL	chr1	213987655	213988153	499	*	Promoter (<=1kb)	1	213832591	213987722	155132	2	100505832	ENST00000625209.2	0	ENSG00000230461	PROX1-AS1	PROX1 antisense RNA 1
REL	chr1	214602889	214603387	499	*	Promoter (<=1kb)	1	214603195	214615190	11996	1	1063	ENST00000464322.5	0	ENSG00000117724	CENPF	centromere protein F
REL	chr2	20350665	20351163	499	*	Promoter (<=1kb)	2	20248692	20350850	102159	2	23369	ENST00000361078.6	0	ENSG00000055917	PUM2	pumilio RNA binding family member 2
REL	chr2	26033007	26033505	499	*	Promoter (<=1kb)	2	26034084	26137454	103371	1	10890	ENST00000264710.5	-579	ENSG00000084733	RAB10	RAB10, member RAS oncogene family
REL	chr2	27409445	27409943	499	*	Promoter (<=1kb)	2	27381195	27409555	28361	2	5496	ENST00000472077.1	0	ENSG00000115241	PPM1G	protein phosphatase, Mg2+/Mn2+ dependent 1G
REL	chr2	42568460	42568958	499	*	Promoter (<=1kb)	2	42568517	42709544	141028	1	57504	ENST00000407270.7	0	ENSG00000057935	MTA3	metastasis associated 1 family member 3
REL	chr2	47310763	47311261	499	*	Promoter (<=1kb)	2	47213978	47310408	96431	2	101927043	ENST00000658129.1	-355	ENSG00000234690	EPCAM-DT	EPCAM divergent transcript
REL	chr2	70900301	70900799	499	*	Promoter (<=1kb)	2	70900576	70933446	32871	1	25806	ENST00000234392.3	0	ENSG00000116035	VAX2	ventral anterior homeobox 2
REL	chr2	71130035	71130533	499	*	Promoter (<=1kb)	2	71109687	71130229	20543	2	84693	ENST00000244217.6	0	ENSG00000124370	MCEE	methylmalonyl-CoA epimerase
REL	chr2	96800903	96801401	499	*	Promoter (2-3kb)	2	96798278	96798353	76	1	100422928	ENST00000583925.3	2625	ENSG00000264157	MIR3127	microRNA 3127
REL	chr2	99337086	99337584	499	*	Promoter (<=1kb)	2	99337371	99400265	62895	1	9669	ENST00000617677.1	0	ENSG00000158417	EIF5B	eukaryotic translation initiation factor 5B
REL	chr2	207625233	207625731	499	*	Promoter (<=1kb)	2	207581353	207625331	43979	2	151194	ENST00000458426.5	0	ENSG00000144401	METTL21A	methyltransferase like 21A
REL	chr2	218270810	218271308	499	*	Promoter (<=1kb)	2	218271380	218318256	46877	1	25953	ENST00000472650.1	-72	ENSG00000127838	PNKD	PNKD metallo-beta-lactamase domain containing
REL	chr2	219211472	219211970	499	*	Promoter (<=1kb)	2	219209772	219211108	1337	2	10058	ENST00000485773.5	-364	ENSG00000115657	ABCB6	ATP binding cassette subfamily B member 6 (Langereis blood group)
REL	chr2	222656136	222656634	499	*	Promoter (<=1kb)	2	222566899	222656092	89194	2	10056	ENST00000281828.8	-44	ENSG00000116120	FARSB	phenylalanyl-tRNA synthetase subunit beta
REL	chr2	231961426	231961924	499	*	Promoter (<=1kb)	2	231961583	232337197	375615	1	129563	ENST00000325385.11	0	ENSG00000144535	DIS3L2	DIS3 like 3'-5' exoribonuclease 2
REL	chr2	233251326	233251824	499	*	Promoter (<=1kb)	2	233251571	233295673	44103	1	55054	ENST00000347464.9	0	ENSG00000085978	ATG16L1	autophagy related 16 like 1
REL	chr2	240567105	240567603	499	*	Promoter (<=1kb)	2	240568484	240581372	12889	1	57140	ENST00000270357.10	-881	ENSG00000142327	RNPEPL1	arginyl aminopeptidase like 1
REL	chr2	241357482	241357980	499	*	Promoter (1-2kb)	2	241356299	241395984	39686	1	9855	ENST00000479427.5	1183	ENSG00000006607	FARP2	FERM, ARH/RhoGEF and pleckstrin domain protein 2
REL	chr2	241507880	241508378	499	*	Promoter (<=1kb)	2	241495019	241508362	13344	2	10494	ENST00000401869.5	0	ENSG00000115694	STK25	serine/threonine kinase 25
REL	chr3	33798319	33798817	499	*	Promoter (<=1kb)	3	33798571	33869707	71137	1	10015	ENST00000457054.6	0	ENSG00000170248	PDCD6IP	programmed cell death 6 interacting protein
REL	chr3	48507547	48508045	499	*	Promoter (2-3kb)	3	48467870	48504826	36957	2	51246	ENST00000444115.5	-2721	ENSG00000164054	SHISA5	shisa family member 5
REL	chr3	49929112	49929610	499	*	Promoter (<=1kb)	3	49907160	49929526	22367	2	84315	ENST00000642691.1	0	ENSG00000164077	MON1A	MON1 homolog A, secretory trafficking associated
REL	chr3	50302914	50303412	499	*	Promoter (<=1kb)	3	50299890	50303572	3683	2	3373	ENST00000266031.8	160	ENSG00000114378	HYAL1	hyaluronidase 1
REL	chr4	2537228	2537726	499	*	Promoter (<=1kb)	4	2536631	2731920	195290	1	8603	ENST00000637812.1	597	ENSG00000125386	FAM193A	family with sequence similarity 193 member A
REL	chr4	47913715	47914213	499	*	Promoter (<=1kb)	4	47914142	48025194	111053	1	101927157	ENST00000513724.1	0	NA	LOC101927157	uncharacterized LOC101927157
REL	chr4	52711224	52711722	499	*	Promoter (<=1kb)	4	52712394	52866821	154428	1	65997	ENST00000650700.1	-672	ENSG00000128045	RASL11B	RAS like family 11 member B
REL	chr4	152778806	152779304	499	*	Promoter (<=1kb)	4	152769354	152779730	10377	2	201798	ENST00000304337.3	426	ENSG00000169989	TIGD4	tigger transposable element derived 4
REL	chr5	14463594	14464092	499	*	Promoter (1-2kb)	5	14465589	14510201	44613	1	7204	ENST00000620511.1	-1497	ENSG00000038382	TRIO	trio Rho guanine nucleotide exchange factor
REL	chr5	37214510	37215008	499	*	Promoter (<=1kb)	5	37106978	37213622	106645	2	65250	ENST00000514429.5	-888	ENSG00000197603	CPLANE1	ciliogenesis and planar polarity effector 1
REL	chr5	62411887	62412385	499	*	Promoter (<=1kb)	5	62412661	62443035	30375	1	51194	ENST00000505902.5	-276	ENSG00000086200	IPO11	importin 11
REL	chr5	69414828	69415326	499	*	Promoter (<=1kb)	5	69415065	69442852	27788	1	153562	ENST00000647531.1	0	ENSG00000152939	MARVELD2	MARVEL domain containing 2
REL	chr5	69492504	69493002	499	*	Promoter (<=1kb)	5	69492790	69558104	65315	1	100506658	ENST00000396442.7	0	ENSG00000197822	OCLN	occludin
REL	chr5	73625840	73626338	499	*	Promoter (<=1kb)	5	73626158	73911697	285540	1	64283	ENST00000296794.10	0	ENSG00000214944	ARHGEF28	Rho guanine nucleotide exchange factor 28
REL	chr5	74685498	74685996	499	*	Promoter (<=1kb)	5	74685233	74721288	36056	1	3074	ENST00000261416.12	265	ENSG00000049860	HEXB	hexosaminidase subunit beta
REL	chr5	76819458	76819956	499	*	Promoter (<=1kb)	5	76819030	76835315	16286	1	2150	ENST00000296677.5	428	ENSG00000164251	F2RL1	F2R like trypsin receptor 1
REL	chr5	77030105	77030603	499	*	Promoter (<=1kb)	5	77030404	77065234	34831	1	55109	ENST00000312916.12	0	ENSG00000164252	AGGF1	angiogenic factor with G-patch and FHA domains 1
REL	chr5	96806207	96806705	499	*	Promoter (1-2kb)	5	96797247	96807922	10676	2	51752	ENST00000503921.5	1217	ENSG00000164307	ERAP1	endoplasmic reticulum aminopeptidase 1
REL	chr6	2988889	2989387	499	*	Promoter (<=1kb)	6	2988658	2990252	1595	1	401232	ENST00000454015.1	231	NA	LINC01011	long intergenic non-protein coding RNA 1011
REL	chr6	41786403	41786901	499	*	Promoter (<=1kb)	6	41775563	41786542	10980	2	10817	ENST00000422888.5	0	ENSG00000137218	FRS3	fibroblast growth factor receptor substrate 3
REL	chr6	99520768	99521266	499	*	Promoter (<=1kb)	6	99520976	99569096	48121	1	100130890	ENST00000607332.2	0	ENSG00000279170	TSTD3	thiosulfate sulfurtransferase like domain containing 3
REL	chr6	109095225	109095723	499	*	Promoter (<=1kb)	6	109095481	109163907	68427	1	285753	ENST00000521522.5	0	ENSG00000183137	CEP57L1	centrosomal protein 57 like 1
REL	chr6	125957786	125958284	499	*	Promoter (1-2kb)	6	125956770	125980244	23475	1	135114	ENST00000229633.7	1016	ENSG00000111911	HINT3	histidine triad nucleotide binding protein 3
REL	chr6	144008056	144008554	499	*	Promoter (<=1kb)	6	143940300	144008259	67960	2	5325	ENST00000649307.1	0	ENSG00000118495	PLAGL1	PLAG1 like zinc finger 1
REL	chr6	149941671	149942169	499	*	Promoter (<=1kb)	6	149942014	149949235	7222	1	80328	ENST00000367351.4	0	ENSG00000131015	ULBP2	UL16 binding protein 2
REL	chr6	158816256	158816754	499	*	Promoter (1-2kb)	6	158817979	158822252	4274	1	101409257	ENST00000451712.2	-1225	ENSG00000233893	EZR-AS1	EZR antisense RNA 1
REL	chr6	170553098	170553596	499	*	Promoter (<=1kb)	6	170535120	170553307	18188	2	5689	ENST00000262193.7	0	ENSG00000008018	PSMB1	proteasome 20S subunit beta 1
REL	chr7	7563212	7563710	499	*	Promoter (<=1kb)	7	7552853	7564326	11474	2	101927391	ENST00000608807.1	616	NA	LOC101927391	uncharacterized LOC101927391
REL	chr7	30028043	30028541	499	*	Promoter (<=1kb)	7	30028361	30118345	89985	1	84725	ENST00000622102.4	0	ENSG00000106086	PLEKHA8	pleckstrin homology domain containing A8
REL	chr7	55572276	55572774	499	*	Promoter (<=1kb)	7	55436056	55572413	136358	2	81552	ENST00000462326.5	0	ENSG00000154978	VOPP1	VOPP1 WW domain binding protein
REL	chr7	97016456	97016954	499	*	Promoter (2-3kb)	7	96968515	97014088	45574	2	285987	ENST00000452769.4	-2368	NA	DLX6-AS1	DLX6 antisense RNA 1
REL	chr7	113087569	113088067	499	*	Promoter (<=1kb)	7	113080247	113087755	7509	2	54329	ENST00000297146.7	0	ENSG00000164604	GPR85	G protein-coupled receptor 85
REL	chr7	143408683	143409181	499	*	Promoter (<=1kb)	7	143391129	143408856	17728	2	2041	ENST00000275815.4	0	ENSG00000146904	EPHA1	EPH receptor A1
REL	chr8	12950600	12951098	499	*	Promoter (<=1kb)	8	12951329	13006233	54905	1	57604	ENST00000528335.5	-231	ENSG00000250305	TRMT9B	tRNA methyltransferase 9B (putative)
REL	chr8	85221065	85221563	499	*	Promoter (<=1kb)	8	85220616	85268627	48012	1	377677	ENST00000517298.5	449	ENSG00000185015	CA13	carbonic anhydrase 13
REL	chr8	143942458	143942956	499	*	Promoter (<=1kb)	8	143915153	143942524	27372	2	5339	ENST00000357649.6	0	ENSG00000178209	PLEC	plectin
REL	chr9	4739763	4740261	499	*	Promoter (<=1kb)	9	4709556	4741202	31647	2	50808	ENST00000381809.8	941	ENSG00000147853	AK3	adenylate kinase 3
REL	chr9	34589517	34590015	499	*	Promoter (<=1kb)	9	34551432	34589706	38275	2	1271	ENST00000351266.8	0	ENSG00000122756	CNTFR	ciliary neurotrophic factor receptor
REL	chr9	110206959	110207457	499	*	Promoter (<=1kb)	9	110190048	110207480	17433	2	401546	ENST00000473442.1	23	ENSG00000188959	C9orf152	chromosome 9 open reading frame 152
REL	chr10	5888282	5888780	499	*	Promoter (<=1kb)	10	5882703	5887970	5268	2	54522	ENST00000492368.1	-312	ENSG00000134461	ANKRD16	ankyrin repeat domain 16
REL	chr10	14559407	14559905	499	*	Promoter (2-3kb)	10	14521137	14556414	35278	2	83641	ENST00000492700.5	-2993	ENSG00000065809	FAM107B	family with sequence similarity 107 member B
REL	chr10	31927534	31928032	499	*	Promoter (<=1kb)	10	31805437	31928814	123378	2	94134	ENST00000375250.9	782	ENSG00000165322	ARHGAP12	Rho GTPase activating protein 12
REL	chr10	42552624	42553122	499	*	Promoter (<=1kb)	10	42513510	42552794	39285	2	100129482	ENST00000452075.7	0	ENSG00000234420	ZNF37BP	zinc finger protein 37B, pseudogene
REL	chr10	42637479	42637977	499	*	Promoter (<=1kb)	10	42631808	42638521	6714	2	7582	ENST00000476796.2	544	ENSG00000196693	ZNF33B	zinc finger protein 33B
REL	chr10	58268823	58269321	499	*	Promoter (<=1kb)	10	58269162	58289586	20425	1	55847	ENST00000333926.6	0	ENSG00000122873	CISD1	CDGSH iron sulfur domain 1
REL	chr10	59906383	59906881	499	*	Promoter (<=1kb)	10	59788747	59906556	117810	2	8030	ENST00000263102.7	0	ENSG00000108091	CCDC6	coiled-coil domain containing 6
REL	chr10	68527330	68527828	499	*	Promoter (<=1kb)	10	68477998	68527523	49526	2	8034	ENST00000609923.6	0	ENSG00000122912	SLC25A16	solute carrier family 25 member 16
REL	chr10	72624781	72625279	499	*	Promoter (<=1kb)	10	72562711	72626074	63364	2	10367	ENST00000604025.1	795	ENSG00000107745	MICU1	mitochondrial calcium uptake 1
REL	chr10	97319267	97319765	499	*	Promoter (<=1kb)	10	97319271	97321915	2645	1	10023	ENST00000371021.5	0	ENSG00000165879	FRAT1	FRAT regulator of WNT signaling pathway 1
REL	chr10	97445874	97446372	499	*	Promoter (<=1kb)	10	97435909	97446006	10098	2	51013	ENST00000370902.8	0	ENSG00000171311	EXOSC1	exosome component 1
REL	chr10	100996770	100997268	499	*	Promoter (<=1kb)	10	100997072	101007836	10765	1	84445	ENST00000370223.7	0	ENSG00000107816	LZTS2	leucine zipper tumor suppressor 2
REL	chr10	102055496	102055994	499	*	Promoter (<=1kb)	10	101845599	102056173	210575	2	79591	ENST00000370033.9	179	ENSG00000120029	ARMH3	armadillo like helical domain containing 3
REL	chr10	102132694	102133192	499	*	Promoter (<=1kb)	10	102132994	102150331	17338	1	23082	ENST00000413464.6	0	ENSG00000148840	PPRC1	PPARG related coactivator 1
REL	chr10	102421513	102422011	499	*	Promoter (<=1kb)	10	102416710	102421539	4830	2	5662	ENST00000492902.2	0	ENSG00000059915	PSD	pleckstrin and Sec7 domain containing
REL	chr10	102449497	102449995	499	*	Promoter (<=1kb)	10	102449816	102456297	6482	1	100505761	ENST00000473970.3	0	ENSG00000269609	RPARP-AS1	RPARP antisense RNA 1
REL	chr10	102461100	102461598	499	*	Promoter (<=1kb)	10	102461395	102477045	15651	1	79847	ENST00000238936.8	0	ENSG00000138111	MFSD13A	major facilitator superfamily domain containing 13A
REL	chr10	102917388	102917886	499	*	Promoter (<=1kb)	10	102918294	103090222	171929	1	54805	ENST00000369878.9	-408	ENSG00000148842	CNNM2	cyclin and CBS domain divalent metal cation transport mediator 2
REL	chr10	103367689	103368187	499	*	Promoter (<=1kb)	10	103367976	103389065	21090	1	6877	ENST00000369839.4	0	ENSG00000148835	TAF5	TATA-box binding protein associated factor 5
REL	chr11	6234645	6235143	499	*	Promoter (<=1kb)	11	6234765	6241991	7227	1	1262	ENST00000533426.5	0	ENSG00000132259	CNGA4	cyclic nucleotide gated channel subunit alpha 4
REL	chr11	49177902	49178400	499	*	Promoter (1-2kb)	11	49162803	49175960	13158	2	2346	ENST00000525629.1	-1942	ENSG00000086205	FOLH1	folate hydrolase 1
REL	chr11	60927561	60928059	499	*	Promoter (<=1kb)	11	60927068	60934617	7550	1	54972	ENST00000544098.1	493	ENSG00000006118	TMEM132A	transmembrane protein 132A
REL	chr12	52213381	52213879	499	*	Promoter (<=1kb)	12	52205546	52213568	8023	2	283403	ENST00000656354.1	0	NA	C12orf80	chromosome 12 open reading frame 80
REL	chr12	53180343	53180841	499	*	Promoter (<=1kb)	12	53180704	53186031	5328	1	283337	ENST00000552593.1	0	ENSG00000139651	ZNF740	zinc finger protein 740
REL	chr12	53221405	53221903	499	*	Promoter (<=1kb)	12	53211393	53220413	9021	2	5916	ENST00000543726.1	-992	ENSG00000172819	RARG	retinoic acid receptor gamma
REL	chr12	53726734	53727232	499	*	Promoter (<=1kb)	12	53711159	53727428	16270	2	57658	ENST00000548263.5	196	ENSG00000012822	CALCOCO1	calcium binding and coiled-coil domain 1
REL	chr12	56688202	56688700	499	*	Promoter (<=1kb)	12	56663343	56688408	25066	2	10728	ENST00000614328.4	0	ENSG00000110958	PTGES3	prostaglandin E synthase 3
REL	chr12	64404079	64404577	499	*	Promoter (<=1kb)	12	64404392	64451125	46734	1	11260	ENST00000332707.10	0	ENSG00000184575	XPOT	exportin for tRNA
REL	chr13	112334075	112334573	499	*	Promoter (2-3kb)	13	112322567	112331225	8659	2	104266956	ENST00000413637.1	-2850	ENSG00000223626	LINC01044	long intergenic non-protein coding RNA 1044
REL	chr14	106848339	106848837	499	*	Promoter (2-3kb)	14	106850885	106850999	115	2	100847062	ENST00000583555.1	2162	ENSG00000265929	MIR5195	microRNA 5195
REL	chr15	40107507	40108005	499	*	Promoter (<=1kb)	15	40106048	40108704	2657	2	90427	ENST00000560430.1	699	ENSG00000104081	BMF	Bcl2 modifying factor
REL	chr15	40755068	40755566	499	*	Promoter (<=1kb)	15	40735887	40755254	19368	2	55177	ENST00000338376.8	0	ENSG00000137824	RMDN3	regulator of microtubule dynamics 3
REL	chr15	40806561	40807059	499	*	Promoter (<=1kb)	15	40807086	40814345	7260	1	84936	ENST00000570108.5	-27	ENSG00000166140	ZFYVE19	zinc finger FYVE-type containing 19
REL	chr15	43133207	43133705	499	*	Promoter (<=1kb)	15	43133586	43185144	51559	1	80021	ENST00000260403.7	0	ENSG00000137842	TMEM62	transmembrane protein 62
REL	chr15	43788469	43788967	499	*	Promoter (2-3kb)	15	43791842	43799079	7238	1	100529067	ENST00000630046.2	-2875	NA	SERF2-C15ORF63	SERF2-C15orf63 readthrough
REL	chr15	51829401	51829899	499	*	Promoter (<=1kb)	15	51829628	51862983	33356	1	29766	ENST00000558455.1	0	ENSG00000138594	TMOD3	tropomodulin 3
REL	chr15	63599433	63599931	499	*	Promoter (<=1kb)	15	63590921	63599616	8696	2	100130855	ENST00000665700.1	0	ENSG00000259248	USP3-AS1	USP3 antisense RNA 1
REL	chr15	65286719	65287217	499	*	Promoter (<=1kb)	15	65258094	65286872	28779	2	54956	ENST00000261888.10	0	ENSG00000138617	PARP16	poly(ADP-ribose) polymerase family member 16
REL	chr15	67520840	67521338	499	*	Promoter (<=1kb)	15	67403626	67520988	117363	2	100506686	ENST00000670822.1	0	ENSG00000259673	IQCH-AS1	IQCH antisense RNA 1
REL	chr15	73051384	73051882	499	*	Promoter (<=1kb)	15	73051710	73305205	253496	1	4756	ENST00000339362.9	0	ENSG00000067141	NEO1	neogenin 1
REL	chr15	74460944	74461442	499	*	Promoter (<=1kb)	15	74461265	74479222	17958	1	440288	ENST00000564137.5	0	ENSG00000247240	UBL7-AS1	UBL7 antisense RNA 1 (head to head)
REL	chr15	74842499	74842997	499	*	Promoter (<=1kb)	15	74836893	74842676	5784	2	25989	ENST00000568273.5	0	ENSG00000140474	ULK3	unc-51 like kinase 3
REL	chr15	78944047	78944545	499	*	Promoter (<=1kb)	15	78921765	78944951	23187	2	1512	ENST00000649928.1	406	ENSG00000103811	CTSH	cathepsin H
REL	chr15	79310875	79311373	499	*	Promoter (<=1kb)	15	79311112	79322840	11729	1	23423	ENST00000299705.10	0	ENSG00000166557	TMED3	transmembrane p24 trafficking protein 3
REL	chr15	80072240	80072738	499	*	Promoter (<=1kb)	15	80072564	80120440	47877	1	54469	ENST00000560228.5	0	ENSG00000086666	ZFAND6	zinc finger AN1-type containing 6
REL	chr15	80696339	80696837	499	*	Promoter (1-2kb)	15	80695311	80755339	60029	1	58489	ENST00000558464.1	1028	ENSG00000136379	ABHD17C	abhydrolase domain containing 17C
REL	chr15	84654651	84655149	499	*	Promoter (<=1kb)	15	84642768	84654343	11576	2	84942	ENST00000398528.7	-308	ENSG00000177082	WDR73	WD repeat domain 73
REL	chr15	85543038	85543536	499	*	Promoter (<=1kb)	15	85544040	85579184	35145	1	11214	ENST00000558166.2	-504	ENSG00000170776	AKAP13	A-kinase anchoring protein 13
REL	chr15	90902409	90902907	499	*	Promoter (<=1kb)	15	90902428	90903741	1314	1	4122	ENST00000560534.2	0	ENSG00000196547	MAN2A2	mannosidase alpha class 2A member 2
REL	chr15	90932334	90932832	499	*	Promoter (<=1kb)	15	90929964	90932569	2606	2	374659	ENST00000394272.7	0	ENSG00000184508	HDDC3	HD domain containing 3
REL	chr15	90934249	90934747	499	*	Promoter (<=1kb)	15	90934041	90953716	19676	1	55898	ENST00000639885.1	208	ENSG00000140553	UNC45A	unc-45 myosin chaperone A
REL	chr16	138453	138951	499	*	Promoter (<=1kb)	16	84274	138860	54587	2	8131	ENST00000620134.4	0	ENSG00000103148	NPRL3	NPR3 like, GATOR1 complex subunit
REL	chr16	646354	646852	499	*	Promoter (1-2kb)	16	645126	648474	3349	1	84331	ENST00000619674.1	1228	ENSG00000172366	MCRIP2	MAPK regulated corepressor interacting protein 2
REL	chr16	683455	683953	499	*	Promoter (<=1kb)	16	682575	683586	1012	2	339123	ENST00000564436.5	0	ENSG00000161999	JMJD8	jumonji domain containing 8
REL	chr16	1678696	1679194	499	*	Promoter (<=1kb)	16	1678313	1699266	20954	1	90861	ENST00000569765.5	383	ENSG00000206053	JPT2	Jupiter microtubule associated homolog 2
REL	chr16	2977455	2977953	499	*	Promoter (<=1kb)	16	2972995	2977526	4532	2	9088	ENST00000382240.9	0	ENSG00000127564	PKMYT1	protein kinase, membrane associated tyrosine/threonine 1
REL	chr16	3458924	3459422	499	*	Promoter (<=1kb)	16	3458130	3485604	27475	1	79903	ENST00000570819.5	794	ENSG00000122390	NAA60	N(alpha)-acetyltransferase 60, NatF catalytic subunit
REL	chr16	4271084	4271582	499	*	Promoter (1-2kb)	16	4260455	4272831	12377	2	7023	ENST00000573476.1	1249	ENSG00000090447	TFAP4	transcription factor AP-4
REL	chr16	4476133	4476631	499	*	Promoter (<=1kb)	16	4476340	4510295	33956	1	3163	ENST00000458134.7	0	ENSG00000103415	HMOX2	heme oxygenase 2
REL	chr16	4767835	4768333	499	*	Promoter (<=1kb)	16	4750814	4767216	16403	2	26048	ENST00000545009.1	-619	ENSG00000103199	ZNF500	zinc finger protein 500
REL	chr16	5092187	5092685	499	*	Promoter (2-3kb)	16	5085536	5089428	3893	2	196483	ENST00000587608.1	-2759	ENSG00000118894	EEF2KMT	eukaryotic elongation factor 2 lysine methyltransferase
REL	chr16	8798326	8798824	499	*	Promoter (<=1kb)	16	8797912	8813067	15156	1	5373	ENST00000564069.1	414	ENSG00000140650	PMM2	phosphomannomutase 2
REL	chr16	11976435	11976933	499	*	Promoter (<=1kb)	16	11927259	11976638	49380	2	729978	ENST00000673243.1	0	ENSG00000234719	NPIPB2	nuclear pore complex interacting protein family member B2
REL	chr16	13919193	13919691	499	*	Promoter (<=1kb)	16	13920157	13933247	13091	1	2072	ENST00000575156.5	-466	ENSG00000175595	ERCC4	ERCC excision repair 4, endonuclease catalytic subunit
REL	chr16	14070834	14071332	499	*	Promoter (<=1kb)	16	14071321	14210298	138978	1	57496	ENST00000574998.5	0	ENSG00000186260	MRTFB	myocardin related transcription factor B
REL	chr16	20675966	20676464	499	*	Promoter (<=1kb)	16	20623237	20676161	52925	2	116285	ENST00000519031.5	0	ENSG00000166743	ACSM1	acyl-CoA synthetase medium chain family member 1
REL	chr16	20741652	20742150	499	*	Promoter (<=1kb)	16	20702816	20741815	39000	2	55623	ENST00000636554.1	0	ENSG00000066654	THUMPD1	THUMP domain containing 1
REL	chr16	20763696	20764194	499	*	Promoter (<=1kb)	16	20764014	20797581	33568	1	6296	ENST00000289416.10	0	ENSG00000005187	ACSM3	acyl-CoA synthetase medium chain family member 3
REL	chr16	23452976	23453474	499	*	Promoter (<=1kb)	16	23388493	23453189	64697	2	91949	ENST00000307149.10	0	ENSG00000168434	COG7	component of oligomeric golgi complex 7
REL	chr16	23596119	23596617	499	*	Promoter (<=1kb)	16	23581014	23596277	15264	2	4706	ENST00000562133.5	0	ENSG00000004779	NDUFAB1	NADH:ubiquinone oxidoreductase subunit AB1
REL	chr16	28211870	28212368	499	*	Promoter (<=1kb)	16	28180941	28211920	30980	2	23214	ENST00000566073.1	0	ENSG00000169180	XPO6	exportin 6
REL	chr16	28822424	28822922	499	*	Promoter (<=1kb)	16	28823035	28837237	14203	1	11273	ENST00000563314.5	-113	ENSG00000168488	ATXN2L	ataxin 2 like
REL	chr16	28846218	28846716	499	*	Promoter (<=1kb)	16	28846600	28866284	19685	1	25970	ENST00000563591.5	0	ENSG00000178188	SH2B1	SH2B adaptor protein 1
REL	chr16	29925962	29926460	499	*	Promoter (<=1kb)	16	29905012	29926209	21198	2	253980	ENST00000308768.9	0	ENSG00000174943	KCTD13	potassium channel tetramerization domain containing 13
REL	chr16	29961759	29962257	499	*	Promoter (<=1kb)	16	29962079	29973048	10970	1	124446	ENST00000279396.11	0	ENSG00000149932	TMEM219	transmembrane protein 219
REL	chr16	30122351	30122849	499	*	Promoter (<=1kb)	16	30114106	30122968	8863	2	5595	ENST00000484663.5	119	ENSG00000102882	MAPK3	mitogen-activated protein kinase 3
REL	chr16	30334636	30335134	499	*	Promoter (<=1kb)	16	30267553	30335054	67502	2	595101	ENST00000529428.5	0	ENSG00000183604	SMG1P5	SMG1 pseudogene 5
REL	chr16	30355638	30356136	499	*	Promoter (<=1kb)	16	30350773	30355308	4536	2	10421	ENST00000305596.8	-330	ENSG00000169217	CD2BP2	CD2 cytoplasmic tail binding protein 2
REL	chr16	30429936	30430434	499	*	Promoter (<=1kb)	16	30423615	30430030	6416	2	79077	ENST00000319285.5	0	ENSG00000179958	DCTPP1	dCTP pyrophosphatase 1
REL	chr16	30557736	30558234	499	*	Promoter (<=1kb)	16	30555638	30558211	2574	2	92595	ENST00000568333.1	0	ENSG00000169951	ZNF764	zinc finger protein 764
REL	chr16	30875126	30875624	499	*	Promoter (<=1kb)	16	30875266	30875323	58	2	100616231	ENST00000579767.1	0	ENSG00000265991	MIR4519	microRNA 4519
REL	chr16	30923101	30923599	499	*	Promoter (<=1kb)	16	30919319	30923269	3951	2	283932	ENST00000563777.1	0	ENSG00000260852	FBXL19-AS1	FBXL19 antisense RNA 1
REL	chr16	31073533	31074031	499	*	Promoter (<=1kb)	16	31062122	31073712	11591	2	79759	ENST00000414399.1	0	ENSG00000167394	ZNF668	zinc finger protein 668
REL	chr16	31134541	31135039	499	*	Promoter (<=1kb)	16	31132439	31135640	3202	2	5652	ENST00000567531.5	601	ENSG00000052344	PRSS8	serine protease 8
REL	chr16	31141562	31142060	499	*	Promoter (<=1kb)	16	31141464	31142858	1395	2	146547	ENST00000563693.1	798	ENSG00000178226	PRSS36	serine protease 36
REL	chr16	46831274	46831772	499	*	Promoter (<=1kb)	16	46796603	46831180	34578	2	388272	ENST00000285697.9	-94	ENSG00000155330	C16orf87	chromosome 16 open reading frame 87
REL	chr16	50065697	50066195	499	*	Promoter (<=1kb)	16	50065970	50107272	41303	1	55027	ENST00000299192.8	0	ENSG00000155393	HEATR3	HEAT repeat containing 3
REL	chr16	50152398	50152896	499	*	Promoter (<=1kb)	16	50152918	50231831	78914	1	64282	ENST00000436909.7	-22	ENSG00000121274	TENT4B	terminal nucleotidyltransferase 4B
REL	chr16	53434186	53434684	499	*	Promoter (<=1kb)	16	53434471	53491648	57178	1	5934	ENST00000262133.11	0	ENSG00000103479	RBL2	RB transcriptional corepressor like 2
REL	chr16	66695812	66696310	499	*	Promoter (<=1kb)	16	66614750	66696707	81958	2	146223	ENST00000330687.8	397	ENSG00000183723	CMTM4	CKLF like MARVEL transmembrane domain containing 4
REL	chr16	66750939	66751437	499	*	Promoter (<=1kb)	16	66732009	66751594	19586	2	1783	ENST00000440564.6	157	ENSG00000135720	DYNC1LI2	dynein cytoplasmic 1 light intermediate chain 2
REL	chr16	66830753	66831251	499	*	Promoter (<=1kb)	16	66802875	66830976	28102	2	8883	ENST00000359087.8	0	ENSG00000159593	NAE1	NEDD8 activating enzyme E1 subunit 1
REL	chr16	67109602	67110100	499	*	Promoter (<=1kb)	16	67109941	67148544	38604	1	80262	ENST00000219139.8	0	ENSG00000125149	C16orf70	chromosome 16 open reading frame 70
REL	chr16	67247318	67247816	499	*	Promoter (<=1kb)	16	67229389	67247481	18093	2	29109	ENST00000258201.9	0	ENSG00000135723	FHOD1	formin homology 2 domain containing 1
REL	chr16	67284849	67285347	499	*	Promoter (2-3kb)	16	67287572	67289307	1736	1	25894	ENST00000562289.1	-2225	ENSG00000196155	PLEKHG4	pleckstrin homology and RhoGEF domain containing G4
REL	chr16	67428080	67428578	499	*	Promoter (2-3kb)	16	67430652	67436261	5610	1	3291	ENST00000567684.2	-2074	ENSG00000176387	HSD11B2	hydroxysteroid 11-beta dehydrogenase 2
REL	chr16	69385794	69386292	499	*	Promoter (<=1kb)	16	69355567	69386007	30441	2	7014	ENST00000254942.8	0	ENSG00000132604	TERF2	telomeric repeat binding factor 2
REL	chr16	69763535	69764033	499	*	Promoter (1-2kb)	16	69762362	69799493	37132	1	11060	ENST00000569658.1	1173	ENSG00000198373	WWP2	WW domain containing E3 ubiquitin protein ligase 2
REL	chr16	70065695	70066193	499	*	Promoter (<=1kb)	16	69976297	70065948	89652	2	283970	ENST00000531894.5	0	ENSG00000196696	PDXDC2P-NPIPB14P	nuclear pore complex-interacting protein
REL	chr16	72008392	72008890	499	*	Promoter (<=1kb)	16	72008588	72027664	19077	1	1723	ENST00000572887.5	0	ENSG00000102967	DHODH	dihydroorotate dehydrogenase (quinone)
REL	chr16	75148213	75148711	499	*	Promoter (<=1kb)	16	75148494	75149012	519	1	162239	ENST00000566105.5	0	ENSG00000184517	ZFP1	ZFP1 zinc finger protein
REL	chr16	81035535	81036033	499	*	Promoter (<=1kb)	16	81035842	81047350	11509	1	23300	ENST00000299575.5	0	ENSG00000166454	ATMIN	ATM interactor
REL	chr16	84144952	84145450	499	*	Promoter (<=1kb)	16	84145287	84177918	32632	1	123872	ENST00000570298.5	0	ENSG00000154099	DNAAF1	dynein axonemal assembly factor 1
REL	chr16	84506359	84506857	499	*	Promoter (1-2kb)	16	84479791	84504690	24900	2	57707	ENST00000570036.5	-1669	ENSG00000140950	MEAK7	MTOR associated protein, eak-7 homolog
REL	chr16	87950793	87951291	499	*	Promoter (<=1kb)	16	87951432	88018455	67024	1	54971	ENST00000439677.5	-141	ENSG00000172530	BANP	BTG3 associated nuclear protein
REL	chr16	89686398	89686896	499	*	Promoter (<=1kb)	16	89686670	89691535	4866	1	8558	ENST00000508723.5	0	ENSG00000185324	CDK10	cyclin dependent kinase 10
REL	chr16	89701857	89702355	499	*	Promoter (<=1kb)	16	89696357	89701705	5349	2	124044	ENST00000335360.11	-152	ENSG00000158792	SPATA2L	spermatogenesis associated 2 like
REL	chr17	2337976	2338474	499	*	Promoter (<=1kb)	17	2337622	2380675	43054	1	9905	ENST00000574563.5	354	ENSG00000141258	SGSM2	small G protein signaling modulator 2
REL	chr17	4482548	4483046	499	*	Promoter (1-2kb)	17	4485017	4487862	2846	1	201305	ENST00000575796.1	-1971	ENSG00000182557	SPNS3	sphingolipid transporter 3 (putative)
REL	chr17	4712411	4712909	499	*	Promoter (1-2kb)	17	4714551	4716002	1452	1	409	ENST00000572782.1	-1642	ENSG00000141480	ARRB2	arrestin beta 2
REL	chr17	4998449	4998947	499	*	Promoter (<=1kb)	17	4997954	5002109	4156	1	10749	ENST00000574165.1	495	ENSG00000129250	KIF1C	kinesin family member 1C
REL	chr17	7235546	7236044	499	*	Promoter (1-2kb)	17	7230123	7234517	4395	2	1856	ENST00000576949.1	-1029	ENSG00000004975	DVL2	dishevelled segment polarity protein 2
REL	chr17	7559270	7559768	499	*	Promoter (<=1kb)	17	7558787	7561601	2815	1	8741	ENST00000396545.4	483	ENSG00000161955	TNFSF13	TNF superfamily member 13
REL	chr17	32876470	32876968	499	*	Promoter (<=1kb)	17	32492522	32877124	384603	2	4642	ENST00000318217.10	156	ENSG00000176658	MYO1D	myosin ID
REL	chr17	35577724	35578222	499	*	Promoter (<=1kb)	17	35578046	35608315	30270	1	163	ENST00000589774.5	0	ENSG00000006125	AP2B1	adaptor related protein complex 2 subunit beta 1
REL	chr17	35578383	35578881	499	*	Promoter (<=1kb)	17	35574795	35578571	3777	2	5193	ENST00000225873.9	0	ENSG00000108733	PEX12	peroxisomal biogenesis factor 12
REL	chr17	38870365	38870863	499	*	Promoter (<=1kb)	17	38870143	38921761	51619	1	3927	ENST00000435347.7	222	ENSG00000002834	LASP1	LIM and SH3 protein 1
REL	chr17	42154859	42155357	499	*	Promoter (<=1kb)	17	42119674	42154916	35243	2	5878	ENST00000592574.1	0	ENSG00000108774	RAB5C	RAB5C, member RAS oncogene family
REL	chr17	42964227	42964725	499	*	Promoter (<=1kb)	17	42950526	42964454	13929	2	80755	ENST00000427569.7	0	ENSG00000266967	AARSD1	alanyl-tRNA synthetase domain containing 1
REL	chr17	42980273	42980771	499	*	Promoter (<=1kb)	17	42968104	42980433	12330	2	100885848	ENST00000409446.7	0	ENSG00000267060	PTGES3L	prostaglandin E synthase 3 like
REL	chr17	44066434	44066932	499	*	Promoter (<=1kb)	17	44034636	44066735	32100	2	124801	ENST00000293406.7	0	ENSG00000161654	LSM12	LSM12 homolog
REL	chr17	50479369	50479867	499	*	Promoter (<=1kb)	17	50479048	50479918	871	1	55316	ENST00000510554.1	321	ENSG00000136444	RSAD1	radical S-adenosyl methionine domain containing 1
REL	chr17	50532465	50532963	499	*	Promoter (<=1kb)	17	50532682	50537061	4380	1	55040	ENST00000503246.1	0	ENSG00000049283	EPN3	epsin 3
REL	chr17	57890438	57890936	499	*	Promoter (1-2kb)	17	57862696	57892688	29993	2	404093	ENST00000407144.6	1752	ENSG00000180891	CUEDC1	CUE domain containing 1
REL	chr17	72463734	72464232	499	*	Promoter (1-2kb)	17	72403328	72465920	62593	2	100499467	ENST00000649733.1	1688	ENSG00000227036	LINC00673	long intergenic non-protein coding RNA 673
REL	chr17	74749691	74750189	499	*	Promoter (1-2kb)	17	74748652	74768582	19931	1	9368	ENST00000583369.5	1039	ENSG00000109062	SLC9A3R1	SLC9A3 regulator 1
REL	chr18	9613831	9614329	499	*	Promoter (<=1kb)	18	9588114	9614295	26182	2	9989	ENST00000581250.5	0	ENSG00000154845	PPP4R1	protein phosphatase 4 regulatory subunit 1
REL	chr18	46072019	46072517	499	*	Promoter (<=1kb)	18	45983536	46072257	88722	2	9050	ENST00000589328.5	0	ENSG00000152229	PSTPIP2	proline-serine-threonine phosphatase interacting protein 2
REL	chr20	6736904	6737402	499	*	Promoter (<=1kb)	20	6731244	6736326	5083	2	105372516	ENST00000655019.1	-578	NA	LINC01713	long intergenic non-protein coding RNA 1713
REL	chr21	32278871	32279369	499	*	Promoter (<=1kb)	21	32268228	32279049	10822	2	54069	ENST00000290130.4	0	ENSG00000159055	MIS18A	MIS18 kinetochore protein A
REL	chr21	32392829	32393327	499	*	Promoter (<=1kb)	21	32393130	32393960	831	1	84996	ENST00000534991.3	0	ENSG00000256073	URB1-AS1	URB1 antisense RNA 1 (head to head)
REL	chr21	39182663	39183161	499	*	Promoter (<=1kb)	21	39175588	39183287	7700	2	8624	ENST00000411828.5	126	ENSG00000183527	PSMG1	proteasome assembly chaperone 1
REL	chr21	39349862	39350360	499	*	Promoter (<=1kb)	21	39342879	39349647	6769	2	3150	ENST00000380747.5	-215	ENSG00000205581	HMGN1	high mobility group nucleosome binding domain 1
REL	chr22	20393824	20394322	499	*	Promoter (<=1kb)	22	20394115	20408461	14347	1	7625	ENST00000611540.4	0	ENSG00000185252	ZNF74	zinc finger protein 74
REL	chr22	23770907	23771405	499	*	Promoter (1-2kb)	22	23772846	23779697	6852	1	4320	ENST00000465730.1	-1441	ENSG00000099953	MMP11	matrix metallopeptidase 11
REL	chr22	24594477	24594975	499	*	Promoter (<=1kb)	22	24594811	24611171	16361	1	2678	ENST00000456869.5	0	ENSG00000100031	GGT1	gamma-glutamyltransferase 1
REL	chr22	25110880	25111378	499	*	Promoter (<=1kb)	22	25111842	25197399	85558	1	85379	ENST00000637069.1	-464	ENSG00000197077	KIAA1671	KIAA1671
REL	chr22	31343757	31344255	499	*	Promoter (<=1kb)	22	31340677	31343591	2915	2	23598	ENST00000465287.1	-166	ENSG00000100105	PATZ1	POZ/BTB and AT hook containing zinc finger 1
REL	chr22	37019492	37019990	499	*	Promoter (<=1kb)	22	37019635	37029801	10167	1	4357	ENST00000401419.7	0	ENSG00000128309	MPST	mercaptopyruvate sulfurtransferase
REL	chr22	37020101	37020599	499	*	Promoter (<=1kb)	22	37010859	37020183	9325	2	7263	ENST00000622841.1	0	ENSG00000128311	TST	thiosulfate sulfurtransferase
REL	chr22	37606991	37607489	499	*	Promoter (1-2kb)	22	37608725	37632711	23987	1	26088	ENST00000381756.9	-1236	ENSG00000100083	GGA1	golgi associated, gamma adaptin ear containing, ARF binding protein 1
REL	chr22	37953381	37953879	499	*	Promoter (<=1kb)	22	37953697	37967376	13680	1	5435	ENST00000460648.5	0	ENSG00000100142	POLR2F	RNA polymerase II subunit F
REL	chr22	40348040	40348538	499	*	Promoter (<=1kb)	22	40348639	40358912	10274	1	158	ENST00000638161.1	-101	ENSG00000239900	ADSL	adenylosuccinate lyase
REL	chr22	40436869	40437367	499	*	Promoter (<=1kb)	22	40410282	40436310	26029	2	57591	ENST00000620651.4	-559	ENSG00000196588	MRTFA	myocardin related transcription factor A
REL	chr22	41196735	41197233	499	*	Promoter (<=1kb)	22	41174591	41197456	22866	2	101927279	ENST00000420537.1	223	NA	EP300-AS1	EP300 antisense RNA 1
REL	chr22	41301293	41301791	499	*	Promoter (<=1kb)	22	41301525	41360147	58623	1	23264	ENST00000352645.5	0	ENSG00000100403	ZC3H7B	zinc finger CCCH-type containing 7B
REL	chr22	43110452	43110950	499	*	Promoter (<=1kb)	22	43110750	43129712	18963	1	638	ENST00000216115.3	0	ENSG00000100290	BIK	BCL2 interacting killer
REL	chr22	43143152	43143650	499	*	Promoter (<=1kb)	22	43132209	43143398	11190	2	27349	ENST00000290429.11	0	ENSG00000100294	MCAT	malonyl-CoA-acyl carrier protein transacylase
REL	chr22	43151273	43151771	499	*	Promoter (<=1kb)	22	43151547	43163241	11695	1	706	ENST00000583777.5	0	ENSG00000100300	TSPO	translocator protein
REL	chr22	49855562	49856060	499	*	Promoter (1-2kb)	22	49853844	49890080	36237	1	9889	ENST00000216268.6	1718	ENSG00000100426	ZBED4	zinc finger BED-type containing 4
REL	chrX	2498961	2499459	499	*	Promoter (1-2kb)	23	2488186	2500555	12370	2	9189	ENST00000381218.8	1096	ENSG00000214717	ZBED1	zinc finger BED-type containing 1
REL	chrX	2608496	2608994	499	*	Promoter (<=1kb)	23	2609191	2609254	64	1	102464837	ENST00000616698.5	-197	ENSG00000277120	MIR6089	microRNA 6089
REL	chrX	11758280	11758778	499	*	Promoter (<=1kb)	23	11758556	11775726	17171	1	10943	ENST00000398527.7	0	ENSG00000005302	MSL3	MSL complex subunit 3
REL	chrX	101051391	101051889	499	*	Promoter (<=1kb)	23	101009350	101052054	42705	2	79979	ENST00000372939.5	165	ENSG00000188917	TRMT2B	tRNA methyltransferase 2 homolog B
REL	chrX	119468955	119469453	499	*	Promoter (<=1kb)	23	119466034	119469095	3062	2	100303728	ENST00000395539.2	0	ENSG00000224281	SLC25A5-AS1	SLC25A5 antisense RNA 1
AREL	chr1	113982543	113983041	499	*	Promoter (2-3kb)	1	113980500	114035572	55073	1	56944	ENST00000633022.1	2043	ENSG00000116774	OLFML3	olfactomedin like 3
AREL	chr1	151540280	151540778	499	*	Promoter (<=1kb)	1	151540305	151583583	43279	1	7286	ENST00000392712.7	0	ENSG00000143367	TUFT1	tuftelin 1
AREL	chr1	153923564	153924062	499	*	Promoter (<=1kb)	1	153828266	153923360	95095	2	57459	ENST00000637331.1	-204	ENSG00000143614	GATAD2B	GATA zinc finger domain containing 2B
AREL	chr1	155218818	155219316	499	*	Promoter (<=1kb)	1	155213821	155218924	5104	2	2630	ENST00000459805.5	0	ENSG00000160766	GBAP1	glucosylceramidase beta pseudogene 1
AREL	chr1	156052756	156053254	499	*	Promoter (<=1kb)	1	156048502	156053650	5149	2	56893	ENST00000472638.1	396	ENSG00000160803	UBQLN4	ubiquilin 4
AREL	chr1	160343084	160343582	499	*	Promoter (<=1kb)	1	160288594	160343250	54657	2	1314	ENST00000241704.8	0	ENSG00000122218	COPA	coatomer protein complex subunit alpha
AREL	chr1	163321613	163322111	499	*	Promoter (<=1kb)	1	163321890	163336848	14959	1	83540	ENST00000450453.6	0	ENSG00000143228	NUF2	NUF2 component of NDC80 kinetochore complex
AREL	chr1	175023243	175023741	499	*	Promoter (<=1kb)	1	175012958	175023425	10468	2	63931	ENST00000476371.1	0	ENSG00000120333	MRPS14	mitochondrial ribosomal protein S14
AREL	chr1	205813018	205813516	499	*	Promoter (<=1kb)	1	205789095	205813198	24104	2	254428	ENST00000367137.4	0	ENSG00000133065	SLC41A1	solute carrier family 41 member 1
AREL	chr2	207164085	207164583	499	*	Promoter (<=1kb)	2	207081016	207165571	84556	2	8609	ENST00000458272.1	988	ENSG00000118263	KLF7	Kruppel like factor 7
AREL	chr2	207165994	207166492	499	*	Promoter (<=1kb)	2	207166400	207166498	99	1	102465835	ENST00000618396.1	0	ENSG00000277590	MIR7845	microRNA 7845
AREL	chr3	129026973	129027471	499	*	Promoter (2-3kb)	3	129030449	129040740	10292	1	79825	ENST00000481536.2	-2978	ENSG00000114654	EFCC1	EF-hand and coiled-coil domain containing 1
AREL	chr3	183162568	183163066	499	*	Promoter (<=1kb)	3	183122215	183162734	40520	2	27074	ENST00000265598.8	0	ENSG00000078081	LAMP3	lysosomal associated membrane protein 3
AREL	chr6	81753165	81753663	499	*	Promoter (<=1kb)	6	81745730	81752774	7045	2	55603	ENST00000369756.3	-391	ENSG00000112773	TENT5A	terminal nucleotidyltransferase 5A
AREL	chr6	89312035	89312533	499	*	Promoter (2-3kb)	6	89254464	89315299	60836	2	2570	ENST00000402938.4	2766	ENSG00000111886	GABRR2	gamma-aminobutyric acid type A receptor rho2 subunit
AREL	chr6	108558324	108558822	499	*	Promoter (1-2kb)	6	108559835	108684774	124940	1	2309	ENST00000343882.10	-1013	ENSG00000118689	FOXO3	forkhead box O3
AREL	chr6	108921690	108922188	499	*	Promoter (1-2kb)	6	108922976	108924103	1128	2	101929716	ENST00000426737.1	1915	NA	ARMC2-AS1	ARMC2 antisense RNA 1
AREL	chr7	73577518	73578016	499	*	Promoter (<=1kb)	7	73569660	73578269	8610	2	26608	ENST00000459913.5	253	ENSG00000106638	TBL2	transducin beta like 2
AREL	chr7	73667488	73667986	499	*	Promoter (<=1kb)	7	73667831	73672110	4280	1	155382	ENST00000324941.5	0	ENSG00000176428	VPS37D	VPS37D subunit of ESCRT-I
AREL	chr7	73738050	73738548	499	*	Promoter (<=1kb)	7	73736564	73738463	1900	2	83451	ENST00000437891.5	0	ENSG00000106077	ABHD11	abhydrolase domain containing 11
AREL	chr7	77536715	77537213	499	*	Promoter (<=1kb)	7	77537295	77640069	102775	1	5782	ENST00000248594.11	-82	ENSG00000127947	PTPN12	protein tyrosine phosphatase non-receptor type 12
AREL	chr7	87875554	87876052	499	*	Promoter (<=1kb)	7	87876216	87908376	32161	1	10926	ENST00000413643.5	-164	ENSG00000006634	DBF4	DBF4 zinc finger
AREL	chr7	92589606	92590104	499	*	Promoter (<=1kb)	7	92562282	92590070	27789	2	257415	ENST00000427372.5	0	ENSG00000234545	FAM133B	family with sequence similarity 133 member B
AREL	chr7	101216867	101217365	499	*	Promoter (<=1kb)	7	101215908	101216842	935	2	8985	ENST00000489927.1	-25	ENSG00000106397	PLOD3	procollagen-lysine,2-oxoglutarate 5-dioxygenase 3
AREL	chr7	105531881	105532379	499	*	Promoter (<=1kb)	7	105532169	105547321	15153	1	60561	ENST00000467392.5	0	ENSG00000135249	RINT1	RAD50 interactor 1
AREL	chr8	10839751	10840249	499	*	Promoter (<=1kb)	8	10839964	10847594	7631	1	101929229	ENST00000655622.1	0	NA	LOC101929229	uncharacterized LOC101929229
AREL	chr8	12659256	12659754	499	*	Promoter (<=1kb)	8	12626392	12659651	33260	2	729732	ENST00000636990.1	0	ENSG00000283674	LOC729732	uncharacterized LOC729732
AREL	chr8	105318576	105319074	499	*	Promoter (<=1kb)	8	105318438	105804539	486102	1	23414	ENST00000407775.7	138	ENSG00000169946	ZFPM2	zinc finger protein, FOG family member 2
AREL	chr9	19128733	19129231	499	*	Promoter (1-2kb)	9	19115761	19127492	11732	2	123	ENST00000276914.7	-1241	ENSG00000147872	PLIN2	perilipin 2
AREL	chr11	19240756	19241254	499	*	Promoter (<=1kb)	11	19224063	19240945	16883	2	79733	ENST00000250024.9	0	ENSG00000129173	E2F8	E2F transcription factor 8
AREL	chr11	34639516	34640014	499	*	Promoter (2-3kb)	11	34642177	34646668	4492	1	26298	ENST00000529161.1	-2163	ENSG00000135373	EHF	ETS homologous factor
AREL	chr11	45859619	45860117	499	*	Promoter (<=1kb)	11	45860980	45867940	6961	1	1408	ENST00000525110.1	-863	ENSG00000121671	CRY2	cryptochrome circadian regulator 2
AREL	chr11	57499485	57499983	499	*	Promoter (<=1kb)	11	57491303	57499677	8375	2	8501	ENST00000533515.5	0	ENSG00000149150	SLC43A1	solute carrier family 43 member 1
AREL	chr11	64165918	64166416	499	*	Promoter (<=1kb)	11	63998558	64166113	167556	2	28992	ENST00000255681.7	0	ENSG00000133315	MACROD1	mono-ADP ribosylhydrolase 1
AREL	chr11	64316778	64317276	499	*	Promoter (<=1kb)	11	64316694	64317341	648	2	51504	ENST00000537918.1	65	ENSG00000173113	TRMT112	tRNA methyltransferase subunit 11-2
AREL	chr11	65546486	65546984	499	*	Promoter (<=1kb)	11	65538819	65546759	7941	2	4054	ENST00000529189.5	0	ENSG00000168056	LTBP3	latent transforming growth factor beta binding protein 3
AREL	chr11	65577854	65578352	499	*	Promoter (<=1kb)	11	65578201	65579380	1180	1	254102	ENST00000531106.1	0	ENSG00000173442	EHBP1L1	EH domain binding protein 1 like 1
AREL	chr11	65720306	65720804	499	*	Promoter (<=1kb)	11	65714005	65720486	6482	2	84153	ENST00000644198.1	0	ENSG00000172922	RNASEH2C	ribonuclease H2 subunit C
AREL	chr11	65780729	65781227	499	*	Promoter (<=1kb)	11	65773898	65780976	7079	2	91056	ENST00000532090.3	0	ENSG00000254470	AP5B1	adaptor related protein complex 5 subunit beta 1
AREL	chr11	65884562	65885060	499	*	Promoter (<=1kb)	11	65883741	65885572	1832	2	9158	ENST00000534032.5	512	ENSG00000172500	FIBP	FGF1 intracellular binding protein
AREL	chr11	66002497	66002995	499	*	Promoter (<=1kb)	11	66002503	66004149	1647	1	8815	ENST00000312175.7	0	ENSG00000175334	BANF1	barrier to autointegration factor 1
AREL	chr11	66051943	66052441	499	*	Promoter (<=1kb)	11	66052331	66069308	16978	1	10992	ENST00000528302.5	0	ENSG00000087365	SF3B2	splicing factor 3b subunit 2
AREL	chr11	66421508	66422006	499	*	Promoter (<=1kb)	11	66421091	66426055	4965	1	266743	ENST00000525148.1	417	ENSG00000174576	NPAS4	neuronal PAS domain protein 4
AREL	chr11	66438844	66439342	499	*	Promoter (<=1kb)	11	66435075	66438848	3774	2	65003	ENST00000310999.11	0	ENSG00000174547	MRPL11	mitochondrial ribosomal protein L11
AREL	chr11	66545878	66546376	499	*	Promoter (<=1kb)	11	66520637	66546036	25400	2	254359	ENST00000534073.5	0	ENSG00000174165	ZDHHC24	zinc finger DHHC-type containing 24
AREL	chr11	66856148	66856646	499	*	Promoter (<=1kb)	11	66852604	66856270	3667	2	5091	ENST00000651831.1	0	ENSG00000173599	PC	pyruvate carboxylase
AREL	chr11	71452873	71453371	499	*	Promoter (<=1kb)	11	71453109	71459056	5948	1	55191	ENST00000534634.5	0	ENSG00000172890	NADSYN1	NAD synthetase 1
AREL	chr11	72434346	72434844	499	*	Promoter (<=1kb)	11	72285495	72434531	149037	2	81570	ENST00000294053.9	0	ENSG00000162129	CLPB	ClpB homolog, mitochondrial AAA ATPase chaperonin
AREL	chr11	72821481	72821979	499	*	Promoter (<=1kb)	11	72821888	72829633	7746	1	89849	ENST00000536995.5	0	ENSG00000168010	ATG16L2	autophagy related 16 like 2
AREL	chr11	73376067	73376565	499	*	Promoter (<=1kb)	11	73376399	73397474	21076	1	84957	ENST00000064780.7	0	ENSG00000054967	RELT	RELT TNF receptor
AREL	chr11	73597968	73598466	499	*	Promoter (<=1kb)	11	73400487	73598189	197703	2	23201	ENST00000064778.8	0	ENSG00000054965	FAM168A	family with sequence similarity 168 member A
AREL	chr11	73787929	73788427	499	*	Promoter (<=1kb)	11	73787930	73844941	57012	1	51642	ENST00000537007.5	0	ENSG00000175581	MRPL48	mitochondrial ribosomal protein L48
AREL	chr11	74492046	74492544	499	*	Promoter (<=1kb)	11	74491712	74493315	1604	2	387787	ENST00000527115.1	771	ENSG00000175536	LIPT2	lipoyl(octanoyl) transferase 2
AREL	chr11	74492978	74493476	499	*	Promoter (<=1kb)	11	74493366	74498533	5168	1	100287896	ENST00000526036.1	0	ENSG00000254837	LOC100287896	uncharacterized LOC100287896
AREL	chr11	74493495	74493993	499	*	Promoter (<=1kb)	11	74493851	74618594	124744	1	10714	ENST00000528481.5	0	ENSG00000077514	POLD3	DNA polymerase delta 3, accessory subunit
AREL	chr11	75784022	75784520	499	*	Promoter (<=1kb)	11	75784396	75796511	12116	1	84649	ENST00000605099.1	0	ENSG00000062282	DGAT2	diacylglycerol O-acyltransferase 2
AREL	chr11	76445552	76446050	499	*	Promoter (<=1kb)	11	76445047	76461015	15969	1	56946	ENST00000528826.1	505	ENSG00000158636	EMSY	EMSY transcriptional repressor, BRCA2 interacting
AREL	chr11	76860583	76861081	499	*	Promoter (<=1kb)	11	76860867	77019767	158901	1	55331	ENST00000534206.5	0	ENSG00000078124	ACER3	alkaline ceramidase 3
AREL	chr11	77068032	77068530	499	*	Promoter (1-2kb)	11	77066993	77124495	57503	1	726	ENST00000456580.6	1039	ENSG00000149260	CAPN5	calpain 5
AREL	chr12	12081985	12082483	499	*	Promoter (2-3kb)	12	12079299	12211084	131786	1	79370	ENST00000298566.2	2686	ENSG00000121380	BCL2L14	BCL2 like 14
AREL	chr12	57462558	57463056	499	*	Promoter (<=1kb)	12	57463692	57472059	8368	1	2735	ENST00000528467.1	-636	ENSG00000111087	GLI1	GLI family zinc finger 1
AREL	chr14	35826556	35827054	499	*	Promoter (<=1kb)	14	35826457	35866051	39595	1	84312	ENST00000548758.1	99	ENSG00000100916	BRMS1L	BRMS1 like transcriptional repressor
AREL	chr16	28538836	28539334	499	*	Promoter (<=1kb)	16	28532708	28539174	6467	2	26471	ENST00000324873.7	0	ENSG00000176046	NUPR1	nuclear protein 1, transcriptional regulator
AREL	chr16	29114557	29115055	499	*	Promoter (<=1kb)	16	29114717	29217860	103144	1	653390	ENST00000562902.2	0	ENSG00000103472	RRN3P2	RRN3 homolog, RNA polymerase I transcription factor pseudogene 2
AREL	chr16	30182522	30183020	499	*	Promoter (<=1kb)	16	30182827	30187494	4668	1	11151	ENST00000563778.5	0	ENSG00000102879	CORO1A	coronin 1A
AREL	chr16	87780614	87781112	499	*	Promoter (1-2kb)	16	87773488	87779374	5887	2	102724467	ENST00000563993.5	-1240	NA	LOC102724467	uncharacterized LOC102724467
AREL	chr17	41688556	41689054	499	*	Promoter (<=1kb)	17	41688885	41691646	2762	1	10209	ENST00000462917.1	0	ENSG00000173812	EIF1	eukaryotic translation initiation factor 1
AREL	chr17	42535940	42536438	499	*	Promoter (<=1kb)	17	42536241	42544449	8209	1	4669	ENST00000225927.7	0	ENSG00000108784	NAGLU	N-acetyl-alpha-glucosaminidase
AREL	chr17	45440127	45440625	499	*	Promoter (<=1kb)	17	45439514	45440373	860	2	9842	ENST00000585506.1	0	ENSG00000225190	PLEKHM1	pleckstrin homology and RUN domain containing M1
AREL	chr17	77374270	77374768	499	*	Promoter (<=1kb)	17	77374177	77402449	28273	1	10801	ENST00000590586.1	93	ENSG00000184640	SEPTIN9	septin 9
AREL	chr18	35267297	35267795	499	*	Promoter (<=1kb)	18	35264146	35267948	3803	2	100101467	ENST00000592598.1	153	ENSG00000186814	ZSCAN30	zinc finger and SCAN domain containing 30
AREL	chr18	76620145	76620643	499	*	Promoter (<=1kb)	18	76620483	76623562	3080	1	400660	ENST00000668375.1	0	ENSG00000266256	LINC00683	long intergenic non-protein coding RNA 683
AREL	chr19	12872911	12873409	499	*	Promoter (<=1kb)	19	12873254	12874349	1096	1	22983	ENST00000585791.1	0	ENSG00000105613	MAST1	microtubule associated serine/threonine kinase 1
AREL	chr19	14574126	14574624	499	*	Promoter (2-3kb)	19	14566078	14572066	5989	2	4713	ENST00000215565.3	-2060	ENSG00000099795	NDUFB7	NADH:ubiquinone oxidoreductase subunit B7
AREL	chr19	45526117	45526615	499	*	Promoter (<=1kb)	19	45525794	45526169	376	1	7408	ENST00000587444.1	323	ENSG00000125753	VASP	vasodilator stimulated phosphoprotein
AREL	chr19	46634068	46634566	499	*	Promoter (<=1kb)	19	46634076	46634685	610	2	94235	ENST00000300873.4	119	ENSG00000167414	GNG8	G protein subunit gamma 8
AREL	chr19	55160508	55161006	499	*	Promoter (<=1kb)	19	55158753	55160659	1907	2	352909	ENST00000587789.2	0	ENSG00000167646	DNAAF3	dynein axonemal assembly factor 3
AREL	chr19	57810398	57810896	499	*	Promoter (2-3kb)	19	57803841	57813404	9564	2	79818	ENST00000594473.1	2508	ENSG00000178935	ZNF552	zinc finger protein 552
AREL	chr19	58517495	58517993	499	*	Promoter (1-2kb)	19	58513530	58519554	6025	2	84878	ENST00000354590.7	1561	ENSG00000119574	ZBTB45	zinc finger and BTB domain containing 45
AREL	chr20	31562809	31563307	499	*	Promoter (2-3kb)	20	31566057	31569252	3196	1	81502	ENST00000493364.1	-2750	ENSG00000101294	HM13	histocompatibility minor 13
AREL	chr21	33642041	33642539	499	*	Promoter (<=1kb)	21	33642400	33837018	194619	1	6453	ENST00000399353.5	0	ENSG00000205726	ITSN1	intersectin 1
BREL	chr1	223845821	223846319	499	*	Promoter (<=1kb)	1	223779893	223845947	66055	2	7159	ENST00000343537.12	0	ENSG00000143514	TP53BP2	tumor protein p53 binding protein 2
BREL	chr1	224113824	224114322	499	*	Promoter (<=1kb)	1	224114111	224158150	44040	1	23219	ENST00000424254.6	0	ENSG00000143756	FBXO28	F-box protein 28
BREL	chr1	232950290	232950788	499	*	Promoter (<=1kb)	1	232950605	232978482	27878	1	84284	ENST00000494689.5	0	ENSG00000135778	NTPCR	nucleoside-triphosphatase, cancer-related
BREL	chr1	234478028	234478526	499	*	Promoter (<=1kb)	1	234391313	234479179	87867	2	6894	ENST00000040877.2	653	ENSG00000059588	TARBP1	TAR (HIV-1) RNA binding protein 1
BREL	chr2	104434370	104434868	499	*	Promoter (<=1kb)	2	104434378	104512754	78377	1	150568	ENST00000447380.2	0	ENSG00000235597	LINC01102	long intergenic non-protein coding RNA 1102
BREL	chr3	122322637	122323135	499	*	Promoter (2-3kb)	3	122325248	122341969	16722	1	1475	ENST00000264474.4	-2113	ENSG00000121552	CSTA	cystatin A
BREL	chr3	142828640	142829138	499	*	Promoter (<=1kb)	3	142815922	142829731	13810	2	26577	ENST00000470310.5	593	ENSG00000163710	PCOLCE2	procollagen C-endopeptidase enhancer 2
BREL	chr3	150286491	150286989	499	*	Promoter (<=1kb)	3	150265407	150286577	21171	2	101928022	ENST00000665600.1	0	NA	LINC01214	long intergenic non-protein coding RNA 1214
BREL	chr3	156826577	156827075	499	*	Promoter (<=1kb)	3	156826682	156852973	26292	1	389170	ENST00000485017.1	0	ENSG00000197980	LEKR1	leucine, glutamate and lysine rich 1
BREL	chr3	177197853	177198351	499	*	Promoter (<=1kb)	3	177023339	177197396	174058	2	79718	ENST00000457928.6	-457	ENSG00000177565	TBL1XR1	transducin beta like 1 X-linked receptor 1
BREL	chr3	183252914	183253412	499	*	Promoter (<=1kb)	3	183253253	183273385	20133	1	84002	ENST00000326505.4	0	ENSG00000176597	B3GNT5	UDP-GlcNAc:betaGal beta-1,3-N-acetylglucosaminyltransferase 5
BREL	chr3	185825438	185825936	499	*	Promoter (<=1kb)	3	185643739	185825056	181318	2	10644	ENST00000382199.6	-382	ENSG00000073792	IGF2BP2	insulin like growth factor 2 mRNA binding protein 2
BREL	chr3	194071007	194071505	499	*	Promoter (<=1kb)	3	194009449	194071025	61577	2	285389	ENST00000657966.1	0	ENSG00000230102	LINC02028	long intergenic non-protein coding RNA 2028
BREL	chr7	106111538	106112036	499	*	Promoter (<=1kb)	7	106091640	106112142	20503	2	6856	ENST00000634737.1	106	ENSG00000008282	SYPL1	synaptophysin like 1
BREL	chr8	11849404	11849902	499	*	Promoter (<=1kb)	8	11847093	11849578	2486	2	1508	ENST00000532409.5	0	ENSG00000164733	CTSB	cathepsin B
BREL	chr11	102110803	102111301	499	*	Promoter (<=1kb)	11	102110849	102229940	119092	1	10413	ENST00000629586.2	0	ENSG00000137693	YAP1	Yes associated protein 1
BREL	chr12	6451324	6451822	499	*	Promoter (<=1kb)	12	6451690	6462322	10633	1	55080	ENST00000539384.5	0	ENSG00000139192	TAPBPL	TAP binding protein like
BREL	chr17	37488145	37488643	499	*	Promoter (1-2kb)	17	37489891	37513498	23608	1	11072	ENST00000617516.5	-1248	ENSG00000276023	DUSP14	dual specificity phosphatase 14
BREL	chr20	2470618	2471116	499	*	Promoter (<=1kb)	20	2461634	2470853	9220	2	6628	ENST00000381342.6	0	ENSG00000125835	SNRPB	small nuclear ribonucleoprotein polypeptides B and B1
BREL	chr20	2840965	2841463	499	*	Promoter (<=1kb)	20	2835314	2841190	5877	2	64773	ENST00000356872.7	0	ENSG00000132635	PCED1A	PC-esterase domain containing 1A
BREL	chr20	3767609	3768107	499	*	Promoter (<=1kb)	20	3753508	3767728	14221	2	54976	ENST00000217195.12	0	ENSG00000101220	C20orf27	chromosome 20 open reading frame 27
BREL	chr20	57708993	57709491	499	*	Promoter (<=1kb)	20	57652407	57709760	57354	2	56937	ENST00000395819.3	269	ENSG00000124225	PMEPA1	prostate transmembrane protein, androgen induced 1
BREL	chr22	43039787	43040285	499	*	Promoter (1-2kb)	22	43038585	43052366	13782	1	100506679	ENST00000443063.1	1202	ENSG00000230319	LOC100506679	uncharacterized LOC100506679
BREL	chrX	46573452	46573950	499	*	Promoter (<=1kb)	23	46573765	46598496	24732	1	56548	ENST00000276055.4	0	ENSG00000147119	CHST7	carbohydrate sulfotransferase 7
STAT1	chr1	17439028	17439526	499	*	Promoter (<=1kb)	1	17406760	17439677	32918	2	55920	ENST00000375436.9	151	ENSG00000179051	RCC2	regulator of chromosome condensation 2
STAT1	chr1	36397068	36397566	499	*	Promoter (<=1kb)	1	36394014	36397878	3865	2	84967	ENST00000489912.1	312	ENSG00000181817	LSM10	LSM10, U7 small nuclear RNA associated
STAT1	chr1	37860003	37860501	499	*	Promoter (<=1kb)	1	37809574	37859592	50019	2	4520	ENST00000373036.5	-411	ENSG00000188786	MTF1	metal regulatory transcription factor 1
STAT1	chr1	40476999	40477497	499	*	Promoter (<=1kb)	1	40477290	40496343	19054	1	339559	ENST00000372706.6	0	ENSG00000187815	ZFP69	ZFP69 zinc finger protein
STAT1	chr1	77683290	77683788	499	*	Promoter (<=1kb)	1	77564888	77683419	118532	2	26009	ENST00000370798.5	0	ENSG00000036549	ZZZ3	zinc finger ZZ-type containing 3
STAT1	chr1	145846094	145846592	499	*	Promoter (<=1kb)	1	145846105	145847697	1593	1	200035	ENST00000444015.2	0	ENSG00000186364	NUDT17	nudix hydrolase 17
STAT1	chr1	165697716	165698214	499	*	Promoter (<=1kb)	1	165682825	165698513	15689	2	223	ENST00000471457.1	299	ENSG00000143149	ALDH9A1	aldehyde dehydrogenase 9 family member A1
STAT1	chr1	168226477	168226975	499	*	Promoter (<=1kb)	1	168226008	168243140	17133	1	375035	ENST00000630869.1	469	ENSG00000213064	SFT2D2	SFT2 domain containing 2
STAT1	chr1	227319096	227319594	499	*	Promoter (<=1kb)	1	226989865	227318474	328610	2	8476	ENST00000366769.7	-622	ENSG00000143776	CDC42BPA	CDC42 binding protein kinase alpha
STAT1	chr2	10810134	10810632	499	*	Promoter (2-3kb)	2	10797099	10812754	15656	2	10130	ENST00000489662.1	2122	ENSG00000143870	PDIA6	protein disulfide isomerase family A member 6
STAT1	chr2	11154945	11155443	499	*	Promoter (<=1kb)	2	11155198	11172046	16849	1	130814	ENST00000445402.5	0	ENSG00000162976	SLC66A3	solute carrier family 66 member 3
STAT1	chr2	24918977	24919475	499	*	Promoter (<=1kb)	2	24819172	24919186	100015	2	109	ENST00000405392.5	0	ENSG00000138031	ADCY3	adenylate cyclase 3
STAT1	chr2	25251292	25251790	499	*	Promoter (<=1kb)	2	25247050	25252083	5034	2	1788	ENST00000496570.1	293	ENSG00000119772	DNMT3A	DNA methyltransferase 3 alpha
STAT1	chr2	32063397	32063895	499	*	Promoter (<=1kb)	2	32063547	32157637	94091	1	6683	ENST00000315285.8	0	ENSG00000021574	SPAST	spastin
STAT1	chr2	33475628	33476126	499	*	Promoter (<=1kb)	2	33476597	33516788	40192	1	25780	ENST00000482857.5	-471	ENSG00000152689	RASGRP3	RAS guanyl releasing protein 3
STAT1	chr2	73385514	73386012	499	*	Promoter (<=1kb)	2	73385758	73609715	223958	1	7840	ENST00000484298.5	0	ENSG00000116127	ALMS1	ALMS1 centrosome and basal body associated protein
STAT1	chr2	85853148	85853646	499	*	Promoter (<=1kb)	2	85839196	85854175	14980	2	8869	ENST00000640798.1	529	ENSG00000115525	ST3GAL5	ST3 beta-galactoside alpha-2,3-sialyltransferase 5
STAT1	chr2	151410258	151410756	499	*	Promoter (<=1kb)	2	151410090	151475388	65299	1	55183	ENST00000430328.6	168	ENSG00000080345	RIF1	replication timing regulatory factor 1
STAT1	chr2	169798588	169799086	499	*	Promoter (<=1kb)	2	169798871	169812064	13194	1	6741	ENST00000260956.9	0	ENSG00000138385	SSB	small RNA binding exonuclease protection factor La
STAT1	chr2	219228802	219229300	499	*	Promoter (<=1kb)	2	219225494	219229325	3832	2	79065	ENST00000443140.5	25	ENSG00000198925	ATG9A	autophagy related 9A
STAT1	chr2	238285706	238286204	499	*	Promoter (2-3kb)	2	238244044	238288610	44567	2	8864	ENST00000254657.8	2406	ENSG00000132326	PER2	period circadian regulator 2
STAT1	chr3	43622484	43622982	499	*	Promoter (<=1kb)	3	43561373	43622066	60694	2	55129	ENST00000427171.5	-418	ENSG00000160746	ANO10	anoctamin 10
STAT1	chr3	44648442	44648940	499	*	Promoter (<=1kb)	3	44648732	44660791	12060	1	7584	ENST00000396056.7	0	ENSG00000169981	ZNF35	zinc finger protein 35
STAT1	chr3	49703370	49703868	499	*	Promoter (2-3kb)	3	49700500	49702110	1611	1	63891	ENST00000494005.1	2870	ENSG00000164068	RNF123	ring finger protein 123
STAT1	chr3	58332589	58333087	499	*	Promoter (<=1kb)	3	58332880	58425151	92272	1	54899	ENST00000302779.9	0	ENSG00000168297	PXK	PX domain containing serine/threonine kinase like
STAT1	chr3	139537850	139538348	499	*	Promoter (1-2kb)	3	139517574	139539587	22014	2	5947	ENST00000619087.4	1239	ENSG00000114115	RBP1	retinol binding protein 1
STAT1	chr3	152243204	152243702	499	*	Promoter (<=1kb)	3	152243828	152300110	56283	1	4154	ENST00000477171.1	-126	ENSG00000152601	MBNL1	muscleblind like splicing regulator 1
STAT1	chr3	158110112	158110610	499	*	Promoter (<=1kb)	3	158110129	158544443	434315	1	51319	ENST00000480119.5	0	ENSG00000174891	RSRC1	arginine and serine rich coiled-coil 1
STAT1	chr3	195540469	195540967	499	*	Promoter (2-3kb)	3	195527890	195543027	15138	2	5504	ENST00000625807.1	2060	ENSG00000184203	PPP1R2	protein phosphatase 1 regulatory inhibitor subunit 2
STAT1	chr4	152643262	152643760	499	*	Promoter (1-2kb)	4	152628249	152641425	13177	2	201799	ENST00000510252.1	-1837	ENSG00000170006	TMEM154	transmembrane protein 154
STAT1	chr4	185203373	185203871	499	*	Promoter (<=1kb)	4	185190376	185203965	13590	2	57587	ENST00000296775.7	94	ENSG00000164323	CFAP97	cilia and flagella associated protein 97
STAT1	chr5	53108902	53109400	499	*	Promoter (<=1kb)	5	53101126	53109727	8602	2	4338	ENST00000514553.2	327	ENSG00000164172	MOCS2	molybdenum cofactor synthesis 2
STAT1	chr5	180494840	180495338	499	*	Promoter (<=1kb)	5	180494707	180564682	69976	1	57472	ENST00000502447.1	133	ENSG00000113300	CNOT6	CCR4-NOT transcription complex subunit 6
STAT1	chr6	4017772	4018270	499	*	Promoter (2-3kb)	6	4021267	4064982	43716	1	8899	ENST00000480058.5	-2997	ENSG00000112739	PRPF4B	pre-mRNA processing factor 4B
STAT1	chr6	30781642	30782140	499	*	Promoter (<=1kb)	6	30781867	30792246	10380	1	105375013	ENST00000663861.1	0	ENSG00000228022	HCG20	HLA complex group 20
STAT1	chr6	107028518	107029016	499	*	Promoter (<=1kb)	6	107028569	107051335	22767	1	51250	ENST00000625458.1	0	ENSG00000130349	MTRES1	mitochondrial transcription rescue factor 1
STAT1	chr6	113970654	113971152	499	*	Promoter (<=1kb)	6	113933028	113971148	38121	2	3066	ENST00000519065.6	0	ENSG00000196591	HDAC2	histone deacetylase 2
STAT1	chr6	143449899	143450397	499	*	Promoter (<=1kb)	6	143444557	143450673	6117	2	134637	ENST00000367593.1	276	ENSG00000189007	ADAT2	adenosine deaminase tRNA specific 2
STAT1	chr6	150004341	150004839	499	*	Promoter (<=1kb)	6	149998019	150005144	7126	2	646024	ENST00000533735.1	305	ENSG00000218358	RAET1K	retinoic acid early transcript 1K pseudogene
STAT1	chr6	158820064	158820562	499	*	Promoter (<=1kb)	6	158765748	158819368	53621	2	7430	ENST00000367075.4	-696	ENSG00000092820	EZR	ezrin
STAT1	chr7	7251660	7252158	499	*	Promoter (2-3kb)	7	7255154	7278071	22918	1	101927354	ENST00000430266.2	-2996	ENSG00000230825	LOC101927354	uncharacterized LOC101927354
STAT1	chr7	30479292	30479790	499	*	Promoter (<=1kb)	7	30456785	30478784	22000	2	10392	ENST00000419601.1	-508	ENSG00000106100	NOD1	nucleotide binding oligomerization domain containing 1
STAT1	chr7	130072085	130072583	499	*	Promoter (1-2kb)	7	130070772	130124534	53763	1	23008	ENST00000468226.1	1313	ENSG00000128607	KLHDC10	kelch domain containing 10
STAT1	chr7	141012045	141012543	499	*	Promoter (1-2kb)	7	141006168	141014429	8262	2	51650	ENST00000496958.5	1886	ENSG00000090263	MRPS33	mitochondrial ribosomal protein S33
STAT1	chr7	143408024	143408522	499	*	Promoter (<=1kb)	7	143407833	143415830	7998	1	285965	ENST00000421648.1	191	ENSG00000229153	EPHA1-AS1	EPHA1 antisense RNA 1
STAT1	chr8	123096057	123096555	499	*	Promoter (2-3kb)	8	123093661	123104201	10541	1	93594	ENST00000521914.1	2396	ENSG00000156787	TBC1D31	TBC1 domain family member 31
STAT1	chr9	6413730	6414228	499	*	Promoter (<=1kb)	9	6413777	6460581	46805	1	115426	ENST00000481049.5	0	ENSG00000147854	UHRF2	ubiquitin like with PHD and ring finger domains 2
STAT1	chr9	95048749	95049247	499	*	Promoter (<=1kb)	9	95048768	95082728	33961	1	84909	ENST00000489562.5	0	ENSG00000148120	AOPEP	aminopeptidase O (putative)
STAT1	chr9	95507687	95508185	499	*	Promoter (<=1kb)	9	95442984	95508040	65057	2	5727	ENST00000421141.5	0	ENSG00000185920	PTCH1	patched 1
STAT1	chr9	97412335	97412833	499	*	Promoter (<=1kb)	9	97412096	97496125	84030	1	23424	ENST00000355295.5	239	ENSG00000196116	TDRD7	tudor domain containing 7
STAT1	chr9	105244975	105245473	499	*	Promoter (<=1kb)	9	105244651	105397346	152696	1	23446	ENST00000374720.8	324	ENSG00000070214	SLC44A1	solute carrier family 44 member 1
STAT1	chr9	105557859	105558357	499	*	Promoter (<=1kb)	9	105558130	105636238	78109	1	2218	ENST00000602661.5	0	ENSG00000106692	FKTN	fukutin
STAT1	chr9	109119116	109119614	499	*	Promoter (<=1kb)	9	109015135	109119947	104813	2	23731	ENST00000374586.8	333	ENSG00000106771	TMEM245	transmembrane protein 245
STAT1	chr9	112378618	112379116	499	*	Promoter (<=1kb)	9	112380080	112472405	92326	1	84263	ENST00000398803.1	-964	ENSG00000119471	HSDL2	hydroxysteroid dehydrogenase like 2
STAT1	chr9	113340095	113340593	499	*	Promoter (<=1kb)	9	113313222	113340269	27048	2	114987	ENST00000341761.8	0	ENSG00000148225	WDR31	WD repeat domain 31
STAT1	chr9	113401178	113401676	499	*	Promoter (<=1kb)	9	113386312	113401284	14973	2	210	ENST00000409155.8	0	ENSG00000148218	ALAD	aminolevulinate dehydratase
STAT1	chr9	114611070	114611568	499	*	Promoter (<=1kb)	9	114611206	114646422	35217	1	203197	ENST00000374049.4	0	ENSG00000157693	TMEM268	transmembrane protein 268
STAT1	chr9	127569939	127570437	499	*	Promoter (<=1kb)	9	127507184	127569076	61893	2	64855	ENST00000484348.2	-863	ENSG00000136830	NIBAN2	niban apoptosis regulator 2
STAT1	chr9	128118297	128118795	499	*	Promoter (<=1kb)	9	128108581	128118693	10113	2	100289019	ENST00000418747.2	0	NA	SLC25A25-AS1	SLC25A25 antisense RNA 1
STAT1	chr9	128818659	128819157	499	*	Promoter (<=1kb)	9	128818500	128822676	4177	1	2021	ENST00000372642.5	159	ENSG00000167136	ENDOG	endonuclease G
STAT1	chr9	131125757	131126255	499	*	Promoter (<=1kb)	9	131125973	131133209	7237	1	8021	ENST00000651639.1	0	ENSG00000126883	NUP214	nucleoporin 214
STAT1	chr9	133356269	133356767	499	*	Promoter (<=1kb)	9	133351758	133356487	4730	2	6834	ENST00000371974.8	0	ENSG00000148290	SURF1	SURF1 cytochrome c oxidase assembly factor
STAT1	chr9	133992117	133992615	499	*	Promoter (<=1kb)	9	133761894	133992281	230388	2	7410	ENST00000406606.7	0	ENSG00000160293	VAV2	vav guanine nucleotide exchange factor 2
STAT1	chr9	135479443	135479941	499	*	Promoter (<=1kb)	9	135479663	135488893	9231	1	9858	ENST00000604351.5	0	ENSG00000196422	PPP1R26	protein phosphatase 1 regulatory subunit 26
STAT1	chr9	137077935	137078433	499	*	Promoter (<=1kb)	9	137078141	137084539	6399	1	91373	ENST00000360271.3	0	ENSG00000197355	UAP1L1	UDP-N-acetylglucosamine pyrophosphorylase 1 like 1
STAT1	chr10	35089539	35090037	499	*	Promoter (<=1kb)	10	35060874	35090035	29162	2	8453	ENST00000468804.5	0	ENSG00000108094	CUL2	cullin 2
STAT1	chr10	112447356	112447854	499	*	Promoter (<=1kb)	10	112447359	112527405	80047	1	143187	ENST00000480057.1	0	ENSG00000151532	VTI1A	vesicle transport through interaction with t-SNAREs 1A
STAT1	chr10	122980704	122981202	499	*	Promoter (<=1kb)	10	122980531	122990335	9805	1	118672	ENST00000483455.5	173	ENSG00000179988	PSTK	phosphoseryl-tRNA kinase
STAT1	chr10	123008169	123008667	499	*	Promoter (<=1kb)	10	122990808	123008687	17880	2	64376	ENST00000617859.4	20	ENSG00000095574	IKZF5	IKAROS family zinc finger 5
STAT1	chr11	34051975	34052473	499	*	Promoter (<=1kb)	11	34052055	34076429	24375	1	4076	ENST00000534825.5	0	ENSG00000135387	CAPRIN1	cell cycle associated protein 1
STAT1	chr11	61361150	61361648	499	*	Promoter (<=1kb)	11	61352986	61361264	8279	2	220002	ENST00000537364.5	0	ENSG00000162144	CYB561A3	cytochrome b561 family member A3
STAT1	chr12	53180844	53181342	499	*	Promoter (<=1kb)	12	53158139	53180909	22771	2	51380	ENST00000444623.5	0	ENSG00000139631	CSAD	cysteine sulfinic acid decarboxylase
STAT1	chr14	64986905	64987403	499	*	Promoter (<=1kb)	14	64987215	65027599	40385	1	2342	ENST00000555742.5	0	ENSG00000257365	FNTB	farnesyltransferase, CAAX box, beta
STAT1	chr14	73490687	73491185	499	*	Promoter (<=1kb)	14	73490933	73493394	2462	1	79697	ENST00000304061.8	0	ENSG00000170468	RIOX1	ribosomal oxygenase 1
STAT1	chr14	105093052	105093550	499	*	Promoter (<=1kb)	14	105093609	105095699	2091	1	102723354	ENST00000548104.1	-59	NA	LINC02298	long intergenic non-protein coding RNA 2298
STAT1	chr15	40763791	40764289	499	*	Promoter (<=1kb)	15	40764068	40767708	3641	1	2644	ENST00000260447.6	0	ENSG00000137880	GCHFR	GTP cyclohydrolase I feedback regulator
STAT1	chr15	59437863	59438361	499	*	Promoter (<=1kb)	15	59438186	59523555	85370	1	145773	ENST00000288228.10	0	ENSG00000157470	FAM81A	family with sequence similarity 81 member A
STAT1	chr16	788812	789310	499	*	Promoter (<=1kb)	16	789214	791370	2157	1	63922	ENST00000491530.5	0	ENSG00000127586	CHTF18	chromosome transmission fidelity factor 18
STAT1	chr16	57999547	58000045	499	*	Promoter (<=1kb)	16	57994668	57999858	5191	2	57567	ENST00000299237.2	0	ENSG00000166188	ZNF319	zinc finger protein 319
STAT1	chr17	410894	411392	499	*	Promoter (<=1kb)	17	410361	414305	3945	1	400566	ENST00000491373.1	533	ENSG00000187624	C17orf97	chromosome 17 open reading frame 97
STAT1	chr17	7885883	7886381	499	*	Promoter (<=1kb)	17	7886197	7894258	8062	1	1107	ENST00000672274.1	0	ENSG00000170004	CHD3	chromodomain helicase DNA binding protein 3
STAT1	chr17	16653386	16653884	499	*	Promoter (<=1kb)	17	16620734	16653850	33117	2	57547	ENST00000311331.12	0	ENSG00000197566	ZNF624	zinc finger protein 624
STAT1	chr17	18697758	18698256	499	*	Promoter (<=1kb)	17	18697998	18735667	37670	1	147166	ENST00000572555.5	0	ENSG00000108448	TRIM16L	tripartite motif containing 16 like
STAT1	chr17	30600136	30600634	499	*	Promoter (<=1kb)	17	30600796	30615980	15185	1	107133515	ENST00000579301.5	-162	NA	SMURF2P1-LRRC37BP1	SMURF2P1-LRRC37BP1 readthrough transcribed pseudogene
STAT1	chr17	58084587	58085085	499	*	Promoter (1-2kb)	17	58083419	58095542	12124	1	140735	ENST00000579991.3	1168	ENSG00000264364	DYNLL2	dynein light chain LC8-type 2
STAT1	chr17	59106074	59106572	499	*	Promoter (<=1kb)	17	59079798	59106459	26662	2	4591	ENST00000580122.5	0	ENSG00000108395	TRIM37	tripartite motif containing 37
STAT1	chr17	67718234	67718732	499	*	Promoter (<=1kb)	17	67717945	67744202	26258	1	25926	ENST00000581375.5	289	ENSG00000130935	NOL11	nucleolar protein 11
STAT1	chr17	82418398	82418896	499	*	Promoter (<=1kb)	17	82418661	82442598	23938	1	284004	ENST00000644886.1	0	ENSG00000169660	HEXD	hexosaminidase D
STAT1	chr19	10086024	10086522	499	*	Promoter (<=1kb)	19	10086122	10088260	2139	1	55337	ENST00000592551.5	0	ENSG00000130813	SHFL	shiftless antiviral inhibitor of ribosomal frameshifting
STAT1	chr19	10569389	10569887	499	*	Promoter (<=1kb)	19	10566601	10569059	2459	2	1032	ENST00000335766.2	-330	ENSG00000129355	CDKN2D	cyclin dependent kinase inhibitor 2D
STAT1	chr19	12932913	12933411	499	*	Promoter (<=1kb)	19	12928410	12933642	5233	2	2193	ENST00000586280.1	231	ENSG00000179115	FARSA	phenylalanyl-tRNA synthetase subunit alpha
STAT1	chr19	34926657	34927155	499	*	Promoter (<=1kb)	19	34923299	34926812	3514	2	102723513	ENST00000604333.1	0	NA	ZNF30-AS1	ZNF30 antisense RNA 1
STAT1	chr20	36574251	36574749	499	*	Promoter (<=1kb)	20	36574553	36612384	37832	1	100527943	ENST00000558530.1	0	ENSG00000259399	TGIF2-RAB5IF	TGIF2-RAB5IF readthrough
STAT1	chr22	42581818	42582316	499	*	Promoter (<=1kb)	22	42555223	42582038	26816	2	91695	ENST00000357802.6	0	ENSG00000182841	RRP7BP	ribosomal RNA processing 7 homolog B, pseudogene
STAT1	chrX	102720431	102720929	499	*	Promoter (<=1kb)	23	102720688	102748881	28194	1	100528062	ENST00000483294.5	0	ENSG00000286237	ARMCX5-GPRASP2	ARMCX5-GPRASP2 readthrough
STAT1	chrX	136497581	136498079	499	*	Promoter (<=1kb)	23	136497592	136512346	14755	1	27336	ENST00000218364.5	0	ENSG00000102241	HTATSF1	HIV-1 Tat specific factor 1
STAT1	chrX	153687530	153688028	499	*	Promoter (<=1kb)	23	153671980	153687568	15589	2	139728	ENST00000419804.5	0	ENSG00000130822	PNCK	pregnancy up-regulated nonubiquitous CaM kinase
STAT2	chr1	1374410	1374908	499	*	Promoter (<=1kb)	1	1374244	1375144	901	2	54998	ENST00000489799.1	236	ENSG00000175756	AURKAIP1	aurora kinase A interacting protein 1
STAT2	chr1	9909682	9910180	499	*	Promoter (<=1kb)	1	9848276	9910269	61994	2	56998	ENST00000377263.6	89	ENSG00000178585	CTNNBIP1	catenin beta interacting protein 1
STAT2	chr1	14929418	14929916	499	*	Promoter (<=1kb)	1	14929800	15056145	126346	1	23254	ENST00000376028.8	0	ENSG00000189337	KAZN	kazrin, periplakin interacting protein
STAT2	chr1	32351772	32352270	499	*	Promoter (1-2kb)	1	32353454	32363779	10326	1	81629	ENST00000574315.1	-1184	ENSG00000162526	TSSK3	testis specific serine kinase 3
STAT2	chr1	110336260	110336758	499	*	Promoter (1-2kb)	1	110338506	110346673	8168	1	64783	ENST00000652747.1	-1748	ENSG00000162775	RBM15	RNA binding motif protein 15
STAT2	chr1	145858200	145858698	499	*	Promoter (<=1kb)	1	145854610	145859035	4426	2	10401	ENST00000498436.2	337	ENSG00000131788	PIAS3	protein inhibitor of activated STAT 3
STAT2	chr1	166603264	166603762	499	*	Promoter (<=1kb)	1	166603916	166625238	21323	1	116123	ENST00000477875.6	-154	ENSG00000215834	FMO9P	flavin containing dimethylaniline monoxygenase 9, pseudogene
STAT2	chr1	248825063	248825561	499	*	Promoter (<=1kb)	1	248810452	248825635	15184	2	80851	ENST00000475978.1	74	ENSG00000175137	SH3BP5L	SH3 binding domain protein 5 like
STAT2	chr2	10449053	10449551	499	*	Promoter (<=1kb)	2	10449728	10450794	1067	1	101929715	ENST00000547349.1	-177	NA	ODC1-DT	ODC1 divergent transcript
STAT2	chr2	24077618	24078116	499	*	Promoter (<=1kb)	2	24076928	24146801	69874	1	375190	ENST00000486967.5	690	ENSG00000219626	FAM228B	family with sequence similarity 228 member B
STAT2	chr2	25672774	25673272	499	*	Promoter (<=1kb)	2	25607287	25672946	65660	2	1838	ENST00000349996.6	0	ENSG00000138101	DTNB	dystrobrevin beta
STAT2	chr2	27369536	27370034	499	*	Promoter (<=1kb)	2	27364399	27370013	5615	2	8890	ENST00000451130.6	0	ENSG00000115211	EIF2B4	eukaryotic translation initiation factor 2B subunit delta
STAT2	chr2	36965944	36966442	499	*	Promoter (<=1kb)	2	36849406	36966471	117066	2	6801	ENST00000379213.3	29	ENSG00000115808	STRN	striatin
STAT2	chr2	42361936	42362434	499	*	Promoter (<=1kb)	2	42349338	42361217	11880	2	9167	ENST00000234301.3	-719	ENSG00000115944	COX7A2L	cytochrome c oxidase subunit 7A2 like
STAT2	chr2	61470258	61470756	499	*	Promoter (<=1kb)	2	61348272	61470690	122419	2	9736	ENST00000453133.1	0	ENSG00000115464	USP34	ubiquitin specific peptidase 34
STAT2	chr2	121736243	121736741	499	*	Promoter (<=1kb)	2	121730383	121736872	6490	2	84365	ENST00000477693.1	131	ENSG00000155438	NIFK	nucleolar protein interacting with the FHA domain of MKI67
STAT2	chr2	172085133	172085631	499	*	Promoter (<=1kb)	2	172085507	172089674	4168	1	1745	ENST00000361725.5	0	ENSG00000144355	DLX1	distal-less homeobox 1
STAT2	chr2	174998372	174998870	499	*	Promoter (<=1kb)	2	174824493	174997713	173221	2	1123	ENST00000652437.1	-659	ENSG00000128656	CHN1	chimerin 1
STAT2	chr2	215619950	215620448	499	*	Promoter (<=1kb)	2	215620108	215621353	1246	2	646324	ENST00000419922.1	905	ENSG00000235770	LINC00607	long intergenic non-protein coding RNA 607
STAT2	chr2	218711421	218711919	499	*	Promoter (<=1kb)	2	218710994	218737978	26985	1	9654	ENST00000424644.1	427	ENSG00000135912	TTLL4	tubulin tyrosine ligase like 4
STAT2	chr2	241686144	241686642	499	*	Promoter (<=1kb)	2	241676120	241686712	10593	2	1841	ENST00000445261.5	70	ENSG00000168393	DTYMK	deoxythymidylate kinase
STAT2	chr3	12967095	12967593	499	*	Promoter (<=1kb)	3	12960277	12967460	7184	2	9922	ENST00000474467.1	0	ENSG00000144711	IQSEC1	IQ motif and Sec7 domain ArfGEF 1
STAT2	chr3	14123585	14124083	499	*	Promoter (<=1kb)	3	14113144	14124749	11606	2	131474	ENST00000420103.1	666	ENSG00000163528	CHCHD4	coiled-coil-helix-coiled-coil-helix domain containing 4
STAT2	chr3	23810535	23811033	499	*	Promoter (<=1kb)	3	23810795	23891089	80295	1	7324	ENST00000475680.5	0	ENSG00000170142	UBE2E1	ubiquitin conjugating enzyme E2 E1
STAT2	chr3	47379484	47379982	499	*	Promoter (1-2kb)	3	47381011	47413435	32425	1	25930	ENST00000602307.5	-1029	ENSG00000076201	PTPN23	protein tyrosine phosphatase non-receptor type 23
STAT2	chr3	48430627	48431125	499	*	Promoter (<=1kb)	3	48403854	48430086	26233	2	5364	ENST00000296440.11	-541	ENSG00000164050	PLXNB1	plexin B1
STAT2	chr3	49722568	49723066	499	*	Promoter (<=1kb)	3	49722992	49723916	925	2	29925	ENST00000495627.1	850	ENSG00000173540	GMPPB	GDP-mannose pyrophosphorylase B
STAT2	chr3	52446952	52447450	499	*	Promoter (1-2kb)	3	52433035	52445103	12069	2	56920	ENST00000231721.7	-1849	ENSG00000010319	SEMA3G	semaphorin 3G
STAT2	chr3	52454381	52454879	499	*	Promoter (<=1kb)	3	52455118	52493068	37951	1	11188	ENST00000479054.5	-239	ENSG00000010322	NISCH	nischarin
STAT2	chr3	69052587	69053085	499	*	Promoter (<=1kb)	3	69019842	69052339	32498	2	7110	ENST00000646304.1	-248	ENSG00000144747	TMF1	TATA element modulatory factor 1
STAT2	chr3	122681378	122681876	499	*	Promoter (<=1kb)	3	122680861	122730825	49965	1	54625	ENST00000649945.1	517	ENSG00000173193	PARP14	poly(ADP-ribose) polymerase family member 14
STAT2	chr3	182793853	182794351	499	*	Promoter (<=1kb)	3	182793504	182921629	128126	1	23200	ENST00000323116.10	349	ENSG00000058063	ATP11B	ATPase phospholipid transporting 11B (putative)
STAT2	chr3	184560453	184560951	499	*	Promoter (<=1kb)	3	184561785	184582408	20624	1	2049	ENST00000330394.3	-834	ENSG00000182580	EPHB3	EPH receptor B3
STAT2	chr3	185585382	185585880	499	*	Promoter (<=1kb)	3	185586241	185609318	23078	1	59343	ENST00000453532.5	-361	ENSG00000163904	SENP2	SUMO specific peptidase 2
STAT2	chr3	195910129	195910627	499	*	Promoter (1-2kb)	3	195863364	195909084	45721	2	10188	ENST00000333602.13	-1045	ENSG00000061938	TNK2	tyrosine kinase non receptor 2
STAT2	chr4	1720370	1720868	499	*	Promoter (<=1kb)	4	1718385	1720781	2397	2	92305	ENST00000480360.1	0	ENSG00000168936	TMEM129	transmembrane protein 129
STAT2	chr4	2755512	2756010	499	*	Promoter (<=1kb)	4	2745336	2756024	10689	2	79155	ENST00000507686.1	14	ENSG00000168884	TNIP2	TNFAIP3 interacting protein 2
STAT2	chr4	2797181	2797679	499	*	Promoter (<=1kb)	4	2798564	2827318	28755	1	6452	ENST00000504294.5	-885	ENSG00000087266	SH3BP2	SH3 domain binding protein 2
STAT2	chr4	25862228	25862726	499	*	Promoter (<=1kb)	4	25747433	25862988	115556	2	23231	ENST00000399878.8	262	ENSG00000091490	SEL1L3	SEL1L family member 3
STAT2	chr4	40514913	40515411	499	*	Promoter (<=1kb)	4	40423267	40514758	91492	2	54502	ENST00000381793.6	-155	ENSG00000163694	RBM47	RNA binding motif protein 47
STAT2	chr4	56907621	56908119	499	*	Promoter (<=1kb)	4	56907876	56919989	12114	1	5978	ENST00000638187.1	0	ENSG00000084093	REST	RE1 silencing transcription factor
STAT2	chr4	105551760	105552258	499	*	Promoter (<=1kb)	4	105552620	105631680	79061	1	54848	ENST00000265154.6	-362	ENSG00000236699	ARHGEF38	Rho guanine nucleotide exchange factor 38
STAT2	chr4	127965736	127966234	499	*	Promoter (<=1kb)	4	127917799	127965949	48151	2	256471	ENST00000296468.8	0	ENSG00000164073	MFSD8	major facilitator superfamily domain containing 8
STAT2	chr4	152780402	152780900	499	*	Promoter (<=1kb)	4	152780109	152810386	30278	1	27236	ENST00000509413.1	293	ENSG00000164144	ARFIP1	ADP ribosylation factor interacting protein 1
STAT2	chr4	184648105	184648603	499	*	Promoter (<=1kb)	4	184627696	184648592	20897	2	836	ENST00000393585.6	0	ENSG00000164305	CASP3	caspase 3
STAT2	chr5	136133218	136133716	499	*	Promoter (<=1kb)	5	136133224	136153729	20506	1	4090	ENST00000509962.5	0	ENSG00000113658	SMAD5	SMAD family member 5
STAT2	chr5	176647785	176648283	499	*	Promoter (<=1kb)	5	176647620	176657056	9437	1	26262	ENST00000507471.1	165	ENSG00000048140	TSPAN17	tetraspanin 17
STAT2	chr5	177447162	177447660	499	*	Promoter (<=1kb)	5	177445979	177447698	1720	2	340037	ENST00000506465.1	38	NA	PRR7-AS1	PRR7 antisense RNA 1
STAT2	chr6	692905	693403	499	*	Promoter (<=1kb)	6	485154	693139	207986	2	55770	ENST00000230449.9	0	ENSG00000112685	EXOC2	exocyst complex component 2
STAT2	chr6	32129092	32129590	499	*	Promoter (<=1kb)	6	32128707	32130288	1582	2	63943	ENST00000375156.4	698	ENSG00000204315	FKBPL	FKBP prolyl isomerase like
STAT2	chr6	37169746	37170244	499	*	Promoter (<=1kb)	6	37170152	37175428	5277	1	5292	ENST00000373509.6	0	ENSG00000137193	PIM1	Pim-1 proto-oncogene, serine/threonine kinase
STAT2	chr6	89829947	89830445	499	*	Promoter (<=1kb)	6	89829941	89874434	44494	1	9994	ENST00000548224.2	6	ENSG00000118412	CASP8AP2	caspase 8 associated protein 2
STAT2	chr6	132798389	132798887	499	*	Promoter (<=1kb)	6	132769370	132798637	29268	2	116843	ENST00000275227.9	0	ENSG00000146409	SLC18B1	solute carrier family 18 member B1
STAT2	chr6	149864863	149865361	499	*	Promoter (<=1kb)	6	149818757	149864359	45603	2	84918	ENST00000239367.7	-504	ENSG00000120256	LRP11	LDL receptor related protein 11
STAT2	chr7	16646339	16646837	499	*	Promoter (<=1kb)	7	16646195	16706481	60287	1	28969	ENST00000405202.5	144	ENSG00000136261	BZW2	basic leucine zipper and W2 domains 2
STAT2	chr7	44080537	44081035	499	*	Promoter (<=1kb)	7	44076577	44079924	3348	2	27434	ENST00000418926.1	-613	ENSG00000122678	POLM	DNA polymerase mu
STAT2	chr7	130363388	130363886	499	*	Promoter (<=1kb)	7	130363441	130368730	5290	1	93979	ENST00000479492.1	0	ENSG00000158525	CPA5	carboxypeptidase A5
STAT2	chr7	135512073	135512571	499	*	Promoter (1-2kb)	7	135387070	135510127	123058	2	4850	ENST00000315544.6	-1946	ENSG00000080802	CNOT4	CCR4-NOT transcription complex subunit 4
STAT2	chr7	143283853	143284351	499	*	Promoter (<=1kb)	7	143284947	143287070	2124	1	135932	ENST00000487419.1	-596	ENSG00000178826	TMEM139	transmembrane protein 139
STAT2	chr8	27601979	27602477	499	*	Promoter (1-2kb)	8	27598143	27600015	1873	2	1191	ENST00000521770.1	-1964	ENSG00000120885	CLU	clusterin
STAT2	chr8	52713762	52714260	499	*	Promoter (<=1kb)	8	52622459	52714423	91965	2	9821	ENST00000435644.6	163	ENSG00000023287	RB1CC1	RB1 inducible coiled-coil 1
STAT2	chr8	54101222	54101720	499	*	Promoter (<=1kb)	8	54046368	54101554	55187	2	10434	ENST00000618741.1	0	ENSG00000120992	LYPLA1	lysophospholipase 1
STAT2	chr8	65633277	65633775	499	*	Promoter (<=1kb)	8	65605433	65634162	28730	2	55156	ENST00000518908.5	387	ENSG00000104442	ARMC1	armadillo repeat containing 1
STAT2	chr8	70667664	70668162	499	*	Promoter (1-2kb)	8	70635318	70669174	33857	2	51110	ENST00000522447.5	1012	ENSG00000147592	LACTB2	lactamase beta 2
STAT2	chr8	95133962	95134460	499	*	Promoter (<=1kb)	8	95134076	95154918	20843	1	79666	ENST00000519516.1	0	ENSG00000175895	PLEKHF2	pleckstrin homology and FYVE domain containing 2
STAT2	chr8	106577556	106578054	499	*	Promoter (2-3kb)	8	106580974	106684340	103367	1	55074	ENST00000517686.5	-2920	ENSG00000164830	OXR1	oxidation resistance 1
STAT2	chr8	118621732	118622230	499	*	Promoter (<=1kb)	8	118189455	118621914	432460	2	401474	ENST00000409003.5	0	ENSG00000177570	SAMD12	sterile alpha motif domain containing 12
STAT2	chr8	123240618	123241116	499	*	Promoter (<=1kb)	8	123220195	123241286	21092	2	84933	ENST00000519791.5	170	ENSG00000189376	C8orf76	chromosome 8 open reading frame 76
STAT2	chr8	123273796	123274294	499	*	Promoter (<=1kb)	8	123231599	123274284	42686	2	100533106	ENST00000622816.2	0	ENSG00000259305	ZHX1-C8orf76	ZHX1-C8orf76 readthrough
STAT2	chr8	123416881	123417379	499	*	Promoter (<=1kb)	8	123416813	123441524	24712	1	55093	ENST00000523356.1	68	ENSG00000156795	WDYHV1	WDYHV motif containing 1
STAT2	chr8	123767165	123767663	499	*	Promoter (<=1kb)	8	123768439	123815452	47014	1	157769	ENST00000334705.12	-776	ENSG00000176853	FAM91A1	family with sequence similarity 91 member A1
STAT2	chr8	143570081	143570579	499	*	Promoter (<=1kb)	8	143566192	143569750	3559	2	642475	ENST00000533679.5	-331	ENSG00000204839	MROH6	maestro heat like repeat family member 6
STAT2	chr8	143840128	143840626	499	*	Promoter (<=1kb)	8	143835530	143840213	4684	2	340371	ENST00000532940.5	0	ENSG00000185189	NRBP2	nuclear receptor binding protein 2
STAT2	chr8	143985621	143986119	499	*	Promoter (<=1kb)	8	143985492	143986141	650	2	84875	ENST00000526985.1	22	ENSG00000178685	PARP10	poly(ADP-ribose) polymerase family member 10
STAT2	chr8	144077554	144078052	499	*	Promoter (<=1kb)	8	144078648	144080516	1869	1	54512	ENST00000525936.1	-596	ENSG00000178896	EXOSC4	exosome component 4
STAT2	chr8	144082329	144082827	499	*	Promoter (<=1kb)	8	144082590	144084330	1741	1	8733	ENST00000529503.5	0	ENSG00000197858	GPAA1	glycosylphosphatidylinositol anchor attachment 1
STAT2	chr8	144095232	144095730	499	*	Promoter (<=1kb)	8	144095486	144096515	1030	1	1537	ENST00000528618.1	0	ENSG00000179091	CYC1	cytochrome c1
STAT2	chr8	144105236	144105734	499	*	Promoter (<=1kb)	8	144105083	144106881	1799	1	84232	ENST00000527058.1	153	ENSG00000179632	MAF1	MAF1 homolog, negative regulator of RNA polymerase III
STAT2	chr8	144443260	144443758	499	*	Promoter (<=1kb)	8	144436605	144443347	6743	2	4796	ENST00000613741.1	0	ENSG00000160949	TONSL	tonsoku like, DNA repair protein
STAT2	chr8	144509623	144510121	499	*	Promoter (<=1kb)	8	144509619	144510814	1196	1	113655	ENST00000526749.1	4	ENSG00000167700	MFSD3	major facilitator superfamily domain containing 3
STAT2	chr8	144900769	144901267	499	*	Promoter (<=1kb)	8	144882606	144901423	18818	2	58500	ENST00000533221.5	156	ENSG00000196150	ZNF250	zinc finger protein 250
STAT2	chr9	35652397	35652895	499	*	Promoter (1-2kb)	9	35649303	35650950	1648	2	27240	ENST00000618781.1	-1447	ENSG00000137078	SIT1	signaling threshold regulating transmembrane adaptor 1
STAT2	chr9	113376762	113377260	499	*	Promoter (<=1kb)	9	113373419	113376999	3581	2	81932	ENST00000374180.3	0	ENSG00000119431	HDHD3	haloacid dehalogenase like hydrolase domain containing 3
STAT2	chr9	128066527	128067025	499	*	Promoter (<=1kb)	9	128061990	128066284	4295	2	203245	ENST00000488519.1	-243	ENSG00000171169	NAIF1	nuclear apoptosis inducing factor 1
STAT2	chr9	128160383	128160881	499	*	Promoter (<=1kb)	9	128160460	128163737	3278	1	79095	ENST00000486420.1	0	ENSG00000171159	C9orf16	chromosome 9 open reading frame 16
STAT2	chr9	129108817	129109315	499	*	Promoter (<=1kb)	9	129102442	129109276	6835	2	1384	ENST00000415948.5	0	ENSG00000095321	CRAT	carnitine O-acetyltransferase
STAT2	chr9	136946350	136946848	499	*	Promoter (<=1kb)	9	136946434	136946974	541	1	733	ENST00000465773.1	0	ENSG00000176919	C8G	complement C8 gamma chain
STAT2	chr9	137069732	137070230	499	*	Promoter (<=1kb)	9	137062127	137070557	8431	2	89958	ENST00000409687.5	327	ENSG00000186193	SAPCD2	suppressor APC domain containing 2
STAT2	chr10	1047854	1048352	499	*	Promoter (<=1kb)	10	1042549	1048397	5849	2	3422	ENST00000427898.5	45	ENSG00000067064	IDI1	isopentenyl-diphosphate delta isomerase 1
STAT2	chr10	11611989	11612487	499	*	Promoter (<=1kb)	10	11453946	11611754	157809	2	9712	ENST00000609104.5	-235	ENSG00000148429	USP6NL	USP6 N-terminal like
STAT2	chr10	12042328	12042826	499	*	Promoter (<=1kb)	10	11920022	12042809	122788	2	26019	ENST00000357604.10	0	ENSG00000151461	UPF2	UPF2 regulator of nonsense mediated mRNA decay
STAT2	chr10	12069128	12069626	499	*	Promoter (<=1kb)	10	12069024	12091643	22620	1	55526	ENST00000437298.1	104	ENSG00000181192	DHTKD1	dehydrogenase E1 and transketolase domain containing 1
STAT2	chr10	14952810	14953308	499	*	Promoter (<=1kb)	10	14934445	14954018	19574	2	64421	ENST00000378241.5	710	ENSG00000152457	DCLRE1C	DNA cross-link repair 1C
STAT2	chr10	28532098	28532596	499	*	Promoter (<=1kb)	10	28522685	28532395	9711	2	220906	ENST00000528337.2	0	NA	WAC-AS1	WAC antisense RNA 1 (head to head)
STAT2	chr10	43606193	43606691	499	*	Promoter (<=1kb)	10	43606419	43607400	982	1	220992	ENST00000480678.1	0	ENSG00000198298	ZNF485	zinc finger protein 485
STAT2	chr10	68330424	68330922	499	*	Promoter (<=1kb)	10	68331174	68342273	11100	1	3189	ENST00000469172.5	-252	ENSG00000096746	HNRNPH3	heterogeneous nuclear ribonucleoprotein H3
STAT2	chr10	70233939	70234437	499	*	Promoter (<=1kb)	10	70218779	70233911	15133	2	5464	ENST00000495346.1	-28	ENSG00000180817	PPA1	inorganic pyrophosphatase 1
STAT2	chr10	70888364	70888862	499	*	Promoter (<=1kb)	10	70883510	70888565	5056	2	5092	ENST00000299299.4	0	ENSG00000166228	PCBD1	pterin-4 alpha-carbinolamine dehydratase 1
STAT2	chr10	73573637	73574135	499	*	Promoter (1-2kb)	10	73536201	73575658	39458	2	159195	ENST00000461520.5	1523	ENSG00000166348	USP54	ubiquitin specific peptidase 54
STAT2	chr10	73874846	73875344	499	*	Promoter (<=1kb)	10	73812501	73874591	62091	2	818	ENST00000423381.5	-255	ENSG00000148660	CAMK2G	calcium/calmodulin dependent protein kinase II gamma
STAT2	chr10	74150342	74150840	499	*	Promoter (<=1kb)	10	74138256	74150757	12502	2	26985	ENST00000487653.1	0	ENSG00000185009	AP3M1	adaptor related protein complex 3 subunit mu 1
STAT2	chr10	74827044	74827542	499	*	Promoter (<=1kb)	10	74827058	75032285	205228	1	23522	ENST00000372711.2	0	ENSG00000156650	KAT6B	lysine acetyltransferase 6B
STAT2	chr10	80453236	80453734	499	*	Promoter (<=1kb)	10	80454166	80533123	78958	1	81619	ENST00000429989.7	-432	ENSG00000108219	TSPAN14	tetraspanin 14
STAT2	chr10	87504605	87505103	499	*	Promoter (<=1kb)	10	87504875	87553388	48514	1	9562	ENST00000371994.8	0	ENSG00000107789	MINPP1	multiple inositol-polyphosphate phosphatase 1
STAT2	chr10	89701258	89701756	499	*	Promoter (<=1kb)	10	89701610	89774939	73330	1	9585	ENST00000260753.8	0	ENSG00000138182	KIF20B	kinesin family member 20B
STAT2	chr10	91796222	91796720	499	*	Promoter (1-2kb)	10	91782936	91798196	15261	2	100507633	ENST00000432246.1	1476	ENSG00000228701	TNKS2-AS1	TNKS2 antisense RNA 1 (head to head)
STAT2	chr10	91908707	91909205	499	*	Promoter (<=1kb)	10	91906584	91909486	2903	2	143282	ENST00000311575.6	281	ENSG00000174721	FGFBP3	fibroblast growth factor binding protein 3
STAT2	chr10	92291422	92291920	499	*	Promoter (<=1kb)	10	92291167	92353964	62798	1	54708	ENST00000358935.3	255	ENSG00000198060	MARCHF5	membrane associated ring-CH-type finger 5
STAT2	chr10	100185317	100185815	499	*	Promoter (<=1kb)	10	100150094	100186029	35936	2	10613	ENST00000421367.7	214	ENSG00000107566	ERLIN1	ER lipid raft associated 1
STAT2	chr10	101059906	101060404	499	*	Promoter (1-2kb)	10	101061841	101065592	3752	1	81621	ENST00000370200.5	-1437	ENSG00000107821	KAZALD1	Kazal type serine peptidase inhibitor domain 1
STAT2	chr10	101354340	101354838	499	*	Promoter (<=1kb)	10	101354534	101526083	171550	1	8945	ENST00000370183.2	0	ENSG00000166167	BTRC	beta-transducin repeat containing E3 ubiquitin protein ligase
STAT2	chr10	109994657	109995155	499	*	Promoter (1-2kb)	10	109996368	110118608	122241	1	120	ENST00000468251.5	-1213	ENSG00000148700	ADD3	adducin 3
STAT2	chr10	114937927	114938425	499	*	Promoter (<=1kb)	10	114938195	114977676	39482	1	142940	ENST00000298746.5	0	ENSG00000165832	TRUB1	TruB pseudouridine synthase family member 1
STAT2	chr10	121975276	121975774	499	*	Promoter (<=1kb)	10	121957091	121975217	18127	2	54780	ENST00000369023.8	-59	ENSG00000107672	NSMCE4A	NSE4 homolog A, SMC5-SMC6 complex component
STAT2	chr11	415679	416177	499	*	Promoter (<=1kb)	11	407889	415004	7116	2	59307	ENST00000528116.5	-675	ENSG00000185187	SIGIRR	single Ig and TIR domain containing
STAT2	chr11	562289	562787	499	*	Promoter (<=1kb)	11	562385	563685	1301	1	8045	ENST00000531112.1	0	ENSG00000099849	RASSF7	Ras association domain family member 7
STAT2	chr11	810460	810958	499	*	Promoter (<=1kb)	11	810398	812861	2464	1	6181	ENST00000526222.5	62	ENSG00000177600	RPLP2	ribosomal protein lateral stalk subunit P2
STAT2	chr11	1308575	1309073	499	*	Promoter (<=1kb)	11	1276817	1309583	32767	2	54472	ENST00000530506.5	510	ENSG00000078902	TOLLIP	toll interacting protein
STAT2	chr11	2901360	2901858	499	*	Promoter (<=1kb)	11	2902282	2925241	22960	1	5002	ENST00000649076.1	-424	ENSG00000110628	SLC22A18	solute carrier family 22 member 18
STAT2	chr11	34915548	34916046	499	*	Promoter (<=1kb)	11	34915829	34960511	44683	1	8050	ENST00000533550.5	0	ENSG00000110435	PDHX	pyruvate dehydrogenase complex component X
STAT2	chr11	44095407	44095905	499	*	Promoter (<=1kb)	11	44095673	44107859	12187	1	2132	ENST00000532479.1	0	ENSG00000151348	EXT2	exostosin glycosyltransferase 2
STAT2	chr11	62575640	62576138	499	*	Promoter (<=1kb)	11	62573886	62576852	2967	2	64852	ENST00000534745.1	714	ENSG00000149016	TUT1	terminal uridylyl transferase 1, U6 snRNA-specific
STAT2	chr11	62707309	62707807	499	*	Promoter (<=1kb)	11	62690276	62707398	17123	2	26580	ENST00000360796.9	0	ENSG00000168000	BSCL2	BSCL2 lipid droplet biogenesis associated, seipin
STAT2	chr11	63937942	63938440	499	*	Promoter (<=1kb)	11	63938959	63957319	18361	1	79829	ENST00000338447.10	-519	ENSG00000110583	NAA40	N(alpha)-acetyltransferase 40, NatD catalytic subunit
STAT2	chr11	64268404	64268902	499	*	Promoter (1-2kb)	11	64270062	64288090	18029	1	56834	ENST00000546139.5	-1160	ENSG00000173264	GPR137	G protein-coupled receptor 137
STAT2	chr11	64271850	64272348	499	*	Promoter (<=1kb)	11	64270269	64271868	1600	2	572	ENST00000493798.1	0	ENSG00000002330	BAD	BCL2 associated agonist of cell death
STAT2	chr11	64802097	64802595	499	*	Promoter (<=1kb)	11	64800182	64801813	1632	2	5871	ENST00000493428.5	-284	ENSG00000168067	MAP4K2	mitogen-activated protein kinase kinase kinase kinase 2
STAT2	chr11	65041407	65041905	499	*	Promoter (<=1kb)	11	65041245	65044828	3584	1	29901	ENST00000529996.1	162	ENSG00000168061	SAC3D1	SAC3 domain containing 1
STAT2	chr11	66346388	66346886	499	*	Promoter (<=1kb)	11	66345374	66347629	2256	2	11041	ENST00000311181.5	743	ENSG00000174684	B4GAT1	beta-1,4-glucuronyltransferase 1
STAT2	chr11	119026923	119027421	499	*	Promoter (1-2kb)	11	119024356	119029034	4679	2	2542	ENST00000526275.5	1613	ENSG00000137700	SLC37A4	solute carrier family 37 member 4
STAT2	chr11	119093292	119093790	499	*	Promoter (<=1kb)	11	119092611	119093543	933	1	3145	ENST00000539045.1	681	ENSG00000256269	HMBS	hydroxymethylbilane synthase
STAT2	chr12	49567268	49567766	499	*	Promoter (<=1kb)	12	49558302	49567750	9449	2	10445	ENST00000551625.5	0	ENSG00000187778	MCRS1	microspherule protein 1
STAT2	chr12	53321715	53322213	499	*	Promoter (<=1kb)	12	53309157	53321983	12827	2	8086	ENST00000547761.6	0	ENSG00000094914	AAAS	aladin WD repeat nucleoporin
STAT2	chr12	56007153	56007651	499	*	Promoter (<=1kb)	12	56007659	56038435	30777	1	64375	ENST00000262032.9	-8	ENSG00000123411	IKZF4	IKAROS family zinc finger 4
STAT2	chr12	56042810	56043308	499	*	Promoter (<=1kb)	12	56042140	56044223	2084	1	6231	ENST00000548590.1	670	ENSG00000197728	RPS26	ribosomal protein S26
STAT2	chr12	56104710	56105208	499	*	Promoter (<=1kb)	12	56104919	56109901	4983	1	5036	ENST00000553057.5	0	ENSG00000170515	PA2G4	proliferation-associated 2G4
STAT2	chr12	56152810	56153308	499	*	Promoter (<=1kb)	12	56152607	56157976	5370	1	140465	ENST00000552568.5	203	ENSG00000196465	MYL6B	myosin light chain 6B
STAT2	chr12	56224888	56225386	499	*	Promoter (<=1kb)	12	56224401	56229844	5444	1	79035	ENST00000341463.5	487	ENSG00000139579	NABP2	nucleic acid binding protein 2
STAT2	chr12	56630115	56630613	499	*	Promoter (<=1kb)	12	56598369	56630211	31843	2	11176	ENST00000549884.5	0	ENSG00000076108	BAZ2A	bromodomain adjacent to zinc finger domain 2A
STAT2	chr12	89525773	89526271	499	*	Promoter (<=1kb)	12	89519408	89526198	6791	2	100528030	ENST00000548729.5	0	ENSG00000259075	POC1B-GALNT4	POC1B-GALNT4 readthrough
STAT2	chr12	95073435	95073933	499	*	Promoter (<=1kb)	12	95020229	95073618	53390	2	7181	ENST00000333003.10	0	ENSG00000120798	NR2C1	nuclear receptor subfamily 2 group C member 1
STAT2	chr12	101830216	101830714	499	*	Promoter (<=1kb)	12	101795871	101830663	34793	2	79158	ENST00000647144.1	0	ENSG00000111670	GNPTAB	N-acetylglucosamine-1-phosphate transferase subunits alpha and beta
STAT2	chr12	112978213	112978711	499	*	Promoter (<=1kb)	12	112978395	113011723	33329	1	4939	ENST00000342315.8	0	ENSG00000111335	OAS2	2'-5'-oligoadenylate synthetase 2
STAT2	chr12	123435833	123436331	499	*	Promoter (<=1kb)	12	123410683	123436717	26035	2	196383	ENST00000280571.9	386	ENSG00000150977	RILPL2	Rab interacting lysosomal protein like 2
STAT2	chr14	24429128	24429626	499	*	Promoter (<=1kb)	14	24429286	24441834	12549	1	23351	ENST00000251343.9	0	ENSG00000100441	KHNYN	KH and NYN domain containing
STAT2	chr14	39114018	39114516	499	*	Promoter (<=1kb)	14	39114223	39136973	22751	1	8487	ENST00000308317.10	0	ENSG00000092208	GEMIN2	gem nuclear organelle associated protein 2
STAT2	chr14	59483569	59484067	499	*	Promoter (<=1kb)	14	59474454	59483685	9232	2	112849	ENST00000487285.5	0	ENSG00000126790	L3HYPDH	trans-L-3-hydroxyproline dehydratase
STAT2	chr14	95319623	95320121	499	*	Promoter (<=1kb)	14	95181940	95319908	137969	2	79789	ENST00000298912.9	0	ENSG00000165959	CLMN	calmin
STAT2	chr14	102320957	102321455	499	*	Promoter (<=1kb)	14	102319958	102342367	22410	1	55778	ENST00000559098.5	999	ENSG00000022976	ZNF839	zinc finger protein 839
STAT2	chr15	22787331	22787829	499	*	Promoter (<=1kb)	15	22786813	22823916	37104	1	123606	ENST00000557930.1	518	ENSG00000170113	NIPA1	NIPA magnesium transporter 1
STAT2	chr15	25439382	25439880	499	*	Promoter (<=1kb)	15	25354033	25439051	85019	2	7337	ENST00000625778.2	-331	ENSG00000114062	UBE3A	ubiquitin protein ligase E3A
STAT2	chr15	30990919	30991417	499	*	Promoter (<=1kb)	15	30946210	30991415	45206	2	54893	ENST00000563714.5	0	ENSG00000166912	MTMR10	myotubularin related protein 10
STAT2	chr15	40160743	40161241	499	*	Promoter (<=1kb)	15	40161023	40176621	15599	1	701	ENST00000560120.5	0	ENSG00000156970	BUB1B	BUB1 mitotic checkpoint serine/threonine kinase B
STAT2	chr15	40892989	40893487	499	*	Promoter (<=1kb)	15	40894450	40903975	9526	1	57617	ENST00000220509.10	-963	ENSG00000104142	VPS18	VPS18 core subunit of CORVET and HOPS complexes
STAT2	chr15	44427648	44428146	499	*	Promoter (<=1kb)	15	44427793	44524543	96751	1	51496	ENST00000558966.5	0	ENSG00000137770	CTDSPL2	CTD small phosphatase like 2
STAT2	chr15	45022888	45023386	499	*	Promoter (<=1kb)	15	45023181	45070682	47502	1	6652	ENST00000558789.5	0	ENSG00000140263	SORD	sorbitol dehydrogenase
STAT2	chr15	45278352	45278850	499	*	Promoter (<=1kb)	15	45251583	45279229	27647	2	101928414	ENST00000560344.6	379	ENSG00000259520	LOC101928414	uncharacterized LOC101928414
STAT2	chr15	48810294	48810792	499	*	Promoter (<=1kb)	15	48797717	48810594	12878	2	22995	ENST00000558591.1	0	ENSG00000103995	CEP152	centrosomal protein 152
STAT2	chr15	56918863	56919361	499	*	Promoter (<=1kb)	15	56919148	57192239	273092	1	6938	ENST00000557947.5	0	ENSG00000140262	TCF12	transcription factor 12
STAT2	chr15	62059680	62060178	499	*	Promoter (<=1kb)	15	61852389	62060447	208059	2	54832	ENST00000644861.1	269	ENSG00000129003	VPS13C	vacuolar protein sorting 13 homolog C
STAT2	chr15	64096264	64096762	499	*	Promoter (<=1kb)	15	64096031	64126220	30190	1	6642	ENST00000559389.1	233	ENSG00000028528	SNX1	sorting nexin 1
STAT2	chr15	66293262	66293760	499	*	Promoter (<=1kb)	15	66293291	66306950	13660	1	115752	ENST00000525134.6	0	ENSG00000166938	DIS3L	DIS3 like exosome 3'-5' exoribonuclease
STAT2	chr15	66356488	66356986	499	*	Promoter (<=1kb)	15	66336191	66356685	20495	2	54962	ENST00000261881.9	0	ENSG00000075131	TIPIN	TIMELESS interacting protein
STAT2	chr15	89244462	89244960	499	*	Promoter (<=1kb)	15	89244250	89314646	70397	1	55215	ENST00000565522.5	212	ENSG00000140525	FANCI	FA complementation group I
STAT2	chr15	90717509	90718007	499	*	Promoter (<=1kb)	15	90717404	90815328	97925	1	641	ENST00000559724.5	105	ENSG00000197299	BLM	BLM RecQ like helicase
STAT2	chr15	98896943	98897441	499	*	Promoter (<=1kb)	15	98897286	98899576	2291	1	3480	ENST00000558947.1	0	ENSG00000140443	IGF1R	insulin like growth factor 1 receptor
STAT2	chr16	678545	679043	499	*	Promoter (<=1kb)	16	678504	679777	1274	2	105371184	ENST00000567091.1	734	ENSG00000260394	LOC105371184	uncharacterized LOC105371184
STAT2	chr16	681625	682123	499	*	Promoter (<=1kb)	16	681481	682746	1266	1	10273	ENST00000564316.1	144	ENSG00000103266	STUB1	STIP1 homology and U-box containing protein 1
STAT2	chr16	721190	721688	499	*	Promoter (<=1kb)	16	721225	722508	1284	1	65990	ENST00000566437.1	0	ENSG00000103254	ANTKMT	adenine nucleotide translocase lysine methyltransferase
STAT2	chr16	1343537	1344035	499	*	Promoter (<=1kb)	16	1343318	1345073	1756	1	8938	ENST00000568198.1	219	ENSG00000007516	BAIAP3	BAI1 associated protein 3
STAT2	chr16	1772253	1772751	499	*	Promoter (<=1kb)	16	1771896	1772698	803	2	65993	ENST00000569585.1	0	ENSG00000074071	MRPS34	mitochondrial ribosomal protein S34
STAT2	chr16	1942621	1943119	499	*	Promoter (<=1kb)	16	1938942	1943123	4182	2	51734	ENST00000473663.1	4	ENSG00000198736	MSRB1	methionine sulfoxide reductase B1
STAT2	chr16	1965447	1965945	499	*	Promoter (<=1kb)	16	1965184	1965310	127	1	677844	ENST00000459373.1	263	ENSG00000273587	SNORA78	small nucleolar RNA, H/ACA box 78
STAT2	chr16	1972387	1972885	499	*	Promoter (<=1kb)	16	1972109	1978683	6575	1	10607	ENST00000615855.4	278	ENSG00000183751	TBL3	transducin beta like 3
STAT2	chr16	1978593	1979091	499	*	Promoter (<=1kb)	16	1978917	1979644	728	2	124056	ENST00000569739.1	553	ENSG00000196408	NOXO1	NADPH oxidase organizer 1
STAT2	chr16	2154010	2154508	499	*	Promoter (<=1kb)	16	2155025	2155104	80	2	26788	ENST00000628177.1	596	ENSG00000206630	SNORD60	small nucleolar RNA, C/D box 60
STAT2	chr16	2475572	2476070	499	*	Promoter (<=1kb)	16	2475127	2505730	30604	1	57465	ENST00000646147.1	445	ENSG00000162065	TBC1D24	TBC1 domain family member 24
STAT2	chr16	2512327	2512825	499	*	Promoter (1-2kb)	16	2513952	2520218	6267	1	527	ENST00000330398.9	-1127	ENSG00000185883	ATP6V0C	ATPase H+ transporting V0 subunit c
STAT2	chr16	2682711	2683209	499	*	Promoter (<=1kb)	16	2682540	2707479	24940	1	54442	ENST00000564195.1	171	ENSG00000167977	KCTD5	potassium channel tetramerization domain containing 5
STAT2	chr16	3282385	3282883	499	*	Promoter (<=1kb)	16	3283485	3286060	2576	1	10127	ENST00000572748.1	-602	ENSG00000006194	ZNF263	zinc finger protein 263
STAT2	chr16	3716705	3717203	499	*	Promoter (<=1kb)	16	3689052	3717512	28461	2	10131	ENST00000570403.1	309	ENSG00000126602	TRAP1	TNF receptor associated protein 1
STAT2	chr16	3881206	3881704	499	*	Promoter (<=1kb)	16	3725054	3880726	155673	2	1387	ENST00000262367.9	-480	ENSG00000005339	CREBBP	CREB binding protein
STAT2	chr16	4615371	4615869	499	*	Promoter (<=1kb)	16	4608883	4615027	6145	2	124402	ENST00000591897.5	-344	ENSG00000153443	UBALD1	UBA like domain containing 1
STAT2	chr16	19522676	19523174	499	*	Promoter (<=1kb)	16	19502383	19522123	19741	2	51573	ENST00000564172.1	-553	ENSG00000006007	GDE1	glycerophosphodiester phosphodiesterase 1
STAT2	chr16	19525034	19525532	499	*	Promoter (1-2kb)	16	19523961	19542066	18106	1	9738	ENST00000562083.1	1073	ENSG00000103540	CCP110	centriolar coiled-coil protein 110
STAT2	chr16	23556494	23556992	499	*	Promoter (<=1kb)	16	23544508	23557054	12547	2	124454	ENST00000564461.5	62	ENSG00000103356	EARS2	glutamyl-tRNA synthetase 2, mitochondrial
STAT2	chr16	29815143	29815641	499	*	Promoter (<=1kb)	16	29816152	29822489	6338	1	79447	ENST00000320330.8	-511	ENSG00000280789	PAGR1	PAXIP1 associated glutamate rich protein 1
STAT2	chr16	29995058	29995556	499	*	Promoter (<=1kb)	16	29993467	29995592	2126	2	8479	ENST00000563680.1	36	ENSG00000149929	HIRIP3	HIRA interacting protein 3
STAT2	chr16	30409387	30409885	499	*	Promoter (1-2kb)	16	30408031	30414609	6579	1	51333	ENST00000564550.1	1356	ENSG00000179965	ZNF771	zinc finger protein 771
STAT2	chr16	30748544	30749042	499	*	Promoter (<=1kb)	16	30748551	30756517	7967	1	5261	ENST00000565897.5	0	ENSG00000156873	PHKG2	phosphorylase kinase catalytic subunit gamma 2
STAT2	chr16	30958117	30958615	499	*	Promoter (<=1kb)	16	30958296	30959151	856	1	9739	ENST00000452917.2	0	ENSG00000099381	SETD1A	SET domain containing 1A, histone lysine methyltransferase
STAT2	chr16	30997652	30998150	499	*	Promoter (<=1kb)	16	30996199	30997044	846	2	112755	ENST00000566211.1	-608	ENSG00000099365	STX1B	syntaxin 1B
STAT2	chr16	58392590	58393088	499	*	Promoter (<=1kb)	16	58392698	58393673	976	1	64785	ENST00000567909.1	0	ENSG00000181938	GINS3	GINS complex subunit 3
STAT2	chr16	67179616	67180114	499	*	Promoter (<=1kb)	16	67175604	67180062	4459	2	653319	ENST00000568563.5	0	ENSG00000196123	KIAA0895L	KIAA0895 like
STAT2	chr16	67248107	67248605	499	*	Promoter (<=1kb)	16	67248872	67272058	23187	1	6553	ENST00000564812.5	-267	ENSG00000135740	SLC9A5	solute carrier family 9 member A5
STAT2	chr16	67396746	67397244	499	*	Promoter (<=1kb)	16	67394425	67396257	1833	2	29800	ENST00000566075.1	-489	ENSG00000159714	ZDHHC1	zinc finger DHHC-type containing 1
STAT2	chr16	67666022	67666520	499	*	Promoter (<=1kb)	16	67663218	67666274	3057	2	84080	ENST00000602415.2	0	ENSG00000124074	ENKD1	enkurin domain containing 1
STAT2	chr16	67803844	67804342	499	*	Promoter (2-3kb)	16	67735645	67806518	70874	2	57610	ENST00000602887.1	2176	ENSG00000141084	RANBP10	RAN binding protein 10
STAT2	chr16	70438359	70438857	499	*	Promoter (<=1kb)	16	70399450	70439022	39573	2	6483	ENST00000567586.1	165	ENSG00000157350	ST3GAL2	ST3 beta-galactoside alpha-2,3-sialyltransferase 2
STAT2	chr17	7435831	7436329	499	*	Promoter (<=1kb)	17	7435454	7437523	2070	1	284114	ENST00000396568.1	377	ENSG00000181284	TMEM102	transmembrane protein 102
STAT2	chr17	38704324	38704822	499	*	Promoter (<=1kb)	17	38705273	38729795	24523	1	4302	ENST00000621332.5	-451	ENSG00000275023	MLLT6	MLLT6, PHD finger containing
STAT2	chr17	38753074	38753572	499	*	Promoter (<=1kb)	17	38752773	38764225	11453	1	5691	ENST00000620309.4	301	ENSG00000277791	PSMB3	proteasome 20S subunit beta 3
STAT2	chr17	39926790	39927288	499	*	Promoter (<=1kb)	17	39922277	39926841	4565	2	94103	ENST00000394169.5	0	ENSG00000172057	ORMDL3	ORMDL sphingolipid biosynthesis regulator 3
STAT2	chr17	39980888	39981386	499	*	Promoter (<=1kb)	17	39980836	39997611	16776	1	5709	ENST00000415039.7	52	ENSG00000108344	PSMD3	proteasome 26S subunit, non-ATPase 3
STAT2	chr17	42610047	42610545	499	*	Promoter (<=1kb)	17	42585201	42610593	25393	2	162427	ENST00000591547.5	48	ENSG00000141699	RETREG3	reticulophagy regulator family member 3
STAT2	chr17	44141615	44142113	499	*	Promoter (<=1kb)	17	44141906	44162476	20571	1	78995	ENST00000319977.8	0	ENSG00000125319	HROB	homologous recombination factor with OB-fold
STAT2	chr17	44324101	44324599	499	*	Promoter (<=1kb)	17	44319627	44324147	4521	2	51629	ENST00000591006.5	0	ENSG00000013306	SLC25A39	solute carrier family 25 member 39
STAT2	chr17	45131827	45132325	499	*	Promoter (<=1kb)	17	45108959	45132515	23557	2	113026	ENST00000619929.5	190	ENSG00000161714	PLCD3	phospholipase C delta 3
STAT2	chr17	45246899	45247397	499	*	Promoter (<=1kb)	17	45247916	45269814	21899	1	100133991	ENST00000657572.1	-519	NA	MAP3K14-AS1	MAP3K14 antisense RNA 1
STAT2	chr17	51260724	51261222	499	*	Promoter (<=1kb)	17	51260546	51297933	37388	1	51096	ENST00000225298.12	178	ENSG00000011260	UTP18	UTP18 small subunit processome component
STAT2	chr17	59892064	59892562	499	*	Promoter (<=1kb)	17	59859490	59892715	33226	2	51174	ENST00000346141.10	153	ENSG00000108423	TUBD1	tubulin delta 1
STAT2	chr17	60676787	60677285	499	*	Promoter (<=1kb)	17	60677453	60747282	69830	1	54828	ENST00000588168.5	-168	ENSG00000141376	BCAS3	BCAS3 microtubule associated cell migration factor
STAT2	chr19	9819817	9820315	499	*	Promoter (<=1kb)	19	9811550	9819103	7554	2	54850	ENST00000586469.1	-714	ENSG00000127452	FBXL12	F-box and leucine rich repeat protein 12
STAT2	chr19	51368742	51369240	499	*	Promoter (<=1kb)	19	51367098	51369003	1906	2	125875	ENST00000291715.5	0	ENSG00000160318	CLDND2	claudin domain containing 2
STAT2	chr20	49220103	49220601	499	*	Promoter (<=1kb)	20	49219432	49226466	7035	1	55661	ENST00000462328.2	671	ENSG00000124228	DDX27	DEAD-box helicase 27
STAT2	chr20	54208227	54208725	499	*	Promoter (<=1kb)	20	54208300	54219285	10986	1	5203	ENST00000493356.5	0	ENSG00000101132	PFDN4	prefoldin subunit 4
STAT2	chr20	57322933	57323431	499	*	Promoter (1-2kb)	20	57321502	57321591	90	2	100422883	ENST00000583049.1	-1342	ENSG00000266666	MIR4325	microRNA 4325
STAT2	chr21	33541353	33541851	499	*	Promoter (<=1kb)	21	33531336	33542079	10744	2	2618	ENST00000476524.1	228	ENSG00000159131	GART	phosphoribosylglycinamide formyltransferase, phosphoribosylglycinamide synthetase, phosphoribosylaminoimidazole synthetase
STAT2	chr22	19446840	19447338	499	*	Promoter (<=1kb)	22	19398068	19447450	49383	2	7290	ENST00000452818.1	112	ENSG00000100084	HIRA	histone cell cycle regulator
STAT2	chr22	20115570	20116068	499	*	Promoter (<=1kb)	22	20112892	20115812	2921	2	27037	ENST00000494820.5	0	ENSG00000099899	TRMT2A	tRNA methyltransferase 2 homolog A
STAT2	chr22	31629332	31629830	499	*	Promoter (<=1kb)	22	31625822	31630006	4185	2	23761	ENST00000486675.5	176	ENSG00000241878	PISD	phosphatidylserine decarboxylase
STAT2	chr22	36505115	36505613	499	*	Promoter (<=1kb)	22	36489987	36506530	16544	2	80020	ENST00000397223.4	917	ENSG00000100350	FOXRED2	FAD dependent oxidoreductase domain containing 2
STAT2	chr22	43186826	43187324	499	*	Promoter (<=1kb)	22	43166622	43187134	20513	2	23170	ENST00000216129.7	0	ENSG00000100304	TTLL12	tubulin tyrosine ligase like 12
STAT2	chr22	49918889	49919387	499	*	Promoter (<=1kb)	22	49918770	49923400	4631	1	79174	ENST00000482956.5	119	ENSG00000184164	CRELD2	cysteine rich with EGF like domains 2
STAT2	chr22	50186148	50186646	499	*	Promoter (<=1kb)	22	50185918	50199595	13678	1	80305	ENST00000463233.1	230	ENSG00000170638	TRABD	TraB domain containing
STAT2	chrX	317360	317858	499	*	Promoter (<=1kb)	23	304750	318819	14070	2	8225	ENST00000326153.9	961	ENSG00000178605	GTPBP6	GTP binding protein 6 (putative)
STAT2	chrX	1452321	1452819	499	*	Promoter (<=1kb)	23	1441592	1452872	11281	2	8623	ENST00000474865.6	53	ENSG00000169093	ASMTL	acetylserotonin O-methyltransferase like
STAT2	chrX	1591922	1592420	499	*	Promoter (<=1kb)	23	1591625	1600303	8679	1	8227	ENST00000381261.8	297	ENSG00000197976	AKAP17A	A-kinase anchoring protein 17A
STAT2	chrX	2609520	2610018	499	*	Promoter (<=1kb)	23	2609415	2623453	14039	1	401577	ENST00000527459.6	105	ENSG00000223773	CD99P1	CD99 molecule pseudogene 1
STAT3	chr1	16236968	16237466	499	*	Promoter (<=1kb)	1	16231692	16237183	5492	2	79363	ENST00000375599.8	0	ENSG00000132881	CPLANE2	ciliogenesis and planar polarity effector 2
STAT3	chr1	24744926	24745424	499	*	Promoter (<=1kb)	1	24745382	24839907	94526	1	25932	ENST00000497755.1	0	ENSG00000169504	CLIC4	chloride intracellular channel 4
STAT3	chr1	26853052	26853550	499	*	Promoter (1-2kb)	1	26851129	26853211	2083	1	84243	ENST00000478902.1	1923	ENSG00000204160	ZDHHC18	zinc finger DHHC-type containing 18
STAT3	chr1	26990535	26991033	499	*	Promoter (2-3kb)	1	26993692	27000886	7195	1	388610	ENST00000522111.3	-2659	ENSG00000253368	TRNP1	TMF1 regulated nuclear protein 1
STAT3	chr1	28580840	28581338	499	*	Promoter (<=1kb)	1	28580920	28581054	135	2	692073	ENST00000628458.1	0	ENSG00000280498	SNORA16A	small nucleolar RNA, H/ACA box 16A
STAT3	chr1	32291749	32292247	499	*	Promoter (<=1kb)	1	32292083	32333626	41544	1	3065	ENST00000373548.8	0	ENSG00000116478	HDAC1	histone deacetylase 1
STAT3	chr1	32742971	32743469	499	*	Promoter (1-2kb)	1	32741830	32774970	33141	1	57648	ENST00000401073.7	1141	ENSG00000162522	KIAA1522	KIAA1522
STAT3	chr1	37692084	37692582	499	*	Promoter (<=1kb)	1	37681570	37692216	10647	2	54955	ENST00000494120.1	0	ENSG00000116922	C1orf109	chromosome 1 open reading frame 109
STAT3	chr1	39883285	39883783	499	*	Promoter (<=1kb)	1	39838110	39883425	45316	2	54802	ENST00000648678.1	0	ENSG00000043514	TRIT1	tRNA isopentenyltransferase 1
STAT3	chr1	39955363	39955861	499	*	Promoter (<=1kb)	1	39955158	39969966	14809	1	84879	ENST00000483824.5	205	ENSG00000168389	MFSD2A	major facilitator superfamily domain containing 2A
STAT3	chr1	41482305	41482803	499	*	Promoter (1-2kb)	1	41479454	41484085	4632	2	1907	ENST00000460255.1	1282	ENSG00000127129	EDN2	endothelin 2
STAT3	chr1	54053204	54053702	499	*	Promoter (<=1kb)	1	54053584	54112504	58921	1	127428	ENST00000648983.1	0	ENSG00000116205	TCEANC2	transcription elongation factor A N-terminal and central domain containing 2
STAT3	chr1	59814417	59814915	499	*	Promoter (<=1kb)	1	59814786	59835350	20565	1	51361	ENST00000455990.5	0	ENSG00000134709	HOOK1	hook microtubule tethering protein 1
STAT3	chr1	85276432	85276930	499	*	Promoter (<=1kb)	1	85276715	85399963	123249	1	646626	ENST00000427819.5	0	NA	LOC646626	uncharacterized LOC646626
STAT3	chr1	150549100	150549598	499	*	Promoter (<=1kb)	1	150549369	150560932	11564	1	54507	ENST00000271643.8	0	ENSG00000143382	ADAMTSL4	ADAMTS like 4
STAT3	chr1	156140218	156140716	499	*	Promoter (2-3kb)	1	156137462	156139103	1642	1	4000	ENST00000506981.1	2756	ENSG00000160789	LMNA	lamin A/C
STAT3	chr1	160204434	160204932	499	*	Promoter (<=1kb)	1	160205337	160215376	10040	1	8682	ENST00000360472.8	-405	ENSG00000162734	PEA15	proliferation and apoptosis adaptor protein 15
STAT3	chr1	161200960	161201458	499	*	Promoter (<=1kb)	1	161202046	161209516	7471	1	4720	ENST00000496553.5	-588	ENSG00000158864	NDUFS2	NADH:ubiquinone oxidoreductase core subunit S2
STAT3	chr1	207031559	207032057	499	*	Promoter (<=1kb)	1	207018522	207032756	14235	2	79098	ENST00000359470.6	699	ENSG00000182795	C1orf116	chromosome 1 open reading frame 116
STAT3	chr1	209673875	209674373	499	*	Promoter (<=1kb)	1	209661364	209675247	13884	2	101930114	ENST00000445272.5	874	ENSG00000227591	HSD11B1-AS1	HSD11B1 antisense RNA 1
STAT3	chr1	209676218	209676716	499	*	Promoter (<=1kb)	1	209675412	209676390	979	1	50486	ENST00000367029.5	806	ENSG00000123689	G0S2	G0/G1 switch 2
STAT3	chr2	20223192	20223690	499	*	Promoter (<=1kb)	2	20204002	20223388	19387	2	6382	ENST00000482879.5	0	ENSG00000115884	SDC1	syndecan 1
STAT3	chr2	27217146	27217644	499	*	Promoter (<=1kb)	2	27217369	27243943	26575	1	790	ENST00000264705.9	0	ENSG00000084774	CAD	carbamoyl-phosphate synthetase 2, aspartate transcarbamylase, and dihydroorotase
STAT3	chr2	69387088	69387586	499	*	Promoter (<=1kb)	2	69319769	69387254	67486	2	2673	ENST00000357308.8	0	ENSG00000198380	GFPT1	glutamine--fructose-6-phosphate transaminase 1
STAT3	chr2	86105361	86105859	499	*	Promoter (<=1kb)	2	86078041	86105873	27833	2	25885	ENST00000486964.5	14	ENSG00000068654	POLR1A	RNA polymerase I subunit A
STAT3	chr2	86623647	86624145	499	*	Promoter (<=1kb)	2	86603398	86623865	20468	2	7844	ENST00000237455.5	0	ENSG00000239305	RNF103	ring finger protein 103
STAT3	chr2	99141033	99141531	499	*	Promoter (<=1kb)	2	99141485	99151487	10003	1	150590	ENST00000302513.7	0	ENSG00000273045	C2orf15	chromosome 2 open reading frame 15
STAT3	chr2	112254860	112255358	499	*	Promoter (<=1kb)	2	112211529	112255042	43514	2	84524	ENST00000409573.7	0	ENSG00000144161	ZC3H8	zinc finger CCCH-type containing 8
STAT3	chr2	112542176	112542674	499	*	Promoter (<=1kb)	2	112542189	112576299	34111	1	84172	ENST00000333990.10	0	ENSG00000125630	POLR1B	RNA polymerase I subunit B
STAT3	chr2	121736792	121737290	499	*	Promoter (<=1kb)	2	121737103	121765218	28116	1	7247	ENST00000455432.5	0	ENSG00000211460	TSN	translin
STAT3	chr2	130341455	130341953	499	*	Promoter (<=1kb)	2	130338247	130342135	3889	2	84317	ENST00000465315.1	182	ENSG00000136710	CCDC115	coiled-coil domain containing 115
STAT3	chr2	214809763	214810261	499	*	Promoter (<=1kb)	2	214810181	214963346	153166	1	101928103	ENST00000655899.1	0	ENSG00000229267	SNHG31	small nucleolar RNA host gene 31
STAT3	chr2	216412150	216412648	499	*	Promoter (<=1kb)	2	216412414	216415141	2728	1	50485	ENST00000430374.5	0	ENSG00000138375	SMARCAL1	SWI/SNF related, matrix associated, actin dependent regulator of chromatin, subfamily a like 1
STAT3	chr2	218395396	218395894	499	*	Promoter (2-3kb)	2	218398256	218404418	6163	1	58190	ENST00000491064.5	-2362	ENSG00000144579	CTDSP1	CTD small phosphatase 1
STAT3	chr2	219253728	219254226	499	*	Promoter (<=1kb)	2	219249710	219253918	4209	2	7277	ENST00000248437.9	0	ENSG00000127824	TUBA4A	tubulin alpha 4a
STAT3	chr2	239296553	239297051	499	*	Promoter (1-2kb)	2	239094890	239298530	203641	2	9759	ENST00000535493.5	1479	ENSG00000068024	HDAC4	histone deacetylase 4
STAT3	chr3	15601694	15602192	499	*	Promoter (<=1kb)	3	15560704	15601852	41149	2	26061	ENST00000628377.2	0	ENSG00000131373	HACL1	2-hydroxyacyl-CoA lyase 1
STAT3	chr3	42502290	42502788	499	*	Promoter (<=1kb)	3	42502612	42532310	29699	1	7433	ENST00000436487.5	0	ENSG00000114812	VIPR1	vasoactive intestinal peptide receptor 1
STAT3	chr3	58532702	58533200	499	*	Promoter (<=1kb)	3	58524462	58533553	9092	2	8309	ENST00000489472.1	353	ENSG00000168306	ACOX2	acyl-CoA oxidase 2
STAT3	chr3	112640979	112641477	499	*	Promoter (<=1kb)	3	112596794	112641269	44476	2	151887	ENST00000206423.7	0	ENSG00000091986	CCDC80	coiled-coil domain containing 80
STAT3	chr3	120449180	120449678	499	*	Promoter (1-2kb)	3	120423527	120450960	27434	2	11167	ENST00000485968.5	1282	ENSG00000163430	FSTL1	follistatin like 1
STAT3	chr3	141399920	141400418	499	*	Promoter (1-2kb)	3	141402349	141442826	40478	1	253461	ENST00000510338.5	-1931	ENSG00000177311	ZBTB38	zinc finger and BTB domain containing 38
STAT3	chr4	8158677	8159175	499	*	Promoter (<=1kb)	4	7965312	8158811	193500	2	84448	ENST00000361737.9	0	ENSG00000163995	ABLIM2	actin binding LIM protein family member 2
STAT3	chr4	15551997	15552495	499	*	Promoter (1-2kb)	4	15550738	15557373	6636	1	57545	ENST00000512202.1	1259	ENSG00000048342	CC2D2A	coiled-coil and C2 domain containing 2A
STAT3	chr4	25233676	25234174	499	*	Promoter (<=1kb)	4	25234033	25279204	45172	1	55300	ENST00000264864.8	0	ENSG00000038210	PI4K2B	phosphatidylinositol 4-kinase type 2 beta
STAT3	chr4	26318889	26319387	499	*	Promoter (<=1kb)	4	26319662	26415613	95952	1	3516	ENST00000506956.5	-275	ENSG00000168214	RBPJ	recombination signal binding protein for immunoglobulin kappa J region
STAT3	chr4	26860418	26860916	499	*	Promoter (<=1kb)	4	26859806	26860581	776	2	105374546	ENST00000489096.5	0	NA	STIM2-AS1	STIM2 antisense RNA 1
STAT3	chr4	39637477	39637975	499	*	Promoter (<=1kb)	4	39551785	39638230	86446	2	201895	ENST00000510628.1	255	ENSG00000163683	SMIM14	small integral membrane protein 14
STAT3	chr4	56977409	56977907	499	*	Promoter (<=1kb)	4	56977722	56990847	13126	1	5431	ENST00000450656.5	0	ENSG00000047315	POLR2B	RNA polymerase II subunit B
STAT3	chr4	73620234	73620732	499	*	Promoter (<=1kb)	4	73571550	73620436	48887	2	166824	ENST00000307439.10	0	ENSG00000169435	RASSF6	Ras association domain family member 6
STAT3	chr4	78939206	78939704	499	*	Promoter (<=1kb)	4	78887127	78939359	52233	2	152559	ENST00000512760.5	0	ENSG00000163291	PAQR3	progestin and adipoQ receptor family member 3
STAT3	chr4	84582598	84583096	499	*	Promoter (<=1kb)	4	84583127	84651334	68208	1	1040	ENST00000295887.6	-31	ENSG00000163624	CDS1	CDP-diacylglycerol synthase 1
STAT3	chr4	107720129	107720627	499	*	Promoter (<=1kb)	4	107613666	107720234	106569	2	9061	ENST00000265174.5	0	ENSG00000138801	PAPSS1	3'-phosphoadenosine 5'-phosphosulfate synthase 1
STAT3	chr5	173144735	173145233	499	*	Promoter (<=1kb)	5	173144546	173164057	19512	1	662	ENST00000393770.4	189	ENSG00000113734	BNIP1	BCL2 interacting protein 1
STAT3	chr5	176416414	176416912	499	*	Promoter (<=1kb)	5	176392455	176416569	24115	2	1212	ENST00000310418.8	0	ENSG00000175416	CLTB	clathrin light chain B
STAT3	chr5	180861122	180861620	499	*	Promoter (<=1kb)	5	180847611	180861285	13675	2	643836	ENST00000506377.5	0	ENSG00000196670	ZFP62	ZFP62 zinc finger protein
STAT3	chr6	28224966	28225464	499	*	Promoter (<=1kb)	6	28225264	28227958	2695	1	7746	ENST00000531981.5	0	ENSG00000137185	ZSCAN9	zinc finger and SCAN domain containing 9
STAT3	chr6	31143099	31143597	499	*	Promoter (1-2kb)	6	31143096	31145115	2020	2	54535	ENST00000486060.1	1518	ENSG00000204536	CCHCR1	coiled-coil alpha-helical rod protein 1
STAT3	chr6	99515224	99515722	499	*	Promoter (<=1kb)	6	99432379	99515425	83047	2	85015	ENST00000500704.6	0	ENSG00000123552	USP45	ubiquitin specific peptidase 45
STAT3	chr6	108261017	108261515	499	*	Promoter (<=1kb)	6	108211222	108261040	49819	2	8724	ENST00000230085.13	0	ENSG00000112335	SNX3	sorting nexin 3
STAT3	chr6	127459210	127459708	499	*	Promoter (<=1kb)	6	127438406	127459389	20984	2	9729	ENST00000483725.8	0	ENSG00000189367	KIAA0408	KIAA0408
STAT3	chr7	191335	191833	499	*	Promoter (<=1kb)	7	192571	260772	68202	1	56975	ENST00000313766.6	-738	ENSG00000177706	FAM20C	FAM20C golgi associated secretory pathway kinase
STAT3	chr7	5231641	5232139	499	*	Promoter (2-3kb)	7	5229408	5231327	1920	1	26100	ENST00000479690.1	2233	ENSG00000157954	WIPI2	WD repeat domain, phosphoinositide interacting 2
STAT3	chr8	17311625	17312123	499	*	Promoter (<=1kb)	8	17302202	17311673	9472	2	9108	ENST00000519590.5	0	ENSG00000003987	MTMR7	myotubularin related protein 7
STAT3	chr8	42501058	42501556	499	*	Promoter (<=1kb)	8	42416475	42501231	84757	2	6575	ENST00000520262.6	0	ENSG00000168575	SLC20A2	solute carrier family 20 member 2
STAT3	chr9	34457106	34457604	499	*	Promoter (<=1kb)	9	34457414	34488537	31124	1	27019	ENST00000470982.5	0	ENSG00000122735	DNAI1	dynein axonemal intermediate chain 1
STAT3	chr9	68705661	68706159	499	*	Promoter (<=1kb)	9	68705985	68786160	80176	1	8395	ENST00000472907.6	0	ENSG00000107242	PIP5K1B	phosphatidylinositol-4-phosphate 5-kinase type 1 beta
STAT3	chr9	69120544	69121042	499	*	Promoter (<=1kb)	9	69121264	69212572	91309	1	9414	ENST00000643713.1	-222	ENSG00000119139	TJP2	tight junction protein 2
STAT3	chr9	95064424	95064922	499	*	Promoter (<=1kb)	9	95065350	95065446	97	1	102466518	ENST00000613785.1	-428	ENSG00000274115	MIR6081	microRNA 6081
STAT3	chr9	129026958	129027456	499	*	Promoter (<=1kb)	9	129008450	129028185	19736	2	56904	ENST00000417224.5	729	ENSG00000148341	SH3GLB2	SH3 domain containing GRB2 like, endophilin B2
STAT3	chr9	136791538	136792036	499	*	Promoter (<=1kb)	9	136791404	136792869	1466	1	85014	ENST00000489739.1	134	ENSG00000244187	TMEM141	transmembrane protein 141
STAT3	chr9	137436816	137437314	499	*	Promoter (<=1kb)	9	137436562	137438246	1685	2	377841	ENST00000493135.1	932	ENSG00000188833	ENTPD8	ectonucleoside triphosphate diphosphohydrolase 8
STAT3	chr10	86970054	86970552	499	*	Promoter (<=1kb)	10	86970741	87010126	39386	1	119385	ENST00000433214.2	-189	ENSG00000271880	AGAP11	ArfGAP with GTPase domain, ankyrin repeat and PH domain 11
STAT3	chr11	554804	555302	499	*	Promoter (1-2kb)	11	554855	556420	1566	2	256329	ENST00000469990.1	1118	ENSG00000185522	LMNTD2	lamin tail domain containing 2
STAT3	chr11	48093288	48093786	499	*	Promoter (2-3kb)	11	48096782	48096858	77	1	100423000	ENST00000577977.1	-2996	ENSG00000263693	MIR3161	microRNA 3161
STAT3	chr11	61949464	61949962	499	*	Promoter (<=1kb)	11	61950063	61963344	13282	1	7439	ENST00000534553.5	-101	ENSG00000167995	BEST1	bestrophin 1
STAT3	chr11	64843406	64843904	499	*	Promoter (<=1kb)	11	64823052	64844653	21602	2	55561	ENST00000342711.6	749	ENSG00000171219	CDC42BPG	CDC42 binding protein kinase gamma
STAT3	chr11	65453019	65453517	499	*	Promoter (1-2kb)	11	65455258	65456318	1061	1	101927789	ENST00000619960.4	-1741	NA	LOC101927789	FAU, ubiquitin like and ribosomal protein S30 fusion pseudogene
STAT3	chr12	57129306	57129804	499	*	Promoter (<=1kb)	12	57096341	57129100	32760	2	6778	ENST00000556155.5	-206	ENSG00000166888	STAT6	signal transducer and activator of transcription 6
STAT3	chr14	54510204	54510702	499	*	Promoter (<=1kb)	14	54510185	54531117	20933	1	10668	ENST00000557184.1	19	ENSG00000100532	CGRRF1	cell growth regulator with ring finger domain 1
STAT3	chr14	65222310	65222808	499	*	Promoter (<=1kb)	14	65197273	65222443	25171	2	100128233	ENST00000662606.1	0	ENSG00000255002	LINC02324	long intergenic non-protein coding RNA 2324
STAT3	chr14	77800093	77800591	499	*	Promoter (<=1kb)	14	77800109	77935014	134906	1	57143	ENST00000238561.10	0	ENSG00000063761	ADCK1	aarF domain containing kinase 1
STAT3	chr14	91114378	91114876	499	*	Promoter (<=1kb)	14	91114388	91167707	53320	1	80017	ENST00000519019.5	0	ENSG00000133943	DGLUCY	D-glutamate cyclase
STAT3	chr14	94388561	94389059	499	*	Promoter (<=1kb)	14	94378349	94388820	10472	2	5265	ENST00000393087.8	0	ENSG00000197249	SERPINA1	serpin family A member 1
STAT3	chr14	104116738	104117236	499	*	Promoter (<=1kb)	14	104117405	104117514	110	1	406986	ENST00000384836.1	-169	ENSG00000207568	MIR203A	microRNA 203a
STAT3	chr15	40782559	40783057	499	*	Promoter (1-2kb)	15	40779554	40780567	1014	2	55192	ENST00000561044.1	-1992	ENSG00000104129	DNAJC17	DnaJ heat shock protein family (Hsp40) member C17
STAT3	chr15	62060286	62060784	499	*	Promoter (<=1kb)	15	62060503	62061274	772	1	101928907	ENST00000560813.2	0	NA	LOC101928907	uncharacterized LOC101928907
STAT3	chr15	68053979	68054477	499	*	Promoter (<=1kb)	15	68054179	68193846	139668	1	8554	ENST00000249636.10	0	ENSG00000033800	PIAS1	protein inhibitor of activated STAT 1
STAT3	chr15	68209690	68210188	499	*	Promoter (2-3kb)	15	68193843	68207680	13838	2	91860	ENST00000638026.1	-2010	ENSG00000129007	CALML4	calmodulin like 4
STAT3	chr15	70854474	70854972	499	*	Promoter (<=1kb)	15	70829130	70854157	25028	2	55323	ENST00000299213.10	-317	ENSG00000166173	LARP6	La ribonucleoprotein 6, translational regulator
STAT3	chr15	74789938	74790436	499	*	Promoter (1-2kb)	15	74788672	74788757	86	2	100616183	ENST00000581077.1	-1181	ENSG00000264386	MIR4513	microRNA 4513
STAT3	chr15	74799430	74799928	499	*	Promoter (<=1kb)	15	74799178	74801823	2646	1	1445	ENST00000567135.5	252	ENSG00000103653	CSK	C-terminal Src kinase
STAT3	chr16	3400885	3401383	499	*	Promoter (<=1kb)	16	3382081	3401065	18985	2	54925	ENST00000618425.4	0	ENSG00000140987	ZSCAN32	zinc finger and SCAN domain containing 32
STAT3	chr16	57720211	57720709	499	*	Promoter (<=1kb)	16	57721692	57731805	10114	1	84229	ENST00000562250.1	-983	ENSG00000159625	DRC7	dynein regulatory complex subunit 7
STAT3	chr16	58495059	58495557	499	*	Promoter (<=1kb)	16	58495456	58507197	11742	1	65009	ENST00000561720.5	0	ENSG00000103034	NDRG4	NDRG family member 4
STAT3	chr17	714653	715151	499	*	Promoter (<=1kb)	17	508668	714839	206172	2	55275	ENST00000437048.7	0	ENSG00000141252	VPS53	VPS53 subunit of GARP complex
STAT3	chr17	3696068	3696566	499	*	Promoter (<=1kb)	17	3663063	3696194	33132	2	100533970	ENST00000550383.1	0	ENSG00000257950	P2RX5-TAX1BP3	P2RX5-TAX1BP3 readthrough (NMD candidate)
STAT3	chr17	28548088	28548586	499	*	Promoter (<=1kb)	17	28547688	28548173	486	2	9094	ENST00000487844.1	0	ENSG00000109103	UNC119	unc-119 lipid binding chaperone
STAT3	chr17	29930010	29930508	499	*	Promoter (<=1kb)	17	29625938	29930152	304215	2	85464	ENST00000269033.7	0	ENSG00000141298	SSH2	slingshot protein phosphatase 2
STAT3	chr17	30824547	30825045	499	*	Promoter (<=1kb)	17	30782684	30824692	42009	2	51379	ENST00000324238.7	0	ENSG00000176390	CRLF3	cytokine receptor like factor 3
STAT3	chr17	39178432	39178930	499	*	Promoter (<=1kb)	17	39177417	39178270	854	2	782	ENST00000582544.1	-162	ENSG00000067191	CACNB1	calcium voltage-gated channel auxiliary subunit beta 1
STAT3	chr17	40177186	40177684	499	*	Promoter (<=1kb)	17	40177495	40195616	18122	1	51195	ENST00000620260.5	0	ENSG00000108352	RAPGEFL1	Rap guanine nucleotide exchange factor like 1
STAT3	chr17	43125257	43125755	499	*	Promoter (<=1kb)	17	43125551	43153649	28099	1	10230	ENST00000657841.1	0	ENSG00000198496	NBR2	neighbor of BRCA1 lncRNA 2
STAT3	chr17	47955459	47955957	499	*	Promoter (1-2kb)	17	47951967	47957883	5917	2	79170	ENST00000300557.3	1926	ENSG00000167183	PRR15L	proline rich 15 like
STAT3	chr17	60305116	60305614	499	*	Promoter (<=1kb)	17	60301599	60305228	3630	2	84669	ENST00000586881.1	0	ENSG00000170832	USP32	ubiquitin specific peptidase 32
STAT3	chr17	64063709	64064207	499	*	Promoter (2-3kb)	17	64060576	64066984	6409	2	2081	ENST00000583896.1	2777	ENSG00000178607	ERN1	endoplasmic reticulum to nucleus signaling 1
STAT3	chr17	72614982	72615480	499	*	Promoter (<=1kb)	17	72598071	72615134	17064	2	400619	ENST00000647871.2	0	ENSG00000227036	LINC00511	long intergenic non-protein coding RNA 511
STAT3	chr17	74971924	74972422	499	*	Promoter (<=1kb)	17	74958976	74972716	13741	2	283987	ENST00000530857.1	294	ENSG00000167861	HID1	HID1 domain containing
STAT3	chr17	75526559	75527057	499	*	Promoter (<=1kb)	17	75525789	75558566	32778	1	3993	ENST00000579392.5	770	ENSG00000073350	LLGL2	LLGL scribble cell polarity complex component 2
STAT3	chr17	79020111	79020609	499	*	Promoter (2-3kb)	17	79022814	79048247	25434	1	114897	ENST00000578229.5	-2205	ENSG00000173918	C1QTNF1	C1q and TNF related 1
STAT3	chr19	3186153	3186651	499	*	Promoter (<=1kb)	19	3185936	3206176	20241	1	56926	ENST00000588428.5	217	ENSG00000125912	NCLN	nicalin
STAT3	chr19	3708076	3708574	499	*	Promoter (<=1kb)	19	3708362	3730434	22073	1	27134	ENST00000590545.5	0	ENSG00000105289	TJP3	tight junction protein 3
STAT3	chr19	6463956	6464454	499	*	Promoter (<=1kb)	19	6464271	6467221	2951	1	92359	ENST00000600229.6	0	ENSG00000130545	CRB3	crumbs cell polarity complex component 3
STAT3	chr19	10834947	10835445	499	*	Promoter (<=1kb)	19	10832687	10835004	2318	2	11018	ENST00000586835.1	0	ENSG00000099203	TMED1	transmembrane p24 trafficking protein 1
STAT3	chr19	12141045	12141543	499	*	Promoter (<=1kb)	19	12136906	12140355	3450	2	7568	ENST00000480477.1	-690	ENSG00000132010	ZNF20	zinc finger protein 20
STAT3	chr19	15934700	15935198	499	*	Promoter (<=1kb)	19	15912367	15934867	22501	2	57834	ENST00000248041.12	0	ENSG00000171903	CYP4F11	cytochrome P450 family 4 subfamily F member 11
STAT3	chr19	16143423	16143921	499	*	Promoter (<=1kb)	19	16143685	16154863	11179	1	84941	ENST00000586872.5	0	ENSG00000196684	HSH2D	hematopoietic SH2 domain containing
STAT3	chr19	17794839	17795337	499	*	Promoter (<=1kb)	19	17795136	17808189	13054	1	10331	ENST00000600777.1	0	ENSG00000179913	B3GNT3	UDP-GlcNAc:betaGal beta-1,3-N-acetylglucosaminyltransferase 3
STAT3	chr19	45782355	45782853	499	*	Promoter (<=1kb)	19	45769717	45782478	12762	2	1760	ENST00000291270.8	0	ENSG00000104936	DMPK	DM1 protein kinase
STAT3	chr19	55487448	55487946	499	*	Promoter (<=1kb)	19	55488404	55489572	1169	1	284297	ENST00000594321.5	-458	ENSG00000179954	SSC5D	scavenger receptor cysteine rich family member with 5 domains
STAT3	chr21	41765972	41766470	499	*	Promoter (<=1kb)	21	41739373	41767052	27680	2	54101	ENST00000332512.8	582	ENSG00000183421	RIPK4	receptor interacting serine/threonine kinase 4
STAT4	chr1	27235256	27235754	499	*	Promoter (<=1kb)	1	27234668	27308244	73577	1	23038	ENST00000361771.7	588	ENSG00000142784	WDTC1	WD and tetratricopeptide repeats 1
STAT4	chr1	32337284	32337782	499	*	Promoter (1-2kb)	1	32333839	32336233	2395	2	65108	ENST00000329421.8	-1051	ENSG00000175130	MARCKSL1	MARCKS like 1
STAT4	chr1	36148863	36149361	499	*	Promoter (<=1kb)	1	36139399	36149287	9889	2	27095	ENST00000497251.1	0	ENSG00000054116	TRAPPC3	trafficking protein particle complex 3
STAT4	chr1	36223262	36223760	499	*	Promoter (<=1kb)	1	36224432	36304148	79717	1	9967	ENST00000469141.6	-672	ENSG00000054118	THRAP3	thyroid hormone receptor associated protein 3
STAT4	chr1	38858965	38859463	499	*	Promoter (<=1kb)	1	38838198	38859772	21575	2	64121	ENST00000373001.4	309	ENSG00000116954	RRAGC	Ras related GTP binding C
STAT4	chr1	62436953	62437451	499	*	Promoter (<=1kb)	1	62437049	62451804	14756	1	7398	ENST00000339950.5	0	ENSG00000162607	USP1	ubiquitin specific peptidase 1
STAT4	chr1	67053219	67053717	499	*	Promoter (<=1kb)	1	66999350	67054148	54799	2	23169	ENST00000235345.6	431	ENSG00000116704	SLC35D1	solute carrier family 35 member D1
STAT4	chr1	89843770	89844268	499	*	Promoter (<=1kb)	1	89843423	89933628	90206	1	55144	ENST00000527156.1	347	ENSG00000171492	LRRC8D	leucine rich repeat containing 8 VRAC subunit D
STAT4	chr1	92298763	92299261	499	*	Promoter (<=1kb)	1	92246402	92298987	52586	2	11146	ENST00000370360.8	0	ENSG00000174842	GLMN	glomulin, FKBP associated protein
STAT4	chr1	95233885	95234383	499	*	Promoter (<=1kb)	1	95161676	95233957	72282	2	101928118	ENST00000663020.1	0	ENSG00000226026	LOC101928118	uncharacterized LOC101928118
STAT4	chr1	96721459	96721957	499	*	Promoter (<=1kb)	1	96721665	96813711	92047	1	58155	ENST00000482253.5	0	ENSG00000117569	PTBP2	polypyrimidine tract binding protein 2
STAT4	chr1	153728168	153728666	499	*	Promoter (<=1kb)	1	153728483	153774079	45597	1	65123	ENST00000481797.5	0	ENSG00000143624	INTS3	integrator complex subunit 3
STAT4	chr1	205925695	205926193	499	*	Promoter (<=1kb)	1	205923151	205924745	1595	2	115019	ENST00000461505.1	-950	ENSG00000174502	SLC26A9	solute carrier family 26 member 9
STAT4	chr1	211258206	211258704	499	*	Promoter (<=1kb)	1	211258377	211276335	17959	1	55758	ENST00000534478.5	0	ENSG00000117625	RCOR3	REST corepressor 3
STAT4	chr2	3518270	3518768	499	*	Promoter (<=1kb)	2	3498453	3517747	19295	2	55256	ENST00000382093.5	-523	ENSG00000182551	ADI1	acireductone dioxygenase 1
STAT4	chr2	3575496	3575994	499	*	Promoter (<=1kb)	2	3575633	3576873	1241	1	6201	ENST00000479123.1	0	ENSG00000171863	RPS7	ribosomal protein S7
STAT4	chr2	9423691	9424189	499	*	Promoter (<=1kb)	2	9423884	9473092	49209	1	51692	ENST00000460593.1	0	ENSG00000119203	CPSF3	cleavage and polyadenylation specific factor 3
STAT4	chr2	10447504	10448002	499	*	Promoter (<=1kb)	2	10440601	10447780	7180	2	4953	ENST00000405333.5	0	ENSG00000115758	ODC1	ornithine decarboxylase 1
STAT4	chr2	20650366	20650864	499	*	Promoter (<=1kb)	2	20641135	20651063	9929	2	64342	ENST00000631166.1	199	ENSG00000118960	HS1BP3	HCLS1 binding protein 3
STAT4	chr2	23926955	23927453	499	*	Promoter (<=1kb)	2	23927285	24000820	73536	1	165324	ENST00000446425.2	0	ENSG00000173960	UBXN2A	UBX domain protein 2A
STAT4	chr2	24084975	24085473	499	*	Promoter (<=1kb)	2	24077433	24085215	7783	2	9540	ENST00000335934.8	0	ENSG00000115129	TP53I3	tumor protein p53 inducible protein 3
STAT4	chr2	30447635	30448133	499	*	Promoter (<=1kb)	2	30447403	30562193	114791	1	253558	ENST00000476535.1	232	ENSG00000172954	LCLAT1	lysocardiolipin acyltransferase 1
STAT4	chr2	38777924	38778422	499	*	Promoter (<=1kb)	2	38778210	38781947	3738	1	79833	ENST00000409566.1	0	ENSG00000152147	GEMIN6	gem nuclear organelle associated protein 6
STAT4	chr2	39436585	39437083	499	*	Promoter (<=1kb)	2	39436637	39604076	167440	1	728730	ENST00000426083.5	0	ENSG00000231312	MAP4K3-DT	MAP4K3 divergent transcript
STAT4	chr2	46915238	46915736	499	*	Promoter (<=1kb)	2	46901967	46915761	13795	2	90411	ENST00000649435.1	25	ENSG00000180398	MCFD2	multiple coagulation factor deficiency 2
STAT4	chr2	53767576	53768074	499	*	Promoter (<=1kb)	2	53767804	53775196	7393	1	494143	ENST00000295304.5	0	ENSG00000143942	CHAC2	ChaC cation transport regulator homolog 2
STAT4	chr2	53970175	53970673	499	*	Promoter (<=1kb)	2	53936095	53970778	34684	2	23198	ENST00000481518.1	105	ENSG00000068878	PSME4	proteasome activator subunit 4
STAT4	chr2	55616993	55617491	499	*	Promoter (<=1kb)	2	55548378	55617608	69231	2	57223	ENST00000616288.4	117	ENSG00000275052	PPP4R3B	protein phosphatase 4 regulatory subunit 3B
STAT4	chr2	61887890	61888388	499	*	Promoter (<=1kb)	2	61887948	61888458	511	2	10575	ENST00000461370.1	70	ENSG00000115484	CCT4	chaperonin containing TCP1 subunit 4
STAT4	chr2	64524785	64525283	499	*	Promoter (<=1kb)	2	64525513	64525565	53	1	100616419	ENST00000637066.1	-230	ENSG00000283204	MIR4434	microRNA 4434
STAT4	chr2	68251617	68252115	499	*	Promoter (<=1kb)	2	68178857	68252532	73676	2	5534	ENST00000234310.8	417	ENSG00000221823	PPP3R1	protein phosphatase 3 regulatory subunit B, alpha
STAT4	chr2	69830196	69830694	499	*	Promoter (<=1kb)	2	69829686	69840176	10491	1	64395	ENST00000468386.2	510	ENSG00000087338	GMCL1	germ cell-less 1, spermatogenesis associated
STAT4	chr2	84969650	84970148	499	*	Promoter (<=1kb)	2	84971093	85028056	56964	1	56888	ENST00000456682.1	-945	ENSG00000176407	KCMF1	potassium channel modulatory factor 1
STAT4	chr2	152176260	152176758	499	*	Promoter (<=1kb)	2	152116801	152175763	58963	2	10254	ENST00000263904.5	-497	ENSG00000115145	STAM2	signal transducing adaptor molecule 2
STAT4	chr2	231056899	231057397	499	*	Promoter (<=1kb)	2	231056894	231170712	113819	1	5707	ENST00000409643.5	5	ENSG00000173692	PSMD1	proteasome 26S subunit, non-ATPase 1
STAT4	chr3	9731943	9732441	499	*	Promoter (<=1kb)	3	9731920	9747998	16079	1	7862	ENST00000424362.6	23	ENSG00000156983	BRPF1	bromodomain and PHD finger containing 1
STAT4	chr3	15858786	15859284	499	*	Promoter (<=1kb)	3	15667239	15859422	192184	2	23243	ENST00000412318.5	138	ENSG00000206560	ANKRD28	ankyrin repeat domain 28
STAT4	chr3	20040621	20041119	499	*	Promoter (<=1kb)	3	20040698	20101113	60416	1	8850	ENST00000426228.1	0	ENSG00000114166	KAT2B	lysine acetyltransferase 2B
STAT4	chr3	23917430	23917928	499	*	Promoter (<=1kb)	3	23917705	23919551	1847	1	6138	ENST00000354811.5	0	ENSG00000174748	RPL15	ribosomal protein L15
STAT4	chr3	49856412	49856910	499	*	Promoter (<=1kb)	3	49828601	49856564	27964	2	10293	ENST00000331456.7	0	ENSG00000183763	TRAIP	TRAF interacting protein
STAT4	chr3	50611023	50611521	499	*	Promoter (<=1kb)	3	50611520	50613900	2381	1	7867	ENST00000486712.5	0	ENSG00000114738	MAPKAPK3	MAPK activated protein kinase 3
STAT4	chr3	63911515	63912013	499	*	Promoter (<=1kb)	3	63911518	63911772	255	2	100861563	ENST00000626439.1	0	ENSG00000280620	SCAANT1	SCA7/ATXN7 antisense RNA 1
STAT4	chr3	67653859	67654357	499	*	Promoter (<=1kb)	3	67408606	67654607	246002	2	8801	ENST00000492795.1	250	ENSG00000172340	SUCLG2	succinate-CoA ligase GDP-forming beta subunit
STAT4	chr3	67654388	67654886	499	*	Promoter (<=1kb)	3	67654669	67748440	93772	1	101927111	ENST00000665078.1	0	ENSG00000241316	SUCLG2-AS1	SUCLG2 antisense RNA 1 (head to head)
STAT4	chr3	69084647	69085145	499	*	Promoter (<=1kb)	3	69084937	69106092	21156	1	10550	ENST00000273258.4	0	ENSG00000144746	ARL6IP5	ADP ribosylation factor like GTPase 6 interacting protein 5
STAT4	chr3	72446399	72446897	499	*	Promoter (<=1kb)	3	72371825	72446621	74797	2	23429	ENST00000477973.3	0	ENSG00000163602	RYBP	RING1 and YY1 binding protein
STAT4	chr3	88149666	88150164	499	*	Promoter (<=1kb)	3	88149959	88157965	8007	1	285237	ENST00000318887.8	0	ENSG00000179021	C3orf38	chromosome 3 open reading frame 38
STAT4	chr3	129316704	129317202	499	*	Promoter (<=1kb)	3	129314771	129316286	1516	2	8971	ENST00000333762.6	-418	ENSG00000184897	H1-10	H1.10 linker histone
STAT4	chr3	179071615	179072113	499	*	Promoter (<=1kb)	3	178960121	179071831	111711	2	64393	ENST00000652290.1	0	ENSG00000172667	ZMAT3	zinc finger matrin-type 3
STAT4	chr3	183635846	183636344	499	*	Promoter (<=1kb)	3	183635643	183671123	35481	1	54800	ENST00000475827.5	203	ENSG00000114796	KLHL24	kelch like family member 24
STAT4	chr4	2008510	2009008	499	*	Promoter (<=1kb)	4	1982723	2008974	26252	2	7469	ENST00000382882.9	0	ENSG00000185049	NELFA	negative elongation factor complex member A
STAT4	chr4	2241415	2241913	499	*	Promoter (<=1kb)	4	2071918	2242121	170204	2	353497	ENST00000511885.6	208	ENSG00000130997	POLN	DNA polymerase nu
STAT4	chr4	2261258	2261756	499	*	Promoter (<=1kb)	4	2250658	2261799	11142	2	10608	ENST00000513380.1	43	ENSG00000123933	MXD4	MAX dimerization protein 4
STAT4	chr4	2964036	2964534	499	*	Promoter (<=1kb)	4	2963821	3040747	76927	1	2868	ENST00000504933.1	215	ENSG00000125388	GRK4	G protein-coupled receptor kinase 4
STAT4	chr4	6782898	6783396	499	*	Promoter (<=1kb)	4	6782732	6884170	101439	1	9778	ENST00000425103.5	166	ENSG00000170871	KIAA0232	KIAA0232
STAT4	chr4	7043695	7044193	499	*	Promoter (<=1kb)	4	7043535	7055314	11780	1	93624	ENST00000512388.1	160	ENSG00000173011	TADA2B	transcriptional adaptor 2B
STAT4	chr4	15001492	15001990	499	*	Promoter (<=1kb)	4	14909961	15002045	92085	2	441009	ENST00000500394.6	55	ENSG00000247624	CPEB2-DT	CPEB2 divergent transcript
STAT4	chr4	55346392	55346890	499	*	Promoter (<=1kb)	4	55346412	55370310	23899	1	79644	ENST00000505210.1	0	ENSG00000128039	SRD5A3	steroid 5 alpha-reductase 3
STAT4	chr4	70705113	70705611	499	*	Promoter (<=1kb)	4	70704801	70790082	85282	1	22902	ENST00000417478.6	312	ENSG00000018189	RUFY3	RUN and FYVE domain containing 3
STAT4	chr4	73069041	73069539	499	*	Promoter (<=1kb)	4	73058076	73069692	11617	2	285521	ENST00000507544.2	153	ENSG00000163626	COX18	cytochrome c oxidase assembly factor COX18
STAT4	chr4	73257864	73258362	499	*	Promoter (<=1kb)	4	73075238	73258322	183085	2	26057	ENST00000558247.5	0	ENSG00000132466	ANKRD17	ankyrin repeat domain 17
STAT4	chr4	75672416	75672914	499	*	Promoter (<=1kb)	4	75656941	75672681	15741	2	9908	ENST00000507745.5	0	ENSG00000138757	G3BP2	G3BP stress granule assembly factor 2
STAT4	chr4	82891494	82891992	499	*	Promoter (<=1kb)	4	82818662	82891266	72605	2	22872	ENST00000448323.5	-228	ENSG00000138674	SEC31A	SEC31 homolog A, COPII coat complex component
STAT4	chr4	87219834	87220332	499	*	Promoter (<=1kb)	4	87162522	87220268	57747	2	57563	ENST00000512111.1	0	ENSG00000145332	KLHL8	kelch like family member 8
STAT4	chr4	101346428	101346926	499	*	Promoter (<=1kb)	4	101025318	101346842	321525	2	5530	ENST00000507176.5	0	ENSG00000138814	PPP3CA	protein phosphatase 3 catalytic subunit alpha
STAT4	chr4	109434209	109434707	499	*	Promoter (<=1kb)	4	109429963	109433817	3855	2	100533182	ENST00000499359.2	-392	ENSG00000247950	SEC24B-AS1	SEC24B antisense RNA 1
STAT4	chr4	109815806	109816304	499	*	Promoter (<=1kb)	4	109815828	109819587	3760	1	54433	ENST00000503671.2	0	ENSG00000109534	GAR1	GAR1 ribonucleoprotein
STAT4	chr4	110196193	110196691	499	*	Promoter (1-2kb)	4	110197891	110198366	476	2	79071	ENST00000513003.1	1675	ENSG00000170522	ELOVL6	ELOVL fatty acid elongase 6
STAT4	chr4	122152575	122153073	499	*	Promoter (<=1kb)	4	122152333	122362752	210420	1	84162	ENST00000264501.8	242	ENSG00000138688	KIAA1109	KIAA1109
STAT4	chr4	128288310	128288808	499	*	Promoter (<=1kb)	4	128269237	128288822	19586	2	10424	ENST00000613358.4	14	ENSG00000164040	PGRMC2	progesterone receptor membrane component 2
STAT4	chr4	128810361	128810859	499	*	Promoter (<=1kb)	4	128810031	128831811	21781	1	79960	ENST00000514740.1	330	ENSG00000077684	JADE1	jade family PHD finger 1
STAT4	chr4	139015944	139016442	499	*	Promoter (<=1kb)	4	139015796	139045939	30144	1	25819	ENST00000630479.1	148	ENSG00000151014	NOCT	nocturnin
STAT4	chr4	139454264	139454762	499	*	Promoter (<=1kb)	4	139454121	139476609	22489	1	83452	ENST00000305626.6	143	ENSG00000172007	RAB33B	RAB33B, member RAS oncogene family
STAT4	chr4	146522153	146522651	499	*	Promoter (<=1kb)	4	146253975	146521964	267990	2	84068	ENST00000432059.6	-189	ENSG00000120519	SLC10A7	solute carrier family 10 member 7
STAT4	chr4	152936663	152937161	499	*	Promoter (<=1kb)	4	152934516	152936761	2246	2	729870	ENST00000653733.1	0	ENSG00000287642	LOC729870	uncharacterized LOC729870
STAT4	chr4	153467110	153467608	499	*	Promoter (<=1kb)	4	153466360	153636711	170352	1	23240	ENST00000409959.8	750	ENSG00000121210	TMEM131L	transmembrane 131 like
STAT4	chr4	158671366	158671864	499	*	Promoter (<=1kb)	4	158666675	158671887	5213	2	201725	ENST00000379205.5	23	ENSG00000205208	C4orf46	chromosome 4 open reading frame 46
STAT4	chr4	165207324	165207822	499	*	Promoter (<=1kb)	4	165207561	165323147	115587	1	11275	ENST00000226725.11	0	ENSG00000109466	KLHL2	kelch like family member 2
STAT4	chr4	165327868	165328366	499	*	Promoter (<=1kb)	4	165327927	165333625	5699	1	6307	ENST00000505270.1	0	ENSG00000052802	MSMO1	methylsterol monooxygenase 1
STAT4	chr4	169009584	169010082	499	*	Promoter (<=1kb)	4	169001575	169010080	8506	2	84869	ENST00000504561.1	0	ENSG00000145439	CBR4	carbonyl reductase 4
STAT4	chr4	184536729	184537227	499	*	Promoter (<=1kb)	4	184503271	184537626	34356	2	105377585	ENST00000605270.6	399	NA	LINC02427	long intergenic non-protein coding RNA 2427
STAT4	chr4	186190783	186191281	499	*	Promoter (<=1kb)	4	186189032	186191490	2459	2	651430	ENST00000623820.1	209	ENSG00000279943	FLJ38576	uncharacterized LOC651430
STAT4	chr5	55308121	55308619	499	*	Promoter (<=1kb)	5	55308069	55347129	39061	1	23517	ENST00000504997.1	52	ENSG00000039123	MTREX	Mtr4 exosome RNA helicase
STAT4	chr5	56814302	56814800	499	*	Promoter (<=1kb)	5	56815549	56896152	80604	1	4214	ENST00000399503.4	-749	ENSG00000095015	MAP3K1	mitogen-activated protein kinase kinase kinase 1
STAT4	chr5	72956239	72956737	499	*	Promoter (<=1kb)	5	72956071	73038123	82053	1	115548	ENST00000287761.7	168	ENSG00000157107	FCHO2	FCH and mu domain containing endocytic adaptor 2
STAT4	chr5	78984437	78984935	499	*	Promoter (<=1kb)	5	78882882	78985249	102368	2	411	ENST00000565165.2	314	ENSG00000113273	ARSB	arylsulfatase B
STAT4	chr5	115842195	115842693	499	*	Promoter (<=1kb)	5	115842487	115870131	27645	1	1176	ENST00000509055.1	0	ENSG00000177879	AP3S1	adaptor related protein complex 3 subunit sigma 1
STAT4	chr5	150497518	150498016	499	*	Promoter (<=1kb)	5	150497778	150553714	55937	1	3340	ENST00000523767.5	0	ENSG00000070614	NDST1	N-deacetylase and N-sulfotransferase 1
STAT4	chr6	33200999	33201497	499	*	Promoter (<=1kb)	6	33200867	33204437	3571	1	7922	ENST00000374677.8	132	ENSG00000112473	SLC39A7	solute carrier family 39 member 7
STAT4	chr6	73653256	73653754	499	*	Promoter (<=1kb)	6	73593379	73653992	60614	2	26503	ENST00000355773.6	238	ENSG00000119899	SLC17A5	solute carrier family 17 member 5
STAT4	chr6	110814740	110815238	499	*	Promoter (<=1kb)	6	110609978	110815209	205232	2	23097	ENST00000413605.6	0	ENSG00000155111	CDK19	cyclin dependent kinase 19
STAT4	chr6	149566507	149567005	499	*	Promoter (<=1kb)	6	149566375	149591748	25374	1	116254	ENST00000367419.10	132	ENSG00000055211	GINM1	glycoprotein integral membrane 1
STAT4	chr6	151389522	151390020	499	*	Promoter (1-2kb)	6	151364115	151391559	27445	2	57621	ENST00000325144.5	1539	ENSG00000181472	ZBTB2	zinc finger and BTB domain containing 2
STAT4	chr6	151452533	151453031	499	*	Promoter (<=1kb)	6	151452524	151464566	12043	1	79624	ENST00000483931.1	9	ENSG00000146476	ARMT1	acidic residue methyltransferase 1
STAT4	chr6	158999040	158999538	499	*	Promoter (<=1kb)	6	158976834	158999781	22948	2	83861	ENST00000449822.5	243	ENSG00000130363	RSPH3	radial spoke head 3
STAT4	chr6	159692453	159692951	499	*	Promoter (<=1kb)	6	159682610	159692650	10041	2	6648	ENST00000540491.1	0	ENSG00000112096	SOD2	superoxide dismutase 2
STAT4	chr6	169723496	169723994	499	*	Promoter (<=1kb)	6	169703905	169723931	20027	2	55274	ENST00000366780.8	0	ENSG00000130024	PHF10	PHD finger protein 10
STAT4	chr7	121395608	121396106	499	*	Promoter (<=1kb)	7	121348878	121396308	47431	2	10447	ENST00000359943.8	202	ENSG00000196937	FAM3C	family with sequence similarity 3 member C
STAT4	chr7	129225184	129225682	499	*	Promoter (<=1kb)	7	129225050	129430211	205162	1	23382	ENST00000446544.6	134	ENSG00000158467	AHCYL2	adenosylhomocysteinase like 2
STAT4	chr7	140061980	140062478	499	*	Promoter (<=1kb)	7	140057407	140062551	5145	2	64761	ENST00000467638.1	73	ENSG00000059378	PARP12	poly(ADP-ribose) polymerase family member 12
STAT4	chr7	140175816	140176314	499	*	Promoter (<=1kb)	7	140084746	140176983	92238	2	80853	ENST00000397560.7	669	ENSG00000006459	KDM7A	lysine demethylase 7A
STAT4	chr7	141701942	141702440	499	*	Promoter (<=1kb)	7	141656728	141702166	45439	2	57189	ENST00000536163.6	0	ENSG00000257093	DENND11	DENN domain containing 11
STAT4	chr7	150322941	150323439	499	*	Promoter (<=1kb)	7	150293312	150323163	29852	2	653857	ENST00000477367.1	0	ENSG00000106526	ACTR3C	actin related protein 3C
STAT4	chr7	150369352	150369850	499	*	Promoter (<=1kb)	7	150369380	150371557	2178	1	29803	ENST00000518462.1	0	ENSG00000214022	REPIN1	replication initiator 1
STAT4	chr7	151060018	151060516	499	*	Promoter (<=1kb)	7	151060070	151064895	4826	1	6522	ENST00000490898.5	0	ENSG00000164889	SLC4A2	solute carrier family 4 member 2
STAT4	chr8	28701285	28701783	499	*	Promoter (<=1kb)	8	28696198	28701319	5122	2	101929402	ENST00000501224.3	0	ENSG00000246339	EXTL3-AS1	EXTL3 antisense RNA 1
STAT4	chr8	30095158	30095656	499	*	Promoter (<=1kb)	8	30095408	30108524	13117	1	23484	ENST00000321250.13	0	ENSG00000104660	LEPROTL1	leptin receptor overlapping transcript like 1
STAT4	chr8	33566404	33566902	499	*	Promoter (<=1kb)	8	33547754	33567128	19375	2	79845	ENST00000256257.2	226	ENSG00000133874	RNF122	ring finger protein 122
STAT4	chr9	15444086	15444584	499	*	Promoter (2-3kb)	9	15447112	15453577	6466	1	6619	ENST00000380799.1	-2528	ENSG00000164975	SNAPC3	small nuclear RNA activating complex polypeptide 3
STAT4	chr9	35605461	35605959	499	*	Promoter (<=1kb)	9	35605491	35610041	4551	1	7016	ENST00000498522.5	0	ENSG00000107140	TESK1	testis associated actin remodelling kinase 1
STAT4	chr9	71769274	71769772	499	*	Promoter (<=1kb)	9	71750001	71768513	18513	2	23670	ENST00000543165.1	-761	ENSG00000135048	CEMIP2	cell migration inducing hyaluronidase 2
STAT4	chr9	76393740	76394238	499	*	Promoter (<=1kb)	9	76385546	76394132	8587	2	55312	ENST00000490113.1	0	ENSG00000135002	RFK	riboflavin kinase
STAT4	chr9	96417899	96418397	499	*	Promoter (<=1kb)	9	96385941	96418370	32430	2	195828	ENST00000375256.5	0	ENSG00000165244	ZNF367	zinc finger protein 367
STAT4	chr9	98255007	98255505	499	*	Promoter (<=1kb)	9	98199029	98255580	56552	2	55357	ENST00000375064.5	75	ENSG00000095383	TBC1D2	TBC1 domain family member 2
STAT4	chr9	101399023	101399521	499	*	Promoter (<=1kb)	9	101399028	101410660	11633	1	7743	ENST00000259395.4	0	ENSG00000136870	ZNF189	zinc finger protein 189
STAT4	chr9	108933554	108934052	499	*	Promoter (<=1kb)	9	108868641	108933953	65313	2	8518	ENST00000537196.1	0	ENSG00000070061	ELP1	elongator complex protein 1
STAT4	chr9	112332791	112333289	499	*	Promoter (<=1kb)	9	112217716	112333026	115311	2	9991	ENST00000458258.5	0	ENSG00000119314	PTBP3	polypyrimidine tract binding protein 3
STAT4	chr9	120713527	120714025	499	*	Promoter (<=1kb)	9	120600811	120714470	113660	2	1955	ENST00000373930.4	445	ENSG00000106780	MEGF9	multiple EGF like domains 9
STAT4	chr9	121201220	121201718	499	*	Promoter (<=1kb)	9	121178133	121201869	23737	2	51552	ENST00000373840.9	151	ENSG00000119396	RAB14	RAB14, member RAS oncogene family
STAT4	chr9	122913115	122913613	499	*	Promoter (<=1kb)	9	122908056	122913323	5268	2	10773	ENST00000373659.4	0	ENSG00000186130	ZBTB6	zinc finger and BTB domain containing 6
STAT4	chr10	5685148	5685646	499	*	Promoter (<=1kb)	10	5684965	5720611	35647	1	54906	ENST00000480839.6	183	ENSG00000108021	TASOR2	transcription activation suppressor family member 2
STAT4	chr10	15168158	15168656	499	*	Promoter (<=1kb)	10	15108294	15168628	60335	2	9397	ENST00000378150.1	0	ENSG00000152465	NMT2	N-myristoyltransferase 2
STAT4	chr10	17643659	17644157	499	*	Promoter (<=1kb)	10	17641284	17643878	2595	2	102723166	ENST00000563601.1	0	ENSG00000260589	STAM-AS1	STAM antisense RNA 1 (head to head)
STAT4	chr10	50623246	50623744	499	*	Promoter (<=1kb)	10	50305600	50623956	318357	2	259230	ENST00000361781.7	212	ENSG00000198964	SGMS1	sphingomyelin synthase 1
STAT4	chr10	73785594	73786092	499	*	Promoter (<=1kb)	10	73785624	73801792	16169	1	23053	ENST00000603114.5	0	ENSG00000214655	ZSWIM8	zinc finger SWIM-type containing 8
STAT4	chr10	75111883	75112381	499	*	Promoter (<=1kb)	10	75111709	75182123	70415	1	142891	ENST00000372687.4	174	ENSG00000156671	SAMD8	sterile alpha motif domain containing 8
STAT4	chr10	80204735	80205233	499	*	Promoter (<=1kb)	10	80181102	80204919	23818	2	311	ENST00000474545.1	0	ENSG00000122359	ANXA11	annexin A11
STAT4	chr10	95655681	95656179	499	*	Promoter (<=1kb)	10	95637093	95656609	19517	2	5832	ENST00000483788.1	430	ENSG00000059573	ALDH18A1	aldehyde dehydrogenase 18 family member A1
STAT4	chr10	96586001	96586499	499	*	Promoter (<=1kb)	10	96518121	96586594	68474	2	56889	ENST00000649367.1	95	ENSG00000077147	TM9SF3	transmembrane 9 superfamily member 3
STAT4	chr10	100987264	100987762	499	*	Promoter (<=1kb)	10	100987367	100993363	5997	1	56652	ENST00000476766.5	0	ENSG00000107815	TWNK	twinkle mtDNA helicase
STAT4	chr10	110008274	110008772	499	*	Promoter (<=1kb)	10	109945559	110008381	62823	2	100505933	ENST00000627565.2	0	ENSG00000203876	ADD3-AS1	ADD3 antisense RNA 1
STAT4	chr10	119595852	119596350	499	*	Promoter (<=1kb)	10	119571802	119596495	24694	2	7073	ENST00000369093.6	145	ENSG00000151923	TIAL1	TIA1 cytotoxic granule associated RNA binding protein like 1
STAT4	chr10	124743463	124743961	499	*	Promoter (<=1kb)	10	124667190	124744269	77080	2	9679	ENST00000280780.6	308	ENSG00000189319	FAM53B	family with sequence similarity 53 member B
STAT4	chr10	125896263	125896761	499	*	Promoter (<=1kb)	10	125867129	125896436	29308	2	55760	ENST00000415732.1	0	ENSG00000089876	DHX32	DEAH-box helicase 32 (putative)
STAT4	chr10	132331407	132331905	499	*	Promoter (<=1kb)	10	132226820	132331847	105028	2	282974	ENST00000368620.2	0	ENSG00000165752	STK32C	serine/threonine kinase 32C
STAT4	chr11	206451	206949	499	*	Promoter (<=1kb)	11	205169	207221	2053	2	51272	ENST00000486280.1	272	ENSG00000177951	BET1L	Bet1 golgi vesicular membrane trafficking protein like
STAT4	chr11	1310010	1310508	499	*	Promoter (<=1kb)	11	1309769	1310707	939	1	255512	ENST00000530897.1	241	ENSG00000255153	TOLLIP-AS1	TOLLIP antisense RNA 1 (head to head)
STAT4	chr11	3856028	3856526	499	*	Promoter (<=1kb)	11	3856062	3856141	80	1	100616453	ENST00000583618.1	0	ENSG00000284525	MIR4687	microRNA 4687
STAT4	chr11	6618577	6619075	499	*	Promoter (<=1kb)	11	6612832	6618891	6060	2	1200	ENST00000643516.1	0	ENSG00000166340	TPP1	tripeptidyl peptidase 1
STAT4	chr11	47176143	47176641	499	*	Promoter (<=1kb)	11	47173759	47176784	3026	2	84364	ENST00000529439.5	143	ENSG00000149182	ARFGAP2	ADP ribosylation factor GTPase activating protein 2
STAT4	chr11	60913631	60914129	499	*	Promoter (<=1kb)	11	60914158	60923443	9286	1	79073	ENST00000227525.8	-29	ENSG00000110108	TMEM109	transmembrane protein 109
STAT4	chr11	61336141	61336639	499	*	Promoter (1-2kb)	11	61337941	61346503	8563	1	26007	ENST00000529479.5	-1302	ENSG00000149476	TKFC	triokinase and FMN cyclase
STAT4	chr11	65110239	65110737	499	*	Promoter (<=1kb)	11	65110482	65111672	1191	1	738	ENST00000530673.1	0	ENSG00000149823	VPS51	VPS51 subunit of GARP complex
STAT4	chr11	85664011	85664509	499	*	Promoter (<=1kb)	11	85660149	85664104	3956	2	58487	ENST00000528561.5	0	ENSG00000137504	CREBZF	CREB/ATF bZIP transcription factor
STAT4	chr11	118914107	118914605	499	*	Promoter (2-3kb)	11	118899937	118911293	11357	2	283149	ENST00000530293.1	-2814	ENSG00000186174	BCL9L	BCL9 like
STAT4	chr12	48350707	48351205	499	*	Promoter (<=1kb)	12	48337180	48350771	13592	2	121274	ENST00000544117.6	0	ENSG00000167528	ZNF641	zinc finger protein 641
STAT4	chr12	53299437	53299935	499	*	Promoter (<=1kb)	12	53299695	53307177	7483	1	60314	ENST00000267103.10	0	ENSG00000139637	C12orf10	chromosome 12 open reading frame 10
STAT4	chr12	53501813	53502311	499	*	Promoter (<=1kb)	12	53502051	53506396	4346	1	6895	ENST00000550407.1	0	ENSG00000139546	TARBP2	TARBP2 subunit of RISC loading complex
STAT4	chr12	64610821	64611319	499	*	Promoter (<=1kb)	12	64610522	64611650	1129	1	283349	ENST00000540088.1	299	ENSG00000153179	RASSF3	Ras association domain family member 3
STAT4	chr12	66130541	66131039	499	*	Promoter (<=1kb)	12	66130751	66134449	3699	1	103625681	ENST00000510317.2	0	ENSG00000239335	LLPH-DT	LLPH divergent transcript
STAT4	chr12	89525237	89525735	499	*	Promoter (<=1kb)	12	89525612	89543313	17702	1	109729146	ENST00000655646.1	0	NA	POC1B-AS1	POC1B antisense RNA 1
STAT4	chr12	93442375	93442873	499	*	Promoter (<=1kb)	12	93405684	93441947	36264	2	7334	ENST00000318066.7	-428	ENSG00000177889	UBE2N	ubiquitin conjugating enzyme E2 N
STAT4	chr12	95003482	95003980	499	*	Promoter (<=1kb)	12	94897055	95003660	106606	2	55967	ENST00000552205.5	0	ENSG00000184752	NDUFA12	NADH:ubiquinone oxidoreductase subunit A12
STAT4	chr12	96906965	96907463	499	*	Promoter (<=1kb)	12	96907223	96953777	46555	1	121441	ENST00000266742.8	0	ENSG00000139350	NEDD1	NEDD1 gamma-tubulin ring complex targeting factor
STAT4	chr12	103804888	103805386	499	*	Promoter (2-3kb)	12	103796893	103802401	5509	2	51559	ENST00000465502.1	-2487	ENSG00000111696	NT5DC3	5'-nucleotidase domain containing 3
STAT4	chr12	124566950	124567448	499	*	Promoter (<=1kb)	12	124346593	124567464	220872	2	9612	ENST00000458234.5	16	ENSG00000196498	NCOR2	nuclear receptor corepressor 2
STAT4	chr14	49852279	49852777	499	*	Promoter (<=1kb)	14	49820096	49852780	32685	2	9147	ENST00000557380.5	3	ENSG00000165525	NEMF	nuclear export mediator factor
STAT4	chr14	52730366	52730864	499	*	Promoter (<=1kb)	14	52730180	52774941	44762	1	6815	ENST00000442123.6	186	ENSG00000198252	STYX	serine/threonine/tyrosine interacting protein
STAT4	chr14	59188921	59189419	499	*	Promoter (<=1kb)	14	59188699	59291508	102810	1	23002	ENST00000556135.1	222	ENSG00000100592	DAAM1	dishevelled associated activator of morphogenesis 1
STAT4	chr15	31328334	31328832	499	*	Promoter (<=1kb)	15	31327567	31435586	108020	1	51621	ENST00000558921.1	767	ENSG00000169926	KLF13	Kruppel like factor 13
STAT4	chr15	38454630	38455128	499	*	Promoter (<=1kb)	15	38454154	38483665	29512	1	283742	ENST00000491535.5	476	ENSG00000171262	FAM98B	family with sequence similarity 98 member B
STAT4	chr15	41417311	41417809	499	*	Promoter (<=1kb)	15	41417132	41452994	35863	1	23168	ENST00000462276.1	179	ENSG00000137815	RTF1	RTF1 homolog, Paf1/RNA polymerase II complex component
STAT4	chr15	41827247	41827745	499	*	Promoter (<=1kb)	15	41828092	41837581	9490	1	100137047	ENST00000397299.9	-347	ENSG00000243789	JMJD7	jumonji domain containing 7
STAT4	chr15	43792430	43792928	499	*	Promoter (<=1kb)	15	43792839	43794046	1208	1	10169	ENST00000409614.1	0	ENSG00000140264	SERF2	small EDRK-rich factor 2
STAT4	chr15	44537487	44537985	499	*	Promoter (<=1kb)	15	44537183	44561447	24265	1	8669	ENST00000535391.5	304	ENSG00000104131	EIF3J	eukaryotic translation initiation factor 3 subunit J
STAT4	chr15	44662933	44663431	499	*	Promoter (<=1kb)	15	44563121	44663647	100527	2	80208	ENST00000427534.6	216	ENSG00000104133	SPG11	SPG11 vesicle trafficking associated, spatacsin
STAT4	chr15	51737418	51737916	499	*	Promoter (<=1kb)	15	51723011	51737655	14645	2	256586	ENST00000267838.7	0	ENSG00000140280	LYSMD2	LysM domain containing 2
STAT4	chr15	58749154	58749652	499	*	Promoter (<=1kb)	15	58596872	58749594	152723	2	102	ENST00000402627.5	0	ENSG00000137845	ADAM10	ADAM metallopeptidase domain 10
STAT4	chr15	67542413	67542911	499	*	Promoter (<=1kb)	15	67542703	67807114	264412	1	5607	ENST00000178640.10	0	ENSG00000137764	MAP2K5	mitogen-activated protein kinase kinase 5
STAT4	chr15	68817943	68818441	499	*	Promoter (<=1kb)	15	68818221	68946122	127902	1	246777	ENST00000560188.1	0	ENSG00000258484	SPESP1	sperm equatorial segment protein 1
STAT4	chr15	75455068	75455566	499	*	Promoter (<=1kb)	15	75414252	75455026	40775	2	25942	ENST00000562776.5	-42	ENSG00000169375	SIN3A	SIN3 transcription regulator family member A
STAT4	chr15	76904570	76905068	499	*	Promoter (<=1kb)	15	76705926	76905279	199354	2	49855	ENST00000565970.5	211	ENSG00000140386	SCAPER	S-phase cyclin A associated protein in the ER
STAT4	chr15	78437315	78437813	499	*	Promoter (<=1kb)	15	78437431	78465264	27834	1	3658	ENST00000560840.5	0	ENSG00000136381	IREB2	iron responsive element binding protein 2
STAT4	chr15	90388427	90388925	499	*	Promoter (<=1kb)	15	90388355	90391932	3578	1	8826	ENST00000559809.2	72	ENSG00000140575	IQGAP1	IQ motif containing GTPase activating protein 1
STAT4	chr15	100602992	100603490	499	*	Promoter (<=1kb)	15	100580899	100603230	22332	2	55180	ENST00000559827.1	0	ENSG00000140471	LINS1	lines homolog 1
STAT4	chr16	353233	353731	499	*	Promoter (<=1kb)	16	287440	352723	65284	2	8312	ENST00000262320.8	-510	ENSG00000103126	AXIN1	axin 1
STAT4	chr16	526632	527130	499	*	Promoter (<=1kb)	16	525155	527407	2253	2	64493	ENST00000622160.1	277	NA	LINC00235	long intergenic non-protein coding RNA 235
STAT4	chr16	528097	528595	499	*	Promoter (<=1kb)	16	527823	548209	20387	1	6650	ENST00000568988.5	274	ENSG00000103326	CAPN15	calpain 15
STAT4	chr16	970290	970788	499	*	Promoter (<=1kb)	16	854512	970866	116355	2	64788	ENST00000568897.5	78	ENSG00000103227	LMF1	lipase maturation factor 1
STAT4	chr16	1413873	1414371	499	*	Promoter (<=1kb)	16	1403208	1414078	10871	2	64718	ENST00000566707.1	0	ENSG00000059145	UNKL	unk like zinc finger
STAT4	chr16	1991149	1991647	499	*	Promoter (<=1kb)	16	1991124	1993374	2251	1	9143	ENST00000562045.1	25	ENSG00000127561	SYNGR3	synaptogyrin 3
STAT4	chr16	2047007	2047505	499	*	Promoter (<=1kb)	16	2039852	2047743	7892	2	4913	ENST00000561841.1	238	ENSG00000065057	NTHL1	nth like DNA glycosylase 1
STAT4	chr16	4625157	4625655	499	*	Promoter (<=1kb)	16	4624961	4689039	64079	1	23295	ENST00000586183.5	196	ENSG00000102858	MGRN1	mahogunin ring finger 1
STAT4	chr16	4693952	4694450	499	*	Promoter (<=1kb)	16	4693761	4695292	1532	1	84309	ENST00000590460.1	191	ENSG00000168101	NUDT16L1	nudix hydrolase 16 like 1
STAT4	chr16	9092359	9092857	499	*	Promoter (<=1kb)	16	9092191	9113181	20991	1	29035	ENST00000574285.2	168	ENSG00000182831	C16orf72	chromosome 16 open reading frame 72
STAT4	chr16	11915029	11915527	499	*	Promoter (<=1kb)	16	11887607	11915210	27604	2	2935	ENST00000568849.5	0	ENSG00000103342	GSPT1	G1 to S phase transition 1
STAT4	chr16	19717998	19718496	499	*	Promoter (<=1kb)	16	19718279	19856641	138363	1	124152	ENST00000564955.5	0	ENSG00000174628	IQCK	IQ motif containing K
STAT4	chr16	68261472	68261970	499	*	Promoter (2-3kb)	16	68264516	68301823	37308	1	9057	ENST00000618043.4	-2546	ENSG00000103064	SLC7A6	solute carrier family 7 member 6
STAT4	chr16	71883987	71884485	499	*	Promoter (<=1kb)	16	71859680	71884172	24493	2	55565	ENST00000568961.5	0	ENSG00000102984	ZNF821	zinc finger protein 821
STAT4	chr16	81738776	81739274	499	*	Promoter (<=1kb)	16	81739097	81859163	120067	1	5336	ENST00000565054.5	0	ENSG00000197943	PLCG2	phospholipase C gamma 2
STAT4	chr17	997085	997583	499	*	Promoter (<=1kb)	17	997129	1003671	6543	1	29928	ENST00000327158.5	0	ENSG00000177370	TIMM22	translocase of inner mitochondrial membrane 22
STAT4	chr17	2711047	2711545	499	*	Promoter (<=1kb)	17	2703406	2711198	7793	2	23277	ENST00000576309.5	0	ENSG00000132361	CLUH	clustered mitochondria homolog
STAT4	chr17	3723612	3724110	499	*	Promoter (<=1kb)	17	3714628	3723837	9210	2	3682	ENST00000572179.5	0	ENSG00000083457	ITGAE	integrin subunit alpha E
STAT4	chr17	4823304	4823802	499	*	Promoter (1-2kb)	17	4821640	4822795	1156	1	5338	ENST00000575945.1	1664	ENSG00000129219	PLD2	phospholipase D2
STAT4	chr17	4986881	4987379	499	*	Promoter (<=1kb)	17	4967997	4987112	19116	2	23125	ENST00000414043.7	0	ENSG00000108509	CAMTA2	calmodulin binding transcription activator 2
STAT4	chr17	7238423	7238921	499	*	Promoter (<=1kb)	17	7236290	7238882	2593	2	79142	ENST00000573826.5	0	ENSG00000040633	PHF23	PHD finger protein 23
STAT4	chr17	7308082	7308580	499	*	Promoter (<=1kb)	17	7308371	7312455	4085	1	1984	ENST00000416016.2	0	ENSG00000132507	EIF5A	eukaryotic translation initiation factor 5A
STAT4	chr17	7315171	7315669	499	*	Promoter (<=1kb)	17	7312659	7315321	2663	2	2874	ENST00000572172.5	0	ENSG00000132522	GPS2	G protein pathway suppressor 2
STAT4	chr17	9575613	9576111	499	*	Promoter (<=1kb)	17	9250471	9575820	325350	2	9482	ENST00000306357.9	0	ENSG00000170310	STX8	syntaxin 8
STAT4	chr17	12789222	12789720	499	*	Promoter (<=1kb)	17	12789498	12991643	202146	1	9912	ENST00000379672.10	0	ENSG00000006740	ARHGAP44	Rho GTPase activating protein 44
STAT4	chr17	16439398	16439896	499	*	Promoter (<=1kb)	17	16439505	16439576	72	1	692087	ENST00000365172.1	0	NA	SNORD49B	small nucleolar RNA, C/D box 49B
STAT4	chr17	18087597	18088095	499	*	Promoter (<=1kb)	17	18087892	18099210	11319	1	1819	ENST00000577771.5	0	ENSG00000108591	DRG2	developmentally regulated GTP binding protein 2
STAT4	chr17	28334801	28335299	499	*	Promoter (<=1kb)	17	28328887	28335435	6549	2	90410	ENST00000578122.5	136	ENSG00000109083	IFT20	intraflagellar transport 20
STAT4	chr17	40320142	40320640	499	*	Promoter (1-2kb)	17	40318285	40357643	39359	1	5914	ENST00000425707.7	1857	ENSG00000131759	RARA	retinoic acid receptor alpha
STAT4	chr17	42901816	42902314	499	*	Promoter (1-2kb)	17	42900812	42904239	3428	1	2538	ENST00000588481.1	1004	ENSG00000131482	G6PC	glucose-6-phosphatase catalytic subunit
STAT4	chr17	44198529	44199027	499	*	Promoter (<=1kb)	17	44196941	44198511	1571	2	56970	ENST00000590169.5	-18	ENSG00000087152	ATXN7L3	ataxin 7 like 3
STAT4	chr17	45315516	45316014	499	*	Promoter (1-2kb)	17	45263119	45317020	53902	2	9020	ENST00000344686.8	1006	ENSG00000006062	MAP3K14	mitogen-activated protein kinase kinase kinase 14
STAT4	chr17	49361141	49361639	499	*	Promoter (<=1kb)	17	49361150	49367596	6447	1	102724596	ENST00000502823.6	0	NA	LOC102724596	uncharacterized LOC102724596
STAT4	chr17	51259611	51260109	499	*	Promoter (<=1kb)	17	51177425	51260049	82625	2	54799	ENST00000586178.6	0	ENSG00000011258	MBTD1	mbt domain containing 1
STAT4	chr17	54968467	54968965	499	*	Promoter (<=1kb)	17	54951902	54968653	16752	2	1353	ENST00000576370.5	0	ENSG00000166260	COX11	cytochrome c oxidase copper chaperone COX11
STAT4	chr17	62477858	62478356	499	*	Promoter (<=1kb)	17	62478066	62560034	81969	1	11011	ENST00000580705.5	0	ENSG00000146872	TLK2	tousled like kinase 2
STAT4	chr17	65055637	65056135	499	*	Promoter (<=1kb)	17	65013788	65055774	41987	2	10672	ENST00000541118.1	0	ENSG00000120063	GNA13	G protein subunit alpha 13
STAT4	chr17	75514803	75515301	499	*	Promoter (<=1kb)	17	75513728	75515260	1533	2	57513	ENST00000580075.1	0	ENSG00000177303	CASKIN2	CASK interacting protein 2
STAT4	chr18	23585837	23586335	499	*	Promoter (<=1kb)	18	23539730	23586487	46758	2	4864	ENST00000540608.5	152	ENSG00000141458	NPC1	NPC intracellular cholesterol transporter 1
STAT4	chr18	59140237	59140735	499	*	Promoter (<=1kb)	18	59139899	59158832	18934	1	90701	ENST00000588875.2	338	ENSG00000166562	SEC11C	SEC11 homolog C, signal peptidase complex subunit
STAT4	chr18	62522122	62522620	499	*	Promoter (<=1kb)	18	62523025	62578579	55555	1	54877	ENST00000269499.10	-405	ENSG00000141664	ZCCHC2	zinc finger CCHC-type containing 2
STAT4	chr19	982650	983148	499	*	Promoter (1-2kb)	19	984271	994570	10300	1	57418	ENST00000585809.5	-1123	ENSG00000065268	WDR18	WD repeat domain 18
STAT4	chr19	1274889	1275387	499	*	Promoter (<=1kb)	19	1275530	1279228	3699	1	55009	ENST00000409293.6	-143	ENSG00000228300	FAM174C	family with sequence similarity 174 member C
STAT4	chr19	10566747	10567245	499	*	Promoter (<=1kb)	19	10559810	10566031	6222	2	65095	ENST00000432197.5	-716	ENSG00000129347	KRI1	KRI1 homolog
STAT4	chr19	19192948	19193446	499	*	Promoter (<=1kb)	19	19192970	19197663	4694	1	8625	ENST00000545522.2	0	ENSG00000064490	RFXANK	regulatory factor X associated ankyrin containing protein
STAT4	chr19	51368086	51368584	499	*	Promoter (<=1kb)	19	51350373	51368099	17727	2	2109	ENST00000600067.1	0	ENSG00000105379	ETFB	electron transfer flavoprotein subunit beta
STAT4	chr21	17818705	17819203	499	*	Promoter (<=1kb)	21	17795208	17819019	23812	2	54149	ENST00000405964.2	0	ENSG00000154642	C21orf91	chromosome 21 open reading frame 91
STAT4	chr22	23147860	23148358	499	*	Promoter (1-2kb)	22	23150113	23156311	6199	1	9609	ENST00000420895.1	-1755	ENSG00000100228	RAB36	RAB36, member RAS oncogene family
STAT4	chr22	23717126	23717624	499	*	Promoter (<=1kb)	22	23638487	23717321	78835	2	91316	ENST00000451837.5	0	ENSG00000228315	GUSBP11	GUSB pseudogene 11
STAT4	chr22	30326245	30326743	499	*	Promoter (<=1kb)	22	30291993	30326901	34909	2	83874	ENST00000403477.7	158	ENSG00000099992	TBC1D10A	TBC1 domain family member 10A
STAT4	chr22	41834244	41834742	499	*	Promoter (<=1kb)	22	41831215	41834665	3451	2	112637020	ENST00000333487.2	0	ENSG00000184068	SREBF2-AS1	SREBF2 antisense RNA 1
STAT5A	chr1	1136434	1136932	499	*	Promoter (<=1kb)	1	1137017	1144056	7040	1	254099	ENST00000416774.1	-85	ENSG00000223823	LINC01342	long intergenic non-protein coding RNA 1342
STAT5A	chr1	3454809	3455307	499	*	Promoter (<=1kb)	1	3454665	3481113	26449	1	27237	ENST00000378378.9	144	ENSG00000130762	ARHGEF16	Rho guanine nucleotide exchange factor 16
STAT5A	chr1	6701653	6702151	499	*	Promoter (<=1kb)	1	6634170	6701816	67647	2	55735	ENST00000377577.10	0	ENSG00000007923	DNAJC11	DnaJ heat shock protein family (Hsp40) member C11
STAT5A	chr1	11984061	11984559	499	*	Promoter (2-3kb)	1	11981992	11992673	10682	1	9927	ENST00000412236.1	2069	ENSG00000116688	MFN2	mitofusin 2
STAT5A	chr1	29121131	29121629	499	*	Promoter (<=1kb)	1	29119434	29122501	3068	2	399474	ENST00000420504.2	872	ENSG00000253304	TMEM200B	transmembrane protein 200B
STAT5A	chr1	43357977	43358475	499	*	Promoter (<=1kb)	1	43358981	43363203	4223	1	991	ENST00000310955.11	-506	ENSG00000117399	CDC20	cell division cycle 20
STAT5A	chr1	207748674	207749172	499	*	Promoter (2-3kb)	1	207752057	207795513	43457	1	4179	ENST00000322875.8	-2885	ENSG00000117335	CD46	CD46 molecule
STAT5A	chr1	230714108	230714606	499	*	Promoter (<=1kb)	1	230702523	230714122	11600	2	183	ENST00000366667.5	0	ENSG00000135744	AGT	angiotensinogen
STAT5A	chr2	98084792	98085290	499	*	Promoter (1-2kb)	2	98087116	98313299	226184	1	200403	ENST00000432242.5	-1826	ENSG00000168658	VWA3B	von Willebrand factor A domain containing 3B
STAT5A	chr2	128090878	128091376	499	*	Promoter (<=1kb)	2	128091200	128108054	16855	1	56886	ENST00000430075.5	0	ENSG00000136731	UGGT1	UDP-glucose glycoprotein glucosyltransferase 1
STAT5A	chr2	187554224	187554722	499	*	Promoter (<=1kb)	2	187464230	187554435	90206	2	7035	ENST00000233156.9	0	ENSG00000003436	TFPI	tissue factor pathway inhibitor
STAT5A	chr2	190181158	190181656	499	*	Promoter (<=1kb)	2	190180955	190200214	19260	1	84281	ENST00000443551.2	203	ENSG00000187699	C2orf88	chromosome 2 open reading frame 88
STAT5A	chr2	218264049	218264547	499	*	Promoter (1-2kb)	2	218264181	218265921	1741	2	14	ENST00000494720.5	1374	ENSG00000127837	AAMP	angio associated migratory cell protein
STAT5A	chr2	222424233	222424731	499	*	Promoter (<=1kb)	2	222424543	222562621	138079	1	130367	ENST00000321276.8	0	ENSG00000163082	SGPP2	sphingosine-1-phosphate phosphatase 2
STAT5A	chr3	45146176	45146674	499	*	Promoter (<=1kb)	3	45082277	45146378	64102	2	64866	ENST00000296129.6	0	ENSG00000163814	CDCP1	CUB domain containing protein 1
STAT5A	chr3	46812383	46812881	499	*	Promoter (<=1kb)	3	46712115	46812574	100460	2	29122	ENST00000460241.2	0	ENSG00000283706	PRSS50	serine protease 50
STAT5A	chr3	51669201	51669699	499	*	Promoter (1-2kb)	3	51671175	51704018	32844	1	51368	ENST00000489026.5	-1476	ENSG00000164081	TEX264	testis expressed 264, ER-phagy receptor
STAT5A	chr3	52531764	52532262	499	*	Promoter (<=1kb)	3	52528913	52532514	3602	2	64943	ENST00000490681.1	252	ENSG00000168268	NT5DC2	5'-nucleotidase domain containing 2
STAT5A	chr3	125003352	125003850	499	*	Promoter (1-2kb)	3	124967477	125002020	34544	2	57493	ENST00000487661.1	-1332	ENSG00000173706	HEG1	heart development protein with EGF like domains 1
STAT5A	chr4	6696133	6696631	499	*	Promoter (2-3kb)	4	6693878	6697170	3293	1	6286	ENST00000513778.1	2255	ENSG00000163993	S100P	S100 calcium binding protein P
STAT5A	chr5	174503779	174504277	499	*	Promoter (<=1kb)	5	174503815	174520665	16851	1	101928176	ENST00000511707.5	0	ENSG00000249306	LINC01411	long intergenic non-protein coding RNA 1411
STAT5A	chr6	10404097	10404595	499	*	Promoter (<=1kb)	6	10404502	10407928	3427	1	109729173	ENST00000645232.1	0	ENSG00000285278	TFAP2A-AS2	TFAP2A antisense RNA 2
STAT5A	chr6	26520981	26521479	499	*	Promoter (<=1kb)	6	26521709	26527404	5696	1	493812	ENST00000411553.3	-230	ENSG00000228223	HCG11	HLA complex group 11
STAT5A	chr6	57046414	57046912	499	*	Promoter (<=1kb)	6	57046532	57055239	8708	1	57691	ENST00000545356.5	0	ENSG00000168116	KIAA1586	KIAA1586
STAT5A	chr6	167677917	167678415	499	*	Promoter (<=1kb)	6	167666840	167679270	12431	2	401286	ENST00000609107.1	855	ENSG00000272549	LINC02538	long intergenic non-protein coding RNA 2538
STAT5A	chr7	1473988	1474486	499	*	Promoter (<=1kb)	7	1471133	1473150	2018	2	26173	ENST00000483196.1	-838	ENSG00000164880	INTS1	integrator complex subunit 1
STAT5A	chr7	99473236	99473734	499	*	Promoter (<=1kb)	7	99472935	99482326	9392	1	285989	ENST00000465438.1	301	ENSG00000198556	ZNF789	zinc finger protein 789
STAT5A	chr7	151123862	151124360	499	*	Promoter (<=1kb)	7	151123622	151138286	14665	1	116988	ENST00000485904.5	240	ENSG00000133612	AGAP3	ArfGAP with GTPase domain, ankyrin repeat and PH domain 3
STAT5A	chr7	157010537	157011035	499	*	Promoter (<=1kb)	7	157004854	157010663	5810	2	3110	ENST00000252971.11	0	ENSG00000130675	MNX1	motor neuron and pancreas homeobox 1
STAT5A	chr9	94554303	94554801	499	*	Promoter (<=1kb)	9	94555054	94603990	48937	1	101928099	ENST00000647389.1	-253	NA	PCAT7	prostate cancer associated transcript 7
STAT5A	chr9	97038998	97039496	499	*	Promoter (<=1kb)	9	97029677	97039142	9466	2	1515	ENST00000259470.6	0	ENSG00000136943	CTSV	cathepsin V
STAT5A	chr10	50882508	50883006	499	*	Promoter (2-3kb)	10	50799409	50885627	86219	2	29974	ENST00000373997.8	2621	ENSG00000148584	A1CF	APOBEC1 complementation factor
STAT5A	chr10	70774978	70775476	499	*	Promoter (2-3kb)	10	70771240	70772339	1100	2	219793	ENST00000394982.2	-2639	ENSG00000166220	TBATA	thymus, brain and testes associated
STAT5A	chr10	90871151	90871649	499	*	Promoter (<=1kb)	10	90871716	90902190	30475	1	10556	ENST00000371703.7	-67	ENSG00000148688	RPP30	ribonuclease P/MRP subunit p30
STAT5A	chr10	104274654	104275152	499	*	Promoter (<=1kb)	10	104274898	104299414	24517	1	119391	ENST00000473401.5	0	ENSG00000065621	GSTO2	glutathione S-transferase omega 2
STAT5A	chr11	394938	395436	499	*	Promoter (<=1kb)	11	394243	397312	3070	1	11187	ENST00000531857.1	695	ENSG00000184363	PKP3	plakophilin 3
STAT5A	chr11	612485	612983	499	*	Promoter (<=1kb)	11	612588	613591	1004	2	3665	ENST00000531912.1	608	ENSG00000185507	IRF7	interferon regulatory factor 7
STAT5A	chr11	1051009	1051507	499	*	Promoter (1-2kb)	11	1049880	1055749	5870	1	101927503	ENST00000534584.2	1129	ENSG00000254872	LINC02688	long intergenic non-protein coding RNA 2688
STAT5A	chr11	77994674	77995172	499	*	Promoter (<=1kb)	11	77878720	77994671	115952	2	92105	ENST00000433818.6	-3	ENSG00000149262	INTS4	integrator complex subunit 4
STAT5A	chr11	78023051	78023549	499	*	Promoter (<=1kb)	11	78015715	78023276	7562	2	65987	ENST00000353172.6	0	ENSG00000151364	KCTD14	potassium channel tetramerization domain containing 14
STAT5A	chr11	108591871	108592369	499	*	Promoter (1-2kb)	11	108508949	108593738	84790	2	23086	ENST00000525344.5	1369	ENSG00000110723	EXPH5	exophilin 5
STAT5A	chr12	1576802	1577300	499	*	Promoter (2-3kb)	12	1574657	1646367	71711	1	81029	ENST00000537031.5	2145	ENSG00000111186	WNT5B	Wnt family member 5B
STAT5A	chr12	97462571	97463069	499	*	Promoter (<=1kb)	12	97462823	97565033	102211	1	196475	ENST00000654331.1	0	ENSG00000255794	RMST	rhabdomyosarcoma 2 associated transcript
STAT5A	chr14	22819594	22820092	499	*	Promoter (<=1kb)	14	22773222	22819796	46575	2	9056	ENST00000285850.11	0	ENSG00000155465	SLC7A7	solute carrier family 7 member 7
STAT5A	chr15	84817029	84817527	499	*	Promoter (<=1kb)	15	84816680	84873482	56803	1	57538	ENST00000258888.5	349	ENSG00000136383	ALPK3	alpha kinase 3
STAT5A	chr15	89806462	89806960	499	*	Promoter (1-2kb)	15	89804277	89805372	1096	2	290	ENST00000560028.1	-1090	ENSG00000166825	ANPEP	alanyl aminopeptidase, membrane
STAT5A	chr16	740787	741285	499	*	Promoter (<=1kb)	16	729765	740997	11233	2	64428	ENST00000251588.7	0	ENSG00000103245	CIAO3	cytosolic iron-sulfur assembly component 3
STAT5A	chr16	2027676	2028174	499	*	Promoter (<=1kb)	16	2026928	2038489	11562	1	9351	ENST00000432365.6	748	ENSG00000065054	SLC9A3R2	SLC9A3 regulator 2
STAT5A	chr16	4957977	4958475	499	*	Promoter (<=1kb)	16	4958330	5019157	60828	1	9717	ENST00000251170.12	0	ENSG00000103184	SEC14L5	SEC14 like lipid binding 5
STAT5A	chr16	70753097	70753595	499	*	Promoter (1-2kb)	16	70755035	70773242	18208	1	100130894	ENST00000398177.2	-1440	ENSG00000214353	VAC14-AS1	VAC14 antisense RNA 1
STAT5A	chr17	732276	732774	499	*	Promoter (<=1kb)	17	732412	740586	8175	1	79850	ENST00000574327.1	0	ENSG00000167695	TLCD3A	TLC domain containing 3A
STAT5A	chr17	1643184	1643682	499	*	Promoter (<=1kb)	17	1640581	1644519	3939	2	8578	ENST00000574545.1	837	ENSG00000074660	SCARF1	scavenger receptor class F member 1
STAT5A	chr17	5111766	5112264	499	*	Promoter (<=1kb)	17	5111932	5114377	2446	1	101928000	ENST00000413077.1	0	ENSG00000234327	LOC101928000	uncharacterized LOC101928000
STAT5A	chr17	40443146	40443644	499	*	Promoter (<=1kb)	17	40443450	40457725	14276	1	3487	ENST00000269593.5	0	ENSG00000141753	IGFBP4	insulin like growth factor binding protein 4
STAT5A	chr17	74737226	74737724	499	*	Promoter (<=1kb)	17	74737230	74747335	10106	1	326624	ENST00000392612.7	0	ENSG00000172794	RAB37	RAB37, member RAS oncogene family
STAT5A	chr17	76585918	76586416	499	*	Promoter (<=1kb)	17	76573342	76586030	12689	2	10610	ENST00000585736.1	0	ENSG00000070731	ST6GALNAC2	ST6 N-acetylgalactosaminide alpha-2,6-sialyltransferase 2
STAT5A	chr19	1122962	1123460	499	*	Promoter (2-3kb)	19	1117396	1120128	2733	2	22904	ENST00000590446.2	-2834	ENSG00000064932	SBNO2	strawberry notch homolog 2
STAT5A	chr19	6458876	6459374	499	*	Promoter (<=1kb)	19	6443562	6459735	16174	2	79085	ENST00000334510.9	361	ENSG00000125648	SLC25A23	solute carrier family 25 member 23
STAT5A	chr19	6766510	6767008	499	*	Promoter (<=1kb)	19	6754906	6767425	12520	2	10045	ENST00000597254.1	417	ENSG00000125731	SH2D3A	SH2 domain containing 3A
STAT5A	chr19	11262285	11262783	499	*	Promoter (<=1kb)	19	11199295	11262524	63230	2	57572	ENST00000294618.12	0	ENSG00000130158	DOCK6	dedicator of cytokinesis 6
STAT5A	chr19	16062655	16063153	499	*	Promoter (2-3kb)	19	16065737	16066312	576	1	105372292	ENST00000585520.1	-2584	ENSG00000267517	LINC01855	long intergenic non-protein coding RNA 1855
STAT5A	chr19	17292703	17293201	499	*	Promoter (<=1kb)	19	17292633	17306543	13911	1	64981	ENST00000600434.5	70	ENSG00000130312	MRPL34	mitochondrial ribosomal protein L34
STAT5A	chr19	17317320	17317818	499	*	Promoter (1-2kb)	19	17315772	17319719	3948	1	79016	ENST00000594501.1	1548	ENSG00000130311	DDA1	DET1 and DDB1 associated 1
STAT5A	chr19	18224393	18224891	499	*	Promoter (<=1kb)	19	18210543	18224493	13951	2	5143	ENST00000447275.7	0	ENSG00000105650	PDE4C	phosphodiesterase 4C
STAT5A	chr19	35107396	35107894	499	*	Promoter (<=1kb)	19	35106510	35124297	17788	1	5349	ENST00000648240.1	886	ENSG00000089356	FXYD3	FXYD domain containing ion transport regulator 3
STAT5A	chr19	35879704	35880202	499	*	Promoter (<=1kb)	19	35879227	35879791	565	1	333	ENST00000591165.1	477	ENSG00000105290	APLP1	amyloid beta precursor like protein 1
STAT5A	chr19	45864019	45864517	499	*	Promoter (<=1kb)	19	45864326	45873797	9472	1	3171	ENST00000302177.3	0	ENSG00000170608	FOXA3	forkhead box A3
STAT5A	chr19	48574576	48575074	499	*	Promoter (<=1kb)	19	48575540	48599425	23886	1	6820	ENST00000323090.4	-466	ENSG00000088002	SULT2B1	sulfotransferase family 2B member 1
STAT5A	chr19	48675308	48675806	499	*	Promoter (2-3kb)	19	48661965	48673081	11117	2	126147	ENST00000596844.5	-2227	ENSG00000142233	NTN5	netrin 5
STAT5A	chr19	54463579	54464077	499	*	Promoter (<=1kb)	19	54461732	54463778	2047	2	94059	ENST00000611161.2	0	ENSG00000275183	LENG9	leukocyte receptor cluster member 9
STAT5A	chr19	54470504	54471002	499	*	Promoter (2-3kb)	19	54471506	54473171	1666	2	148170	ENST00000472703.1	2169	ENSG00000167617	CDC42EP5	CDC42 effector protein 5
STAT5A	chr22	17266419	17266917	499	*	Promoter (<=1kb)	22	17256859	17266733	9875	2	27442	ENST00000428828.1	0	ENSG00000241832	CECR3	cat eye syndrome chromosome region, candidate 3
STAT5A	chrX	20265134	20265632	499	*	Promoter (<=1kb)	23	20154787	20265617	110831	2	6197	ENST00000647265.1	0	ENSG00000177189	RPS6KA3	ribosomal protein S6 kinase A3
STAT5A	chrX	41333884	41334382	499	*	Promoter (<=1kb)	23	41333913	41350224	16312	1	1654	ENST00000457138.7	0	ENSG00000215301	DDX3X	DEAD-box helicase 3 X-linked
STAT5A	chrX	49269432	49269930	499	*	Promoter (<=1kb)	23	49265612	49269630	4019	2	110437700	ENST00000650666.1	0	NA	FLICR	FOXP3 regulating long intergenic non-coding RNA
STAT5A	chrX	50067314	50067812	499	*	Promoter (<=1kb)	23	50067576	50092406	24831	1	1184	ENST00000376108.7	0	ENSG00000171365	CLCN5	chloride voltage-gated channel 5
STAT5A	chrX	53082007	53082505	499	*	Promoter (<=1kb)	23	53082367	53086413	4047	1	64061	ENST00000553557.5	0	ENSG00000184205	TSPYL2	TSPY like 2
STAT5A	chrX	151974501	151974999	499	*	Promoter (<=1kb)	23	151953124	151974676	21553	2	2564	ENST00000370328.4	0	ENSG00000102287	GABRE	gamma-aminobutyric acid type A receptor epsilon subunit
STAT5B	chr1	205370712	205371210	499	*	Promoter (2-3kb)	1	205373252	205387440	14189	1	284576	ENST00000447832.1	-2042	ENSG00000226235	LEMD1-AS1	LEMD1 antisense RNA 1
STAT5B	chr1	218459844	218460342	499	*	Promoter (<=1kb)	1	218459265	218525978	66714	1	440714	ENST00000663551.1	579	ENSG00000228208	C1orf143	chromosome 1 open reading frame 143 (putative)
STAT5B	chr2	131681546	131682044	499	*	Promoter (<=1kb)	2	131682475	131767404	84930	1	29798	ENST00000657415.1	-431	ENSG00000287151	C2orf27A	chromosome 2 open reading frame 27A
STAT5B	chr2	134253769	134254267	499	*	Promoter (<=1kb)	2	134254072	134454621	200550	1	4249	ENST00000281923.4	0	ENSG00000152127	MGAT5	alpha-1,6-mannosylglycoprotein 6-beta-N-acetylglucosaminyltransferase
STAT5B	chr3	171811110	171811608	499	*	Promoter (<=1kb)	3	171788581	171810950	22370	2	5337	ENST00000497307.1	-160	ENSG00000075651	PLD1	phospholipase D1
STAT5B	chr5	75049774	75050272	499	*	Promoter (2-3kb)	5	75027562	75052770	25209	2	51301	ENST00000652361.1	2498	ENSG00000176928	GCNT4	glucosaminyl (N-acetyl) transferase 4
STAT5B	chr6	35058951	35059449	499	*	Promoter (<=1kb)	6	35058248	35081053	22806	1	23294	ENST00000470698.1	703	ENSG00000064999	ANKS1A	ankyrin repeat and sterile alpha motif domain containing 1A
[truncated: 455 more rows]
