# Supplementary material for: PLXNC1: A Novel Potential Immune-Related Target for Stomach Adenocarcinoma
Source: Front Cell Dev Biol. 2021 Jul 2;9:662707. doi: 10.3389/fcell.2021.662707 (PMC8283001; doi:10.3389/fcell.2021.662707)
Supplement: Supplementary Table 8 — The Pearson correlation analysis between PLXNC1 and the top 10 TF genes with chromatin accessibility at mRNA expression level. [file Data_Sheet_3.CSV]

ID	TCGA-HU-8238-11A-01R-2343-13	TCGA-HU-A4GP-11A-21R-A251-31	TCGA-CG-5728-11A-01R-1602-13	TCGA-HU-A4GN-11A-12R-A251-31	TCGA-HU-A4GH-11A-11R-A36D-31	TCGA-IN-AB1X-11A-21R-A39E-31	TCGA-CG-5722-11A-02R-1602-13	TCGA-HU-A4GC-11A-11R-A251-31	TCGA-BR-7715-11A-01R-2055-13	TCGA-BR-7704-11A-01R-2055-13	TCGA-CG-5720-11A-01R-1602-13	TCGA-BR-8060-11A-01R-2343-13	TCGA-BR-6802-11A-01R-1884-13	TCGA-BR-7717-11A-01R-2055-13	TCGA-IP-7968-11A-01R-2203-13	TCGA-CG-5730-11A-01R-1602-13	TCGA-BR-6454-11A-01R-1802-13	TCGA-CG-5721-11A-01R-1602-13	TCGA-BR-7851-11A-01R-2203-13	TCGA-CG-5734-11A-01R-1602-13	TCGA-IN-8663-11A-01R-2402-13	TCGA-BR-6457-11A-01R-1802-13	TCGA-IN-7806-11A-01R-2055-13	TCGA-CG-5733-11A-01R-1602-13	TCGA-HU-A4GY-11A-11R-A36D-31	TCGA-BR-6453-11A-01R-1802-13	TCGA-IN-AB1V-11A-11R-A414-31	TCGA-BR-7716-11A-01R-2055-13	TCGA-FP-7735-11A-01R-2055-13	TCGA-FP-7829-11A-01R-2055-13	TCGA-HU-A4HB-11A-11R-A251-31	TCGA-BR-7703-11A-01R-2055-13	TCGA-BR-8588-01A-11R-2402-13	TCGA-VQ-A8DU-01A-11R-A36D-31	TCGA-HU-A4G9-01A-11R-A24K-31	TCGA-CD-A4MG-01A-11R-A251-31	TCGA-HU-8602-01A-11R-2402-13	TCGA-VQ-A91S-01A-11R-A414-31	TCGA-HU-A4GY-01A-21R-A24K-31	TCGA-BR-8365-01A-21R-2343-13	TCGA-D7-5578-01A-01R-1602-13	TCGA-BR-8682-01A-11R-2402-13	TCGA-CG-4465-01A-01R-1157-13	TCGA-CG-5720-01A-11R-1602-13	TCGA-D7-6524-01A-11R-1802-13	TCGA-CD-A486-01A-11R-A24K-31	TCGA-CG-5716-01A-21R-1802-13	TCGA-RD-A7BT-01A-11R-A33Y-31	TCGA-IN-A7NT-01A-21R-A354-31
MEGF6	0.2786423	1.883402	0.9556456	1.276603	3.294311	5.767496	1.726507	1.418354	1.447067	3.812114	1.045772	2.110061	0.187338	1.111975	2.817515	1.25196	1.379749	0.2168538	0.8562517	0.4740223	2.469527	0.9532765	2.66865	0.6044227	1.86439	0.6091438	4.507229	1.377181	1.942091	2.003146	0.9832272	1.650291	5.296396	1.060247	3.531599	7.454368	2.547276	6.2828	2.823671	6.341603	2.707563	4.727476	1.646898	2.283607	2.304763	3.013386	1.246402	0.282872	1.913456
NASP	2.568402	5.673495	3.953351	5.053075	5.359908	6.958599	3.713131	5.554917	5.549539	5.603887	4.065864	3.061417	2.457424	6.172808	3.363215	2.634419	4.69986	3.141144	4.649391	2.486479	3.777617	3.154469	4.037036	3.830142	5.069763	4.296025	5.561217	5.900311	4.756363	4.576315	4.712924	4.388878	7.41996	15.47091	8.297937	11.10449	15.51361	10.63678	9.813447	4.539315	8.558331	5.302941	10.89499	7.6725	6.347759	11.18521	5.114137	7.574131	12.64643
FOXD2	0.7676082	0.0614337	0.1722609	0.1225713	0.1227446	0.04641204	0.3864192	0.07118571	0.3839301	0.7815272	1.295624	0.2271984	0.2679654	0.2608739	0.1502379	1.008893	0.714871	0.2112711	2.021034	0.4988368	0.0366334	0.5525075	0.04662048	0.3148316	0.178468	0.8927107	0.1040367	0.6318784	0.02080185	0.2852179	0.08288477	0.4987395	0.7830372	0.5642092	1.800786	0.578639	1.475748	2.643079	0.8180496	1.422034	2.879635	1.437862	0.6079414	1.866246	1.137197	2.688153	0.9027008	2.415666	1.152412
GBP4	4.747232	3.783742	12.78813	3.768586	4.180904	2.959792	8.697902	2.914163	10.02238	8.862641	6.068663	4.851126	2.286746	13.22649	2.905065	4.102232	11.95615	10.25839	9.850129	4.611365	2.632135	5.737047	1.985372	8.415263	5.035601	5.887772	2.849598	13.23373	3.736757	3.228659	3.545089	10.0437	9.046955	8.333988	4.236158	3.959943	441.3248	68.94848	27.09724	13.84407	11.89622	8.513952	10.14342	10.82428	8.755268	3.924251	3.824515	2.220265	2.817786
TRAF5	0.486327	3.148978	2.131782	2.573749	2.726797	0.8493336	1.210505	2.2934	4.307139	2.149736	1.201387	1.623118	0.5700311	2.858936	0.909615	0.5262253	1.394707	0.5672847	1.279814	0.3777875	0.4302725	0.7219666	0.3955823	1.381581	2.791685	1.104707	1.578581	1.41508	2.771757	3.478664	2.393216	1.366017	4.245452	8.208456	1.746533	4.96278	2.903384	5.45998	9.626522	3.80217	2.461635	4.287734	2.299814	1.977892	2.313037	2.424565	1.459902	6.128999	0.9907333
CENPO	0.9715585	0.3893213	1.468027	0.3776208	0.4506344	1.146533	1.398826	0.3382631	1.329566	0.5293084	1.675418	0.3534218	0.5257482	1.355806	0.7235183	0.9784771	1.211316	0.813612	1.477352	0.6729541	0.9517955	1.434826	1.105948	1.137787	0.3622572	1.281269	1.159416	1.418356	0.2467345	0.4905021	0.2730865	1.486455	2.185763	3.098652	2.469867	2.008968	4.272588	3.021739	2.044444	1.199908	2.900696	1.490025	3.118297	3.033372	2.810932	2.743972	3.248356	2.784833	4.504546
CENPA	1.077008	0.02317318	1.767781	0.0919439	0.178077	1.837074	1.200862	0.05837325	2.443852	0.3254682	2.002221	0.131712	2.161212	4.19499	1.071896	1.470917	1.131098	1.19992	2.399182	0.6513382	1.971993	1.061868	1.971503	1.287301	0.1314829	1.729809	1.301821	2.157465	0.007005881	0.1254501	0	2.309603	4.265326	9.921319	6.015686	6.356723	14.38585	3.95921	2.329508	0.6175657	6.226403	1.316705	4.278556	4.766394	2.57043	7.454128	4.05469	5.235132	7.800671
SLC5A6	6.624179	1.561529	3.565979	1.208003	1.726999	3.025046	3.552028	1.414406	4.834568	3.535773	5.826195	1.717628	1.617173	3.334685	2.103512	5.911549	3.512889	2.794933	7.62362	6.287909	2.398145	5.819491	3.280341	3.224404	1.872771	5.96245	3.586043	5.015025	1.313434	1.192806	0.8351991	4.297766	6.835844	7.727432	7.273454	8.195772	10.56913	15.18471	4.92207	3.4664	14.33864	13.42434	10.19703	9.980714	8.376191	10.69532	9.457387	22.90501	9.792299
DDX18	4.670772	7.152445	4.796911	5.973319	6.227657	5.642264	4.957595	7.615211	8.29023	6.173849	4.433352	4.730672	5.798898	7.159617	4.232941	3.355566	5.096745	6.307388	5.15767	3.904936	4.370056	5.145976	3.973277	5.047081	6.737175	6.240586	7.019441	7.966371	5.568744	5.963322	7.577368	7.861189	9.435867	16.81812	11.82369	7.734829	14.85985	13.49527	10.41809	6.081674	6.258241	8.972382	15.65195	9.013087	7.981082	9.800366	9.723585	14.96719	18.60596
LINC01876	0.08691097	0.1603524	0.3306105	0.03246061	0.05134361	0.1195493	0.163737	0.07934295	0.2460569	0.04362529	0.1589191	0.1302019	0.2793797	0.06351914	0.1750653	0.1237491	0.2236259	0.02238041	0.1065921	0.1073117	0.3414978	0.04198772	0.09506824	0.1719651	0.1559705	0.2279967	0.1367714	0.1015585	0.06925555	0.1140908	0.06438789	0.2559864	0.5378579	3.287236	0.847268	1.105233	0	0.4678964	0.2596628	0.1408811	0.2633682	0.07385014	0.4955355	0.007879171	0.006830534	0.2913844	0.08857903	1.060783	1.668393
PID1	2.241484	17.01359	2.830476	10.00742	23.26448	2.647874	7.640223	16.33599	5.148789	21.89109	2.765434	12.26731	6.712918	7.900132	2.598858	4.501393	4.207231	2.589076	6.388015	3.242234	0.4666747	5.491638	1.218846	2.932792	28.32074	4.418622	3.481073	9.06897	13.31449	16.81325	14.11351	3.242744	2.978227	10.3177	0.1983176	3.278748	0.390993	22.50159	6.784461	8.796983	10.00468	12.61685	8.286337	4.308487	2.085449	1.450199	2.132644	1.138608	1.819913
LINC02068	0.1228217	0.01253134	0	0.03906604	0.03611195	0.01868525	0.1119636	0.007891611	0.1040116	0.02684793	0.2766122	0.1519484	0.03596051	0.1042427	0.01512125	0.1861636	0.07951617	0.04897203	0.2368854	0.1076239	0.03113556	0.1990648	0.01114419	0.1066149	0.1374637	0.01559045	0.04421157	0.08796473	0.007577127	0.01085432	0	0.155174	0.3835503	0.2707958	0.04764855	0.02661796	0.02707062	0.7769096	0.1046657	0.08073768	0.2401221	0.09594778	0.1336301	0.3706799	0.1158341	0.107288	0.127198	0.07046406	0.02226048
TACC3	2.637318	0.663452	7.575998	0.6703116	0.6671613	3.563441	3.836519	0.6028862	7.028408	1.883499	8.013298	1.002916	1.307966	10.9752	2.284919	2.880551	5.397828	3.644977	5.689109	2.629835	2.177493	3.771824	3.557809	4.382483	0.705613	3.374628	2.722314	6.10378	0.553323	0.8017874	0.4220984	7.307108	9.32352	10.08239	7.835084	10.39606	16.97995	7.576395	7.414377	1.80794	13.56641	3.786983	7.268399	12.66289	6.651623	21.68417	11.31995	13.51611	19.26939
CXCL3	0.9362741	0.2226176	20.55836	0.6279775	1.677577	0.1749767	14.00639	0.1630157	27.03634	6.452999	4.270755	1.082876	1.44109	26.95552	1.349383	0.7970777	14.79813	7.020551	2.228334	2.24742	0.1543588	1.404422	2.547588	11.06863	0.2741647	11.44778	0.09554217	20.7414	0.06260776	0.1210766	0.6936376	6.098084	18.25965	15.69056	40.48741	10.06683	13.23051	31.69887	4.422958	1.867919	42.87343	1.343572	30.53132	12.28693	49.7201	7.831519	8.357974	18.92576	8.479282
POLR3G	0.3000436	0.6888859	0.2003782	0.3694064	0.54183	1.787275	0.153236	0.6588396	0.6419832	0.2803486	0.3100735	0.2469527	0.4101368	0.634085	1.623432	0.2393463	0.2734646	0.5250237	0.5819101	0.3927909	2.038316	0.2095729	0.7965045	0.2002765	0.5579208	0.5974489	1.377744	0.2703509	0.2869099	0.2971097	0.5463438	0.3142458	0.9683755	1.289441	0.8497446	1.530059	4.631188	3.78336	1.217607	0.5424523	0.7887286	0.7418227	2.793854	0.483725	0.7193662	0.4530966	0.4587034	0.7185636	4.498847
LMNB1	5.650684	0.6988358	9.349174	1.075408	0.9355476	5.544876	8.882697	0.3624287	8.392626	2.875525	11.97373	1.538497	2.440977	14.96605	5.148641	7.456447	6.285002	6.50009	14.12175	5.204416	5.31901	8.19167	7.210282	7.134089	0.4736643	8.60254	5.571301	14.28084	0.3594578	0.6272255	1.173231	13.84805	21.53134	10.173	11.80064	18.39626	60.13663	13.89641	12.1492	6.067545	31.49724	7.462218	21.36126	29.12706	14.37716	14.41212	14.52623	15.14512	11.77366
F12	2.277147	0.1452089	0.4619131	0.07054819	0.2284887	3.200349	0.9786078	0.1306362	0.5266647	0.3871528	1.883926	0.2075143	0.7976799	0.6047869	3.544451	3.720474	0.6237216	0.4864042	3.108127	3.440078	5.051038	2.119119	3.915872	0.647816	0.100438	2.642753	3.026564	0.6560346	0.07525819	0.1078082	0.07385578	0.360874	4.230494	1.697824	5.914304	12.53903	12.10825	0.9291689	1.846473	1.103233	6.381097	3.644734	4.317996	6.415859	3.043251	4.177209	2.39037	2.063928	2.785828
NFE2L3	2.379835	0.8327454	4.013611	0.8122257	0.7306595	2.289874	5.082609	0.6470137	5.898075	3.413784	3.458083	2.704669	3.250904	4.292581	1.931407	3.220586	4.376136	2.768303	4.931683	3.453531	1.22934	4.671589	1.433043	4.400315	0.6545368	4.70027	1.98997	6.324993	0.5721854	0.5292676	0.8663497	5.967576	12.33368	11.44784	15.10298	14.31812	31.21836	27.02245	12.10734	2.904338	22.87378	8.698934	22.02404	14.57435	11.72849	16.37297	4.99216	28.23124	30.49808
SAMD9L	3.143964	2.394227	6.586234	2.095393	3.118007	2.344781	3.99925	1.551365	11.77296	2.675351	4.459874	2.574634	2.1254	8.944486	1.740816	1.961398	8.949866	5.291771	7.572611	2.936606	4.572564	3.073187	2.077176	4.041881	3.072005	4.270736	3.651304	7.725991	1.211105	1.898094	1.558333	7.154246	7.072158	3.040087	3.379448	4.809558	19.61534	16.52097	21.38825	6.214783	5.303872	5.055769	13.45904	3.4779	5.843776	6.717645	3.249963	1.233429	2.802964
SMC2	2.2642	2.220181	2.922284	1.866497	2.440895	4.73883	2.240745	2.449575	3.659538	1.936488	2.643603	2.199424	1.91134	3.605094	2.428994	2.000549	2.188177	2.908326	4.44433	1.894294	3.208278	2.187724	2.603076	2.428458	1.865049	2.707658	5.487422	4.204926	1.06751	2.292292	2.150039	4.325802	8.721908	10.79722	9.798754	7.403172	13.01856	13.63905	6.779557	3.018992	6.873357	4.75259	10.52644	5.644863	4.427533	3.861605	5.600874	8.814683	7.389284
MAMDC4	0.9032236	0.6427792	1.0221	0.5715061	0.793658	0.6410458	0.8933605	0.492098	1.854276	0.9360891	0.9538472	0.4202647	0.3918161	0.6423724	0.469769	1.418454	0.7669317	0.4268688	1.307319	1.505572	0.4123127	0.6109012	0.311344	0.5634779	0.7913931	0.7352293	0.5244733	0.7046668	0.5410746	1.084406	0.5668112	0.9871605	1.307002	2.204378	2.207362	1.759255	1.572333	1.399223	1.413606	1.053175	0.98391	5.54962	0.8243189	0.5404371	0.7491156	3.060417	0.9990771	0.8837895	1.77617
LCN12	0.1855375	0.03260192	0.1512401	0.01385938	0.0835111	0.1215304	0.072822	0.0307966	0.5411998	0.124175	0.3495409	0.1544194	0.1754175	0.3551445	0.06556656	0.2201497	0.1352623	0.1274072	0.3792545	0.2354526	0.05062703	0.2191087	0.02416091	0.1550024	0.06166032	0.3447651	0.04423932	0.1565828	0.02464112	0.02823895	0.04963661	0.2707782	0.2802201	21.77379	0.1521376	0.4204471	0.03081216	2.107409	0.1167006	0.2530144	0.1665892	0.2496208	0.2582591	0.274734	0.0729091	1.834242	0.2836477	1.768514	0.6660061
TACR2	0.364354	100.9721	0.6765037	85.65099	68.41753	2.553645	22.29465	62.61449	0.4923242	37.36267	0.3936821	12.42698	0.4363422	11.64698	4.249014	3.069504	23.07811	0.3752987	0.3491113	0.3186646	2.435793	1.554876	4.806341	0.5126569	80.96485	4.015785	11.93678	21.57777	117.5432	70.53525	102.3714	0.4930751	9.167015	0.2431936	0.2987642	0.3885477	0.4192351	0.4500019	0.2387228	56.00028	0.3271437	18.02127	0.3072237	0.4018844	0.3913508	0.1526952	0.3636106	0.1164714	0.09951311
KCNMA1	0.6347967	31.52722	0.5094531	25.44219	28.48163	2.205883	5.266513	25.67077	1.685491	15.7334	0.6564703	8.717022	0.7210631	5.096359	2.380501	0.989842	7.297103	0.4105122	0.7713728	0.3914357	1.094406	1.446965	2.748022	0.3895041	25.99721	2.037549	8.20908	4.900524	29.29527	43.16623	33.77632	0.292022	3.75367	0.3151839	0.03053403	0.1282257	0.4918788	0.3969924	1.222761	27.73792	0.6790808	9.014595	0.6495509	0.3259991	1.608112	0.3959478	0.5158147	0.07580804	0.1611549
MKI67	3.260346	0.09418683	7.812067	0.3121825	0.1872662	7.746955	5.6102	0.103941	3.547492	1.519525	10.7737	0.7695307	0.6821427	3.510646	3.528653	5.839192	4.817993	5.671921	13.01963	3.06196	3.982765	5.473979	6.171186	4.390474	0.05700366	5.731748	9.473802	6.87068	0.0824426	0.4304433	0.1605239	9.561257	25.45443	27.63323	39.99786	16.90875	72.36109	32.3847	12.39205	10.82212	17.21286	10.95864	28.7151	20.11276	10.35972	9.810938	17.48696	13.39912	14.44939
IFITM1	16.46577	26.09288	69.47858	19.3298	39.45428	23.25199	29.08207	32.46207	193.9253	43.90809	60.16253	28.00484	55.98251	216.0736	48.604	74.01252	45.69008	61.52293	46.73681	62.17172	15.69894	53.05804	20.67253	71.24956	60.982	107.6705	14.94218	43.79487	31.28422	38.01536	36.38664	27.80863	157.881	29.56613	15.7078	86.4141	444.9824	194.1103	80.54404	71.83566	149.418	67.98478	547.2687	106.6586	59.29943	60.39801	32.45302	222.701	167.0753
SLC25A22	9.097972	1.98514	7.156224	2.404541	1.491309	2.356701	6.644049	1.762343	5.885385	4.677399	9.479493	3.053809	1.723893	5.773807	4.685437	8.346808	6.738074	4.308848	7.120555	8.73206	2.100685	8.536925	3.579162	5.542751	1.466271	5.659195	3.263356	7.328653	1.775821	1.989283	1.16043	10.79348	4.892375	7.242021	8.641166	7.105532	18.22423	17.90967	5.66056	3.596776	10.61947	6.527298	7.357331	10.37382	10.13427	14.73847	10.49619	12.68425	23.93367
DDIAS	0.1306188	0.04733812	0.399275	0.08293476	0.110235	1.227752	0.4460215	0.0650426	1.138815	0.2048893	0.4831081	0.1206698	0.3828323	1.183061	0.9520291	0.2092308	0.3486914	0.3195381	0.4680773	0.188159	0.9462827	0.3102588	0.798588	0.3876703	0.1204599	0.6389125	1.212302	0.7440838	0.01561266	0.1435108	0.02822422	0.6368722	1.30274	2.728843	1.996322	1.444285	5.166527	3.040319	1.353031	0.7284545	1.220436	0.3815268	2.81376	0.9206868	0.9957662	1.235868	1.493504	4.093819	12.38427
MYL6	149.5291	513.2756	125.5573	513.813	416.2717	73.15215	168.3526	592.1161	177.7057	243.1011	146.842	142.7365	378.9501	338.6015	146.1373	175.8664	195.93	151.7122	100.0341	169.9431	138.8098	109.7325	112.6963	145.8835	410.6447	170.7167	103.6459	214.0475	613.7338	414.3045	549.7586	98.51437	117.5407	87.62412	73.49028	149.5418	71.79105	51.84564	84.82329	255.7539	146.7822	94.45386	113.4236	136.7294	127.5964	82.55058	121.8363	113.0713	119.8314
LINC00346	0.1066746	0.3924108	0.1058587	0.3991147	0.4062977	0.1822794	0.1900486	0.4388126	0.1289215	0.3020677	0.1619053	0.1361858	0.05262059	0.1075024	0.2861726	0.3714696	0.2183895	0.08599223	0.2111786	0.2748824	0.1457929	0.1926989	0.1456774	0.1137943	0.3523575	0.1642559	0.1532756	0.230337	0.2971455	0.5066677	0.7026776	0.1329157	0.4305438	1.119413	1.110506	0.2426012	0.3565091	0.7314568	0.498851	0.5649359	0.2279987	0.5202162	0.4759988	0.8703812	1.404105	3.836016	0.1737188	0.6210814	2.241057
BDKRB1	0.5583878	1.899411	0.2404658	7.064069	5.686987	4.467719	0.9676243	1.169923	1.716453	4.953902	0.199652	2.241254	0.3944541	1.544397	3.109576	1.44012	1.244286	0.4883442	0.5330087	4.448961	4.97804	0.8042013	3.2499	0.7004304	1.247877	1.409562	1.564535	0.6771179	0.4382385	0.3463623	3.325058	0.5686307	2.368186	0.6132042	0.06335288	0.6269241	0.1754646	1.789678	1.162997	0.9124559	1.532463	1.094424	0.7309969	0.7392765	0.7998659	0.7254702	0.4429353	0.1377766	0.7103337
MCTP2	1.668026	0.1460577	1.087747	0.4274836	0.2800325	1.464213	1.426778	0.1282144	1.066648	0.92128	1.304125	0.5688726	0.4851794	0.9481486	1.798759	1.695202	0.9522848	0.6711089	2.602156	1.009048	1.297633	1.888593	0.9803417	0.8417165	0.2892989	1.791432	1.576901	1.198267	0.1744879	0.1686819	0.1227461	1.112171	1.535052	1.331835	0.3341357	1.300065	2.085293	1.905908	2.342669	0.9228832	1.151904	3.468722	2.050792	2.042381	1.365137	1.014245	1.725141	2.384513	0.971776
MMP25-AS1	0.3163013	0.4722161	1.031327	0.3343079	0.7338877	0.4842516	0.5069594	0.4043403	0.8930625	0.4585333	0.550899	0.3819114	0.07498541	0.5441608	0.4924853	0.5343932	0.3972112	0.4376453	0.7859888	0.2419061	0.2689722	0.3557939	0.135002	0.4483665	0.8217993	0.6966309	0.4092859	0.3447846	0.2437705	0.257053	0.3619897	0.4667544	0.651097	0.6327302	0.7071157	1.014933	1.824482	4.207038	3.08223	1.224403	0.651713	0.9085967	0.4458362	0.5854883	0.7012422	2.520257	0.4222111	1.387835	3.872579
PER1	5.355379	52.10663	4.566686	65.1197	45.76097	21.42232	20.0653	33.21815	14.35489	94.50506	10.30189	30.07246	4.28446	17.78163	23.96588	6.806944	35.58253	3.8727	3.805738	11.28037	11.05134	16.88878	22.49309	6.407892	37.38306	15.99219	23.52083	18.79081	63.62411	32.03352	27.91103	25.8782	12.20343	2.803118	2.211823	3.327683	8.045497	7.77002	10.85517	39.35388	3.822914	5.135933	2.091495	7.69288	4.432326	11.93744	2.810499	5.415993	11.00513
RHBDF2	1.059641	1.292494	7.601101	0.8557993	1.345135	5.930909	4.281223	0.9967997	8.800686	2.722121	5.416159	2.084752	0.4808849	5.946659	7.5999	2.155615	5.115029	2.152683	2.752316	2.362841	4.159505	3.385801	5.662029	5.300976	1.566493	3.410064	7.177526	3.494006	0.8948769	1.126711	1.005776	5.043124	10.11203	6.137731	4.553773	8.649553	14.49271	13.45368	13.23035	5.004777	14.11874	5.947986	6.100502	9.482457	11.55294	5.888224	5.167855	6.04995	22.12264
TGIF1	1.50552	3.261157	2.949932	4.90231	3.639928	3.78623	3.785118	2.835076	5.577598	5.009181	2.967897	3.610804	4.4346	5.968702	5.691984	3.034322	3.126297	3.057804	3.497846	4.717099	3.81182	2.581525	3.944757	3.641778	3.336033	5.205717	3.708556	4.695468	3.64467	2.29464	4.211409	3.198732	10.02007	5.559403	3.508378	8.10489	9.509357	15.24602	6.431938	6.939895	9.747945	6.783749	14.90823	10.09622	8.029248	11.99401	3.025606	14.25855	20.31298
BST2	9.244304	16.26198	73.70351	87.18209	56.38246	9.082775	48.21176	51.01096	162.6253	120.173	36.25869	59.33264	30.551	142.7592	11.64492	54.35119	76.18874	51.31443	36.16277	47.35624	17.65158	37.45947	4.187615	108.1025	26.2051	44.61896	18.45584	56.62099	152.931	24.67667	36.23426	29.76647	137.2956	51.84397	121.9641	89.12201	217.9304	21.49263	111.2277	99.22955	84.14457	18.88199	165.4926	98.49202	96.40415	78.98635	26.77649	13.05338	87.28268
DHX34	1.632429	3.097915	2.719551	1.733073	3.042949	3.532601	3.394991	2.337031	3.844357	4.246176	3.821063	2.072606	0.8681566	2.834596	2.589467	2.042887	3.291996	1.261099	2.648865	2.601398	2.505576	2.178634	4.070314	2.688959	2.960074	2.449003	4.939382	3.692897	2.531704	2.816104	2.462228	3.145592	4.529195	6.744559	3.926455	6.582765	7.258621	11.60261	5.681763	4.141679	9.56035	5.676315	3.249442	4.350985	5.008369	4.748096	5.638585	8.787218	9.143157
SLC8A2	0.0366752	5.853836	0.05979125	4.163384	5.534186	0.1626694	2.44299	4.745691	0.08495389	2.437911	0.1201883	1.290384	0.02972124	0.5645287	0.1566374	0.07273553	1.176891	0.04047522	0.009638645	0.02264201	0.1132271	0.2480551	0.46176	0.1036669	5.259118	0.1786783	1.69324	1.199975	6.693328	2.58546	5.486556	0.1551522	0.4446728	0.03357177	0	0.01257123	0.01342427	0.3544066	0.0889774	3.023449	0.1199581	1.205368	0.05553799	0.005699826	0.01482371	0.644527	0.124152	0.005481252	0.5298685
MCM3AP-AS1	0.1853091	0.4108828	0.2865353	0.2260436	0.3811416	0.4820193	0.1997516	0.2111885	0.3363175	0.2589122	0.3467819	0.1762984	0.09103258	0.2082368	0.1117985	0.2488936	0.2270986	0.1711977	0.3356371	0.1155829	0.1989226	0.1181361	0.1970298	0.1935355	0.3794108	0.3357792	0.5657485	0.2500257	0.3397811	0.2446786	0.3127857	0.2354163	0.3445483	2.207501	0.6119788	0.4620499	0.6134904	0.7158292	0.5497404	0.5114028	0.4399745	0.6964005	0.6498645	0.2660249	0.3459295	0.8986658	0.2336483	0.7175049	0.6064496
TSC22D3	9.233568	36.87956	13.16986	36.39718	37.01248	20.07451	62.27473	50.30849	110.0424	75.24206	25.72783	34.56892	52.14094	93.27105	20.2245	11.43934	122.1443	28.27846	11.50491	16.83611	7.671895	88.16834	29.4046	33.10651	60.23538	63.03194	22.80169	63.71969	121.501	68.3479	23.51666	68.65051	22.25429	8.747552	1.379794	8.739141	8.477143	14.77257	38.1255	63.80596	7.521458	11.73009	9.447335	17.12552	9.61386	18.27146	10.24343	10.34562	7.056488
ILDR2	0.007325002	0.6387795	0.01705984	0.104118	0.3592563	0.03701319	0.1153288	0.1104683	0.07433392	0.07012206	0.06053375	0.04138627	0.002374445	0.1415946	0.04126906	0.04022916	0.03392561	0.04203662	0.05005236	0.03230146	0.03083786	0.05257638	0.02550921	0.02815881	0.4381817	0.04254959	0.1239561	0.06480778	0.2031267	0.5740788	0.09302946	0.09996121	0.1013022	0.6157577	0.07207653	0.03113398	0.01072472	0.1057788	0.07009722	0.1599314	0.1071099	0.3454438	0.110924	0.07513474	0.05230544	0.1360155	0.2191683	0.04926376	0.03233654
LONRF2	0.0813344	5.083194	0.2209979	4.051931	4.535632	1.557283	1.19638	4.113455	0.3011208	3.361873	0.3806455	2.103277	0.06861675	0.6793541	0.3541963	0.1558965	1.204148	0.1868884	0.2186886	0.1789645	0.2048627	0.3969662	0.5866039	0.2030208	5.244679	0.4732381	2.3621	0.7968912	3.880732	7.19967	3.834785	0.4731459	0.5614251	0.05902067	0.3898966	0.0200158	0.007124666	0.01505812	0.6316078	4.048938	0.06319729	1.08585	0.01607765	0.02495683	0.1239115	0.2872098	0.2821633	0.021818	0.1962663
ERMN	0.03968664	0.02353583	0.2048858	0.03853894	0.04689064	0.04159273	0.05607609	0.01317484	0.3830398	0.03984171	0.1055536	0.07927308	0.04502636	0.2486151	0.05890393	0.09182591	0.07658665	0.05109846	0.07909481	0.02450117	0.012995	0.1150385	0.009302473	0.1361107	0.01187028	0.0347038	0.01419425	0.07729203	0.02213718	0.01359076	0	0.1326888	0.3552501	1.313877	0.2422599	0.4856437	0.3304789	0.1483039	1.454058	0.03982416	0.01336259	0.07587585	1.415041	0.05037074	0.1497151	0.1995847	0.2072977	0.05881896	0.529577
ARHGAP10	0.4132128	8.131043	1.23724	6.006237	7.808786	10.72351	2.262927	8.442985	1.712045	4.68206	0.8511956	3.418054	0.9131059	2.414291	3.138659	0.4499205	2.810224	1.135	0.5067854	0.7186247	8.2959	0.9394259	8.85887	1.256856	9.638561	1.062741	9.253323	3.193776	9.743845	13.58545	8.990766	1.914292	1.629596	1.175327	0.07234227	0.6532	0.3909731	0.640434	2.117465	4.791867	0.6292667	2.383802	1.180274	0.342291	1.821167	1.196265	1.346008	0.9210969	1.198756
FAT1	22.97438	10.99526	6.541912	8.189712	11.44018	4.602653	12.05798	5.897008	2.703072	8.973976	15.39971	4.88669	1.903381	2.923335	7.484918	17.49363	9.223108	3.810409	31.69206	14.53346	2.246146	17.36926	2.930351	5.731952	8.460544	13.49179	11.0441	7.929757	6.010678	7.977414	10.34766	8.834887	15.75457	11.35507	24.47106	9.776406	51.52935	32.99805	10.32911	19.07443	16.01114	35.92319	64.27979	25.25753	34.39531	6.338492	11.93283	18.45232	12.19114
SERINC5	3.717434	2.167431	4.043629	3.014239	2.373708	9.838453	8.273104	1.470632	3.825554	4.757792	5.310522	3.908372	4.300167	3.50835	9.402657	4.02164	4.788805	4.150795	5.896161	3.099957	8.602075	5.115342	7.117287	5.617976	1.781192	5.01723	10.6088	7.504476	1.732415	1.706042	2.019492	6.876308	15.81678	14.32896	20.85031	11.77594	18.04884	24.27751	8.905631	5.853165	11.40387	17.60971	8.453261	6.420877	10.27475	16.87808	6.28811	14.74906	11.09912
LINC02542	3.269823	0.2375885	0.8068182	0.8238518	0.4474943	0.2778541	0.3496342	0.05280755	0.1910601	0.3593116	1.128216	0.4024748	0.5614783	0.3764563	3.777591	2.717964	0.9550349	1.42004	1.788367	2.531529	1.562601	1.468685	0.3811486	1.902467	0.3806287	1.993769	0.9861547	0.5989521	0.1352084	0.3752697	0.1571315	0.5571707	1.640728	3.22773	0.1545917	0.4410513	0.2868144	3.801686	0.3501907	0.5075214	3.308823	0.2478067	2.9977	1.999737	0.3000449	0.8068151	0.9727529	5.528776	0.7447918
ERI1	1.61783	1.662491	1.617391	1.529741	1.435643	1.831461	1.453233	1.432197	1.971268	1.279791	1.379834	1.213546	1.280465	2.306349	1.28818	1.807861	1.654562	1.441425	2.279307	1.47782	1.671931	1.314747	1.32059	1.408302	1.625228	1.939995	2.332099	2.220197	0.848573	1.489878	1.500317	1.960612	2.546783	3.922072	7.050289	2.961327	10.88877	4.702296	3.840666	1.981214	19.9902	1.635726	5.363433	2.866547	3.564464	2.279831	2.922067	2.732818	6.539284
TRAF2	2.689163	1.655943	5.366988	1.37236	1.494257	3.915717	5.929341	1.36674	4.336508	3.538838	5.063575	1.706532	2.033988	3.935734	2.200022	2.888687	3.894424	2.733172	3.155841	2.7572	3.475405	3.134861	4.562953	4.50783	1.561205	3.1319	3.819966	5.22803	3.037953	2.539968	1.63965	4.046508	5.817396	8.382658	3.928794	4.191196	9.295362	11.27749	4.774972	4.691573	13.13033	6.890507	4.754784	7.456213	6.475088	12.28714	5.426977	6.365288	5.649194
PPP1R3C	0.9727957	18.62493	4.241687	16.15516	21.41752	98.13158	8.084529	30.4233	4.533406	4.143313	2.422743	3.608023	2.991045	4.709354	90.95879	1.585928	3.536851	4.073288	1.249564	0.8955255	35.05741	2.124594	18.36045	3.681052	22.27849	2.642573	35.97536	5.20616	14.42107	24.80579	30.92163	2.490892	4.060997	3.602311	0.07551963	0.6187514	0.06391064	0.1356232	1.276249	20.44751	0.5426743	5.583256	0.7377507	0.3131065	1.319175	2.970505	2.815999	0.6202653	10.96367
ADAM8	0.8297725	0.6441028	6.560691	0.7819367	0.8618852	0.535154	9.697365	0.5024893	8.847637	4.627352	3.686293	2.42607	0.9517612	5.82641	1.457776	1.681338	5.987504	2.695585	1.744587	1.418602	0.1851149	2.555014	0.6411992	6.293031	0.407278	2.699038	1.022732	6.655912	0.4853713	0.2768709	0.3129974	4.613623	9.202132	2.479924	1.70806	2.599186	11.18841	2.233882	7.329765	2.257933	11.85499	3.010131	4.185541	3.981164	11.77	14.77754	6.101107	1.863371	6.91628
LINC01569	0.7680326	0.2631636	0.9390877	0.3843851	0.3824243	0.3974293	0.2532153	0.2358427	0.7215075	0.4096117	1.18733	0.3298371	0.2614107	0.858016	0.2198444	0.615134	0.5236885	0.3164413	0.57106	1.019438	0.08801967	0.5442003	0.1800254	0.7800903	0.4900664	0.7891331	0.2142606	0.4262996	0.263165	0.385754	0.1137992	0.9415448	0.5516936	0.6971837	0.8396984	0.7248426	0.4154386	1.182067	0.8393556	0.5217006	2.594605	0.5710372	0.6229351	2.868685	0.5432531	0.6536449	0.381602	0.3950534	1.56426
CEP131	1.227203	2.111656	3.272784	2.413527	2.496788	1.779485	2.681234	1.780384	2.211912	3.707027	2.711037	2.261057	0.5236784	2.551876	1.589202	1.377029	2.737258	1.78856	1.971238	1.655485	1.000391	1.854729	1.961199	2.957314	2.130024	1.465532	2.201146	3.356056	2.438047	3.236612	1.747781	3.684867	3.798958	4.577265	5.927574	4.686677	13.0186	2.91233	3.452787	2.748507	4.040748	3.618606	1.390884	3.750148	3.555071	8.933617	3.433046	2.954822	8.665125
B3GNTL1	0.1201758	0.2634045	0.3162242	0.262694	0.3501716	0.2717817	0.4289809	0.2330705	0.6446541	0.3746356	0.3112173	0.2173067	0.2200657	0.520381	0.3996515	0.2296524	0.3743162	0.3909021	0.3568383	0.3175955	0.2071072	0.3422386	0.3755863	0.6140667	0.2623324	0.423114	0.3366156	0.4237523	0.2016059	0.2873588	0.1999317	0.4028041	0.5927397	1.839555	1.023455	0.8276155	0.4969881	0.8829397	0.911046	0.5975905	0.6530947	0.6503174	0.4185355	0.4335019	0.8231967	1.143483	0.6607596	0.5293692	1.776865
ARID3A	1.644293	1.991696	4.38238	1.370958	1.312185	1.382731	2.767507	1.12784	2.865947	1.112111	2.439875	0.9225397	0.5669741	1.671322	2.578934	2.969593	2.837152	2.222962	2.265019	2.654764	1.088692	2.316934	1.851523	3.189662	0.9643298	1.313619	1.136406	1.911995	0.6917428	1.006111	1.094265	2.460037	1.883928	38.84534	1.116968	3.641687	2.884416	16.35984	2.865069	1.875838	3.859179	5.568218	2.369037	2.439896	2.080963	10.31776	2.335102	7.637702	12.11984
PPP1R14A	1.616442	85.36861	5.996425	79.04152	59.93273	5.766963	29.56873	85.09974	12.48101	64.07465	5.213115	38.20041	16.53831	35.14432	11.73518	12.71386	21.92161	6.490499	4.202398	11.32986	8.177024	9.632932	11.26236	7.538144	79.00087	12.112	13.85858	29.83733	148.7098	149.8969	63.71337	3.938901	9.524313	7.111818	0.4338815	3.149246	0.7440137	4.281579	5.442803	57.08456	7.626157	7.895716	0.9234254	5.064958	15.50039	5.541724	4.483671	3.746715	25.36976
HSF2BP	0.1218333	0.1625675	0.2234517	0.1023836	0.07711537	0.08977833	0.1721469	0.01516695	0.1175887	0.2121302	0.0911354	0.1186375	0.05183459	0.1431035	0.1840571	0.1788947	0.1998451	0.2823592	0.1120669	0.08461764	0.04487975	0.08828864	0.09281183	0.1205318	0.1730916	0.07990241	0.1045792	0.1334685	0.1383441	0.1981796	0.112825	0.1309303	0.1615668	0.9433058	0.03330041	0.1461636	0.1430749	0.1909841	0.07184205	0.08463839	0.6050681	0.08734869	0.2201356	0.3065031	0.1436274	1.231294	0.09312868	0.7488229	1.304869
SLC6A6	3.647116	1.511519	7.374934	2.07639	1.565126	7.768621	9.794199	1.178017	4.7976	4.123014	6.221763	3.208645	2.088883	4.470198	2.859591	2.973686	6.141395	5.308654	4.026681	3.542582	2.704269	6.119256	2.777525	6.586626	1.276171	3.38699	6.820255	7.554789	1.137805	1.707074	1.274043	10.81167	11.27439	6.208933	6.07352	4.064608	10.12794	10.04033	8.94622	11.16187	11.21788	10.39866	6.057211	4.923218	11.58549	9.799875	7.935643	6.30336	6.650791
PLCD1	4.893389	3.842682	4.172755	5.12294	5.208087	14.15696	6.462154	3.659243	4.935486	8.289227	4.097924	3.99184	1.6812	5.223697	19.34868	3.308726	4.694946	3.132459	3.243414	2.902499	18.41368	4.549137	20.05713	4.536589	4.557045	3.374904	15.98054	5.190755	6.128358	9.959926	3.949614	4.80958	2.259856	2.967199	4.985474	1.965219	1.766068	2.30625	3.215566	4.401608	2.930103	3.811756	1.888818	3.909271	3.747895	4.070003	2.97076	2.293668	26.63261
SLC26A6	3.966702	0.6164963	3.352371	0.878703	0.9696716	1.096645	2.377224	0.6674981	5.801725	2.217675	3.183232	1.82238	1.438062	2.85052	0.7105581	3.267095	2.273587	1.873858	4.940458	3.116022	0.5105855	3.2468	0.6433702	2.702825	0.7636862	3.549401	0.9627747	3.12212	0.610379	0.8525156	0.4256087	4.649434	3.210636	3.040825	12.03099	4.68228	4.696264	4.868824	2.882159	1.205748	1.879049	7.580929	5.314217	5.004823	3.848528	10.82269	3.126226	5.306593	3.240575
POC1A	2.476395	0.2198435	3.478567	0.4984401	0.3797906	1.865184	3.910195	0.2640143	3.764282	0.9006331	6.061903	0.5191928	2.68488	4.617525	1.562888	3.535249	3.583558	3.716284	4.252446	2.626574	1.740304	3.248645	2.018736	2.927136	0.3403693	2.790237	1.409724	4.782627	0.284407	0.5048419	0.1197542	4.95356	4.827427	5.185728	11.90439	4.418394	12.97177	3.842956	2.586544	1.52722	2.595038	1.689441	6.573501	9.93918	4.421	6.658384	7.008337	7.237863	5.085931
KIF11	1.904265	0.392392	3.538261	0.3697945	0.4299039	6.760242	2.221811	0.3602431	3.72547	0.9926167	3.476534	0.7273053	2.136737	6.397187	3.240267	1.896284	2.515262	3.427178	5.942297	1.221767	5.444412	2.391641	4.436934	2.574202	0.4256097	2.744796	5.950699	5.680024	0.1543629	0.5405318	0.3100599	7.070669	11.10816	18.04744	24.67949	14.70433	25.22295	11.37862	8.461397	2.433981	8.100695	3.939821	13.83066	8.123957	6.6142	6.478443	8.203516	10.1893	11.86646
SORBS1	2.167408	166.9528	5.376885	134.823	164.533	22.24429	29.89244	159.6889	8.66206	82.67424	4.103797	52.01007	3.872891	27.74917	13.86369	4.313639	39.2141	4.884143	4.450543	5.198131	13.86415	10.53588	21.20406	5.47994	154.1891	12.79843	78.62914	26.70154	111.8026	139.5747	187.172	6.157441	27.50675	5.689158	2.884984	0.9447228	3.578381	5.199164	3.057224	144.3556	4.049464	50.39497	2.206402	1.960545	8.322042	5.994908	4.151126	1.484969	1.293965
C10orf91	0.07121871	0.03941996	0.1161072	0.02553568	0.02163767	0.4198457	0.20126	0	0.07698599	0.05362275	0.0426192	0.04267729	0.04848059	0.1873815	0.7520131	0.1064758	0.1099494	0.1760593	0.1506723	0.03517439	0.6576203	0.09633849	0.3271932	0.09018614	0.01704122	0.140123	0.275097	0.05825508	0	0.03902235	0	0.1632778	0.340003	1.064807	0.04671852	0.4237884	0.09732154	0.04871627	0.1075095	0.0857586	0.2302034	0.09077413	0.3843308	0.3564012	0.2216508	0.2369366	0.1415419	0.2607759	1.160415
CXCL16	45.64503	6.525275	33.55358	15.33978	7.42	10.0751	43.61393	6.30247	27.20576	30.74599	62.73351	12.26466	18.89042	31.04374	29.25296	57.20688	58.8759	25.35594	40.32632	60.23734	12.34094	41.973	12.52008	46.01963	6.065674	43.33802	12.85939	58.39936	7.015944	6.809498	6.953519	43.39426	61.07601	29.33222	75.62948	72.66953	86.07339	127.5325	41.24504	50.02492	90.64401	31.83306	148.4397	79.16385	87.58719	75.20495	58.66012	33.67938	37.90761
IL17B	0.07198324	1.347077	0.07823577	1.441047	1.178547	0.2074613	0.4407445	1.158975	0.4446424	0.9123395	0.1675206	0.4169758	0.2994507	0.3757797	1.297335	0.1793647	0.3889539	0.03707276	0.1434614	0.08887997	0.3535531	0.1159199	0.3262062	0.03798095	0.8181474	0.1573635	0.3501372	0.280383	1.376647	1.454396	1.075462	0.1375255	0.2704676	0.2049976	0.03935003	0.1727168	0.1127114	0.1367757	0.1018721	0.5445233	0.4524228	0.21408	0.09248966	0.2349307	0.6675648	0.1021039	0.1100472	0.1255121	0.4381418
PSAT1	2.065082	3.155553	5.17452	2.226086	1.882912	14.86975	10.33932	2.658431	8.110974	3.64468	14.58325	10.57632	8.121163	10.19122	8.523566	1.886199	8.108718	8.043365	3.255485	4.11579	11.54525	10.02157	11.13162	8.660837	1.167806	13.21255	14.18669	9.109335	1.746107	1.782758	1.972654	7.827336	10.45235	9.927813	16.17468	17.5256	102.7671	18.56206	4.04082	3.087599	26.29242	0.3977799	20.50822	8.928584	8.435403	5.389171	18.76988	8.495888	32.99864
KCNQ1OT1	0.1215645	0.199015	0.1906922	0.1341148	0.2324207	0.1831315	0.1858758	0.1407986	0.05702781	0.0687367	0.1618718	0.1603195	0.06041893	0.03435347	0.122392	0.284009	0.1306626	0.2576154	0.3764255	0.1571445	0.07597739	0.109342	0.0332869	0.1603127	0.187915	0.1582049	0.1712838	0.03204048	0.07547477	0.0665428	0.12423	0.03815343	0.2965681	1.976982	0.2786384	0.5511158	0.04683626	0.4602838	1.081141	0.3721598	0.09413609	0.2638289	0.08568349	0.1101791	0.1442447	0.5607664	0.2340647	0.7982202	0.2439962
NCR3LG1	1.552608	0.6495292	0.4120563	0.4733501	0.7199111	0.8443346	0.535693	0.2764399	0.2369746	0.5929986	2.13374	0.2380064	0.1433784	0.4099723	0.5225139	2.101448	0.4703334	0.2510444	1.814247	1.891976	0.376856	1.504527	0.7024662	0.2500501	0.6533791	1.278736	0.5850049	0.4166506	0.3301611	0.6862552	0.3862023	0.437614	3.393693	2.238915	2.521552	3.558559	0.7805904	15.47096	2.559237	1.191485	2.936005	5.145785	5.362773	6.04679	1.702647	0.7804595	1.604257	10.55325	0.5325296
CPM	1.473107	2.608645	5.809091	1.151088	1.890216	1.785339	1.84171	2.231359	4.677747	2.58414	3.226955	7.048124	2.331958	4.766299	2.605066	1.313683	3.420265	5.171726	2.428041	3.46637	1.265234	2.321329	0.9961086	5.264848	1.534049	3.366224	2.484282	2.451385	1.781063	2.369151	2.086992	7.82065	3.554201	1.855301	0.3183183	3.164466	2.799528	5.24347	10.36019	4.577516	2.350152	5.015936	4.173244	3.085609	6.21002	3.02537	6.260991	2.961232	7.507502
PLXNC1	0.6039508	1.237466	3.751602	0.8864783	1.86171	0.5220746	2.578783	0.8107591	4.009737	2.08447	1.963923	1.153543	0.8902736	2.848153	0.6000922	1.145543	2.661071	1.294134	1.288143	0.7148723	0.2627147	2.172345	0.195642	2.484201	1.371295	1.615205	0.764384	2.318116	0.7728294	1.75423	0.8589469	2.415808	3.38295	1.150303	0.239381	1.748818	4.061282	1.431809	7.543472	5.34244	2.822186	4.133615	9.5117	2.353178	3.970504	2.680854	2.298174	0.6287651	1.011386
LINC01232	0.766391	0.1982944	0.7489002	0.2247914	0.2231133	0.1952733	0.6292014	0.1190406	1.089403	0.6370372	0.8508715	0.556161	1.106161	1.115834	0.2385315	0.5205888	0.6078699	0.6880199	1.657832	0.5614058	0.3683629	0.8786422	0.2197438	1.020213	0.2944208	0.9191742	0.3721805	1.361133	0.197218	0.3627776	0.1823146	1.12614	2.505093	1.882214	1.857737	0.7602959	1.50127	3.940263	1.543444	0.7381112	0.4576958	2.225496	2.15012	1.307998	1.251066	2.502369	0.7381038	3.297845	0.7044945
KRT17	0.9792643	0.02716934	0.1120341	0.1642658	2.435837	29.41601	0.5178658	0.0171099	0.1149653	0.1379777	0.6511314	0.1235404	0.1559328	0.4735447	154.2478	0.3913926	0.389005	0.5485804	0.4477487	2.467753	37.91552	0.2434637	58.3858	0.1994262	0.08906842	0.9314284	6.075773	0.1606041	0.3997495	12.46877	0.08909487	0.169585	8.38415	72.38035	0.3067917	8.183928	9.111954	21.96719	3.549784	0.07426293	1.58883	1.627709	10.86607	37.87243	166.0017	21.25855	0.8229609	20.65145	758.8908
MIR3189	0.1990222	0	0	0.1783999	0	0	0	0	1.229365	0.5993995	0	0.4770502	0	0	0	1.275209	0	0	0.1830682	0.7372167	0	0.3845998	0	0	0	0.261051	0	0.2325643	0	0	0	0	5.806444	0.8501783	1.740745	2.865207	0.3399588	26.62266	2.628828	2.765241	54.14509	0.5073403	9.589467	1.515607	1.501595	2.771682	0.6085258	4.9971	0.559104
RAB42	2.945711	0.2424095	2.412048	0.1911662	0.3307188	0.1257226	0.8098408	0.3451385	1.842215	0.7526863	1.063525	0.5191751	0.4234268	1.669979	0.6358903	0.2846798	1.306683	1.276833	0.6988504	0.2797816	0.1178402	0.9659101	0.212452	1.381958	0.32691	0.4633057	0.1544581	1.004614	0.2103018	0.5386159	0.2962434	1.343297	4.701815	1.878972	0.4881871	1.349626	2.168641	0.5774442	3.074747	1.080304	1.418179	2.43791	3.09555	2.189586	1.684472	2.603926	0.8660327	0.3974184	0.7863362
PTCH2	0.09311408	2.070491	0.3496071	1.158404	1.494508	0.2838871	0.3667943	1.070653	0.4444481	2.20098	0.1294551	0.6932469	0.03841538	0.2792812	0.2333286	0.05423788	0.7536093	0	0.2880952	0.1219388	0.08315261	0.1962961	0.1666695	0.317114	1.117393	0.3219917	0.3947919	0.4088506	1.098138	1.46294	1.114187	0.215632	1.463067	0.5454169	0.129567	0.4712094	0.08675585	0.2466247	12.6	4.437918	1.102061	4.067541	0.1386739	0.4635168	1.620615	0.6418274	0.4443101	0.08855804	0.6024294
NEXN	1.680158	87.466	1.623198	116.1783	89.78753	7.540262	6.423262	180.9311	4.653076	24.6375	1.901147	20.6114	2.370696	11.57985	6.587457	3.056842	16.51382	2.560519	3.961595	3.502056	5.044662	3.556942	6.752616	2.255162	75.70358	6.237684	19.32509	9.296123	54.97874	56.32599	83.8685	1.655047	8.955865	7.135288	0.8737079	10.61832	1.686727	2.837756	8.105202	42.13509	2.302553	25.05096	2.493348	2.633082	7.468791	5.605152	1.582222	0.7126913	1.876956
EFNA4	7.93725	1.009643	5.626099	1.422962	1.397968	5.443168	4.973656	1.283102	5.329196	3.828231	6.929754	2.771084	8.169919	6.009941	11.16603	7.68996	5.04357	4.585486	6.644957	5.99385	8.384518	6.980046	10.28924	8.175663	1.37625	7.363168	5.865251	6.425256	1.011975	2.481766	1.440248	4.856966	12.29538	16.70738	9.294136	20.24807	12.1727	10.55275	4.873041	4.507145	25.0517	5.718123	6.595701	16.59402	9.178095	10.27061	5.187887	22.04711	14.70359
UTP25	0.5236799	2.01839	1.862729	0.9752336	1.576864	1.815986	2.105084	1.457246	2.229321	1.844962	1.653507	1.255245	1.121557	1.970095	1.873973	1.064641	1.502373	1.060071	1.146294	0.6414174	1.625792	1.377272	1.744751	1.644576	1.789131	1.619895	2.380992	2.115604	1.135407	1.709917	1.353737	1.911386	3.914273	4.628109	5.243226	3.60695	3.829222	5.972407	2.725375	3.452571	4.533515	3.751414	4.428493	2.947559	3.100657	2.733261	2.399648	3.508368	5.762662
LIN9	0.9517847	1.117258	0.8105028	0.9968228	0.8545952	1.308573	0.9612635	1.052133	1.545563	1.214081	0.7437732	1.219098	2.21164	2.458726	1.127634	0.6287052	1.040188	0.8793054	1.880344	0.4846179	1.747825	1.004964	1.085583	0.9836827	1.287414	1.269876	1.473955	2.377266	0.4378597	0.8803748	0.6372811	1.705926	3.85597	5.026378	2.960873	3.804623	6.955685	3.76862	1.675631	1.875325	2.924961	1.388219	3.653021	2.316402	1.449789	2.371127	1.775095	3.404663	2.977021
C1orf131	3.357713	1.173641	1.391485	1.137996	1.217753	1.561178	1.539734	1.384645	3.141774	1.62479	2.286147	1.312439	3.258311	2.875183	1.195109	2.035042	1.591169	1.567555	3.621829	1.630511	1.355198	1.659755	1.157599	2.328212	1.323001	2.911493	1.269454	2.546736	0.8854551	0.9485611	0.8152667	2.287036	5.050737	4.580487	2.58527	3.936161	2.743944	3.871862	3.157806	2.36681	4.048653	2.78128	5.010014	3.938995	2.840144	3.405647	2.449673	4.015389	3.981176
WDR43	3.014776	5.980489	4.473362	4.468249	5.475744	7.894319	5.984586	5.85077	7.491315	5.742334	6.666345	4.287734	5.946796	8.519601	7.988507	4.305144	4.838945	5.380891	5.109377	5.820383	6.676281	4.908164	5.851159	5.401342	6.637163	5.924657	8.533469	7.493807	5.335052	4.97535	6.153183	8.219635	9.390834	11.54853	14.54201	16.61126	24.79296	32.84365	10.87968	8.198324	13.44599	10.02568	20.3365	11.53466	9.292843	15.03207	10.46023	21.50013	29.36081
INHBB	0.8116799	1.631425	0.4731262	1.146236	2.810465	0.901751	0.666344	1.2419	1.071378	2.789387	0.3708562	1.29886	0.390992	1.352141	4.436202	0.7360447	1.729129	0.6165371	1.021902	1.478115	0.5523403	2.497378	0.6972519	0.5311525	5.83199	1.21335	1.035363	1.997629	1.734415	2.81688	1.978685	1.481425	3.752343	9.138024	0.3420775	5.78389	1.727275	2.974267	2.695288	5.619894	0.9771428	1.572058	1.083694	1.553923	1.197433	11.42665	0.8041505	0.5929897	1.745193
POLQ	0.1746525	0.02077635	0.2973334	0.03047982	0.07982917	1.624285	0.1659753	0.01077499	0.4081427	0.1093904	0.4285497	0.1092902	0.08767766	0.5112267	0.3500013	0.3268063	0.2386136	0.2388038	0.7506577	0.1564886	0.9109634	0.1732336	0.6434184	0.2055093	0.1571781	0.3608614	1.394371	0.5309888	0.008867657	0.05187067	0.03893184	0.5152805	1.619234	2.513882	2.301533	1.051734	3.74499	3.113004	1.117012	0.6113143	1.209425	0.4373382	2.184991	0.5027531	0.6472032	1.153967	1.039673	1.739859	3.217406
SMC4	3.238317	1.843367	3.086418	2.280638	2.101696	10.79325	2.30603	1.890569	3.955534	2.26102	3.073904	2.270995	1.797055	5.660788	5.815754	2.216173	2.636289	3.583327	5.698299	1.650289	17.95235	2.307281	12.21415	3.01303	2.509575	3.141194	12.78369	4.651313	2.214415	2.597983	2.086011	4.990525	12.33424	19.65476	19.85114	11.73625	24.87862	8.164579	10.37015	4.002084	5.631639	6.853624	11.83853	5.79558	6.056316	7.572229	6.200854	8.578369	9.439913
ALG3	10.25056	5.425674	15.39856	6.049169	5.942363	7.800016	16.19051	6.62061	17.13783	10.40851	19.35975	7.12277	8.765134	15.43872	14.10252	17.09163	12.82066	12.51983	13.55302	17.79912	8.685009	15.22933	12.2849	22.00162	7.642278	19.20526	10.46216	16.96739	7.114776	7.54633	5.117638	15.68556	21.84761	31.54213	21.00634	27.61831	16.85034	37.2807	10.5299	13.14282	42.51817	12.0281	18.51526	31.0637	27.02041	33.3879	25.03247	36.62538	42.0871
FBXO45	1.247186	1.995423	1.712232	1.786985	1.693937	4.960812	1.944301	1.905508	1.937238	2.280797	1.852537	1.885171	1.721158	1.952472	2.632064	1.412347	2.13187	1.682815	1.607882	1.879146	3.83064	1.728897	2.862974	1.597046	1.826627	1.839982	4.380315	2.471579	1.466913	2.529303	2.002848	2.74739	4.084853	3.767296	7.232458	3.285335	6.166873	7.932535	2.780028	2.605477	3.251391	3.204071	4.933954	3.028352	3.501176	4.232196	2.880467	4.949506	8.899166
LMLN	0.3142407	0.9767266	0.5014038	0.8030871	0.8277677	1.203468	0.859685	0.7674106	0.5910981	0.8419487	0.6134968	0.5649192	0.1365399	0.5675277	0.6762151	0.3534261	0.5728703	0.5888222	0.5166012	0.332279	1.001585	0.6395543	0.5594829	0.6852673	0.8219075	0.6577332	1.450557	0.6777596	0.5482263	0.6078948	0.7008912	1.156019	1.79546	0.87111	1.809187	1.729365	2.432591	2.141902	1.212729	1.026499	0.8126772	1.016227	1.900683	0.6564459	1.03727	1.152264	0.9071529	0.8446116	5.099476
TMEM33	7.726262	3.946944	5.593777	3.801066	3.508768	6.233771	6.582082	3.194126	5.982004	4.16719	6.601631	5.561803	5.661168	5.865091	8.146969	7.911921	5.280774	5.541059	10.15273	5.756136	8.279007	7.523221	5.756253	6.567116	3.744312	7.423797	8.374077	7.874616	2.490226	2.938113	3.496834	8.408015	12.8695	6.215717	17.60574	12.09101	28.35883	12.82334	7.695476	6.900237	12.12032	10.69949	15.68274	11.27301	9.746082	13.26377	9.469407	16.91499	22.83933
PPAT	0.4220485	1.089881	1.498059	0.6800125	0.6952378	1.698588	1.011518	1.04017	1.971754	1.078015	1.342752	0.8003462	1.303155	1.894239	1.250565	0.9128176	1.080451	1.130838	0.9484274	0.7157106	1.249009	1.151112	1.169597	1.213509	0.9619406	1.36645	1.854953	1.551327	0.7228578	1.00806	1.001349	1.916315	3.04642	2.898328	3.688521	3.368712	9.130134	7.688435	2.724355	1.093623	3.428502	2.093863	7.125155	2.882731	2.728318	2.98843	2.891253	6.270951	9.522654
PDLIM3	1.45334	97.34456	2.987689	74.75089	80.009	5.091752	20.5623	100.1708	11.15767	64.33961	2.816411	19.94674	10.2802	24.22444	12.05251	4.6118	28.14227	3.299301	2.980034	3.041966	6.280388	7.169073	7.410851	3.468412	79.22872	9.023569	16.3121	23.29732	114.0442	115.5545	103.1819	2.589396	13.89486	4.674978	0.1655159	5.987801	2.833661	1.500656	9.577332	59.44506	7.30366	20.84967	4.442667	3.651051	15.3297	5.871259	3.047735	1.443762	5.528795
MCIDAS	0.1320152	0.01098814	0.4757565	0.01868464	0.07036639	0.05461408	0.4908781	0.006919784	0.3862712	0.418519	0.9701932	0.6412002	0.6464078	0.6267812	0.1414306	0.2819569	0.2681693	0.536766	0.1725622	0.1715824	0.06825328	0.3491011	0.006514548	0.6928935	0.04987674	0.2096149	0.02385665	1.006778	0	0	0	1.373923	0.7924189	0.7939673	1.215441	0.1200345	0.9079387	0.2851684	0.2884402	0.5406171	1.001291	0.4162326	0.5155657	1.224538	0.4980181	1.446079	1.189696	0.6033283	1.19067
CCNO	1.823105	0.01270105	3.928006	0.3383583	0.03253425	0.6439027	3.313614	0.03199396	3.150206	1.832244	3.844916	2.21384	2.587775	3.0992	1.808474	1.715318	2.653373	2.332858	2.563461	2.181629	0.8047095	2.002088	0.5120457	4.284216	0.2209989	2.644134	0.7307533	4.223182	0.04607848	0.07150862	0.04759982	5.777002	6.518134	1.749704	6.023564	5.557561	5.947024	1.153679	2.62177	1.673819	10.32988	4.862362	2.670102	7.784856	4.590073	4.722466	7.698406	3.260039	2.098263
ENPP3	69.71119	0.3814582	0.1585155	5.6283	0.658988	0.08818381	0.06340856	1.273743	0.3811507	1.154442	3.789544	0.2465066	0.8146236	0.365461	0.3520612	8.162872	0.2020692	0.1848962	9.734895	7.129401	0.02204133	7.45797	0.024544	0.2071844	0.3892504	6.725037	0.09951171	0.2447163	0.8689619	0.1895371	0.5208596	0.189335	0.1934123	0.1397816	0.01226587	0.1040865	0.02235765	0.02558074	0.197585	0.3394686	0.2367213	0.3813214	0.0396414	0.1993501	0.1516572	0.08969423	0.04002016	0.3247257	0.05252843
RASA4CP	6.40663	1.755638	2.510458	2.725337	1.983817	0.7346731	2.580613	1.276805	1.283	2.879688	4.17893	1.313329	1.145753	1.709454	1.13897	3.28122	2.913591	1.770574	3.93969	2.927182	0.7598472	2.352913	0.7252489	1.660897	1.289622	1.939962	0.9560022	2.665633	2.020377	2.418386	1.231025	1.330732	0.531892	0.8031325	1.053211	0.4674352	0.9297961	0.4654283	1.425819	1.134451	1.157542	3.592212	0.6177252	0.9895555	0.8646105	0.7037567	1.708132	0.6556358	0.2515072
FOXP2	0.3525827	6.795902	0.2071126	5.532919	6.434758	1.117233	1.139462	5.829148	0.4520733	2.945126	0.2111787	1.962777	0.2109775	0.7843038	0.8853953	0.4876102	1.451065	0.1792163	0.4445628	0.265981	0.9404784	0.3824797	0.7388395	0.1165757	8.14033	0.6641236	2.802078	0.9842943	5.997384	4.443831	8.433757	0.1037686	0.8032936	0.310669	0.001006482	0.1537357	0.01415238	0.05947283	1.01881	4.056352	0.3496372	3.317081	0.09847098	0.3014504	0.5825672	0.04700843	0.08725724	0.04141294	0.1112044
PBK	2.013203	0.09551309	3.216466	0.1503833	0.1495148	3.660667	1.915363	0.06683265	3.036362	0.6012683	4.216643	0.4503883	4.903145	6.558042	2.313603	4.314115	2.962997	3.545988	5.413493	3.049206	4.429849	2.37315	2.573379	1.91203	0.1204299	2.763885	2.81103	4.265863	0.08983708	0.2344045	0.04971598	5.416826	10.65238	11.86077	28.2469	15.04536	66.26079	10.58332	7.002519	2.822035	6.661011	1.308657	19.75607	10.87047	7.70859	12.02471	9.930916	13.13547	6.409682
LYN	23.35149	1.918708	11.527	5.453529	2.864218	0.9398027	7.733461	2.229461	15.92823	5.627814	14.09459	3.310736	5.873794	16.60175	5.277503	13.89205	11.11874	6.111832	20.43166	9.321868	0.7983879	16.01024	1.69806	9.039101	2.096525	15.05743	1.869147	13.3155	2.154093	2.170331	1.80639	12.81275	28.12616	6.951359	26.50122	8.986388	27.40101	24.91984	18.94001	6.960478	30.23834	7.110762	21.59061	20.86801	32.72763	22.40873	9.739167	11.26017	6.236021
ADHFE1	0.2712009	3.268748	1.9454	4.348011	4.319917	0.9409918	1.20434	5.544624	2.088036	3.57342	0.6723605	4.104667	1.098893	2.053272	0.5668185	0.3723611	1.094568	1.149315	0.249461	0.4879392	0.8829462	0.5540289	0.9408207	1.324654	4.097527	1.02144	1.832415	1.027686	3.19346	3.468151	3.610798	2.84234	0.7398465	0.7364811	0.07624462	0.09296004	0.05956078	0.1207297	0.8114818	1.984533	0.1304486	0.6518308	0.08587048	0.08851146	0.1498091	0.3686954	0.6278363	0.1418621	0.09795502
THEM6	14.68556	4.151511	10.69935	3.862198	3.520671	7.506044	20.17238	2.694931	11.70633	12.7652	17.97679	7.249914	9.334298	11.70816	10.26106	16.81008	11.25522	13.0644	14.10764	15.54904	6.988724	17.71853	11.73135	16.61388	3.846239	14.60288	9.229812	19.71133	4.420186	5.732645	2.829164	16.98597	19.6137	9.116458	55.33246	43.51169	43.30179	42.8212	12.23576	9.699975	65.93951	18.99072	8.890738	38.91131	31.85334	29.29576	25.47562	46.46921	5.370693
UBAP2	2.507151	3.770243	4.950353	3.718636	3.922891	6.342066	4.495325	4.072973	3.715381	4.387151	5.009341	4.162108	1.123515	3.000664	5.94066	3.298153	4.124003	4.235069	4.519245	3.448627	4.785917	4.067844	5.965842	4.447072	3.881586	4.845812	6.796742	4.237106	2.655065	3.614178	3.539535	5.221139	9.93452	10.85168	10.00133	9.394022	5.555903	16.11859	6.534983	4.925887	6.970684	4.714033	9.138233	7.948937	8.259671	6.001325	5.867502	6.536563	7.946204
ARHGEF39	0.4786213	1.00627	1.611631	0.517239	0.7406637	0.5256344	0.7458022	0.7149993	1.329715	0.8066195	1.463329	1.02662	1.146936	1.647664	0.2190898	0.6496448	1.015136	1.838377	1.507974	0.9140685	0.3866733	1.136689	0.4110062	1.437342	0.7599293	0.833145	0.4319565	1.536729	0.797716	0.4549504	0.7042012	2.828708	2.268955	5.536564	2.875605	2.127234	1.875792	1.364995	0.9221307	0.6069964	2.45796	0.7725303	1.881549	3.206866	1.168555	3.910716	3.494433	1.778268	1.61474
HRCT1	28.002	0.7618426	0.149595	3.139276	1.455873	0.4808338	1.46941	0.8986178	1.558706	4.202895	8.907862	1.539617	1.318672	4.062092	1.284097	5.324111	1.22773	9.120796	0.7455695	6.04259	0.1802749	9.723089	0.4301659	5.930926	0.9148444	7.943645	0.5644797	2.573385	0.8628075	1.288354	0.9630508	0.4967083	0.4867411	0.4246417	0	0.2054906	0.07836945	1.650541	0.634872	1.827387	4.75794	1.306001	0.8400373	1.946587	0.5769284	0.4732931	2.3614	0.7039774	0.04296273
MELK	1.595465	0.04465734	2.485981	0.1856238	0.2526147	3.858392	1.795498	0.04218446	2.536487	0.5244503	3.529925	0.2199809	2.221281	4.410648	2.317137	1.658557	2.637503	2.225122	3.961141	1.586437	3.134517	2.155478	2.824111	1.780497	0.3209512	2.240878	3.268251	4.355665	0.04950414	0.2095224	0.06276098	4.743096	10.13584	14.25419	10.19847	7.466615	21.65357	13.39605	4.786733	1.4822	7.935938	1.721621	15.50182	7.378003	5.792412	8.378646	8.547747	10.19702	12.40171
FANCC	1.118292	1.09044	0.8980995	0.5596419	1.169725	1.205199	1.349195	0.4992556	0.9783103	1.119897	1.424878	0.8274819	0.5708356	0.9570718	0.7428794	0.9451786	1.085764	0.8965404	1.444161	0.8184982	0.72874	1.525858	0.8384575	0.9388501	0.8304364	1.29341	1.231029	1.358261	0.8726812	0.7684375	0.7713485	1.312083	2.345041	2.161067	1.885156	0.9763624	2.401088	2.791293	1.706503	1.444062	2.317309	2.853052	1.659831	2.411196	1.67812	1.122366	1.580498	2.489708	1.258691
KCNIP2-AS1	0.06836997	0.2973391	0.05573148	0.2757853	0.1904115	0.1209156	0.04830241	0.204272	0.05279039	0.1544335	0.06819072	0.04097019	0	0.1499052	0.04348991	0	0.1055514	0	0.2043903	0.08441854	0	0.09909102	0.04807737	0.1082234	0.2862925	0.0896787	0.2640931	0.01997317	0.212476	0.1756006	0.1266295	0.06531113	0.0680006	0.3285689	0.2616237	0.3280943	0.6277239	0.2598201	0.7579421	0.09499415	0.138122	0.3921442	0.2305985	0.241733	0.0806003	0.1057949	0.1829157	0.2503449	0.2400858
PLEKHS1	9.278736	0.04253277	0.8418527	1.603189	0.3023345	0.05707788	4.104184	0.03214203	2.238608	1.771874	4.08267	0.1224859	1.348697	1.304049	2.224007	5.330605	0.8345733	0.4654065	15.0017	3.078378	0.01056776	7.660813	0.002521644	1.196277	0.03539476	5.750178	0.3901536	4.789567	0.04371997	0.00368408	0.1056027	1.479837	8.766732	1.978962	7.492259	6.90489	2.205138	5.093955	5.199295	2.43391	15.25321	7.733512	3.016794	10.17622	5.912529	4.842121	1.455528	4.048889	0.3853284
KCNJ11	0.2584679	0.4517793	1.079319	0.3170441	0.4454496	0.1782117	0.6022725	0.3387001	0.5251853	0.6589372	1.067342	1.657541	0.1749175	0.8067395	0.1269134	0.7650991	0.6510487	0.6725859	0.3879058	0.2575503	0.2227179	0.6747302	0.7397672	0.9761721	0.4665592	0.3806587	0.1401243	0.4556925	0.8108389	0.5745566	0.2485954	2.087856	0.6374172	2.866831	1.224538	1.192465	3.125361	1.175232	0.4577711	1.978303	0.8488928	0.2600832	0.2796629	1.055681	0.4276545	0.9858427	0.7694888	1.394712	0.6878864
AHNAK	43.49106	126.6282	35.99183	100.8811	143.1351	213.7243	115.544	99.79447	19.30999	132.0598	51.32171	65.24101	11.15604	28.5624	108.6042	39.56516	95.65194	28.4132	52.45148	32.11683	130.4966	62.53552	180.675	42.20711	135.0727	44.42131	244.2631	53.34493	130.4861	150.765	149.5942	54.71019	40.48461	12.23006	49.18542	13.22048	42.05183	24.2183	69.36124	120.7919	21.54864	125.059	40.37631	31.1557	46.06606	10.67074	53.53964	7.244073	46.66682
SLC29A2	13.34283	0.946079	6.269791	1.321471	1.557912	2.162205	9.524631	0.4308863	5.097572	3.977467	11.57111	4.602745	3.3088	5.226604	2.955955	7.23275	6.596964	7.080883	8.239484	6.087368	1.616067	7.493758	1.822934	7.66864	1.073597	6.746921	2.397929	9.15645	0.9653358	1.020678	0.7597771	9.260914	7.777569	20.40436	19.09619	12.26765	5.36485	23.63145	4.767375	5.42753	9.970683	5.582609	9.630575	15.08507	7.767853	25.79578	9.668401	23.16808	24.00858
GNPNAT1	5.754913	4.137895	5.187379	4.97019	3.79126	3.82844	8.121286	3.313242	6.698876	4.862402	8.725402	6.058918	8.223198	9.226248	6.883371	4.713726	5.919331	6.483978	10.34383	5.562011	4.713348	7.00319	2.381882	6.522354	3.754764	10.47193	4.656818	13.32259	2.713384	3.065382	3.517136	13.39742	20.59807	8.22037	27.85002	13.12663	28.7757	19.36337	7.600821	8.804947	9.546922	6.799297	22.01544	15.34828	11.3711	7.107809	18.78727	17.51223	14.68063
CLN6	5.787376	3.325432	11.94105	2.915963	3.238736	3.95436	10.26183	2.404125	9.770908	5.406087	12.64191	4.706481	4.970379	9.396507	7.08268	7.520667	8.695813	11.27425	9.04955	5.990969	3.931912	8.253285	3.743207	10.41282	2.600107	9.55317	3.816588	10.94577	2.518764	3.386771	1.813874	11.65804	16.39847	14.87676	14.66995	14.06612	23.14588	13.5723	8.899307	8.829397	17.46004	7.744655	10.78959	16.32935	11.67512	17.53019	16.94359	28.16137	11.05134
PAQR4	2.336702	0.4290644	4.255807	0.3724669	0.6287445	3.389053	4.545009	0.4381676	4.484164	3.272142	6.045846	2.314223	3.272277	5.787893	3.905605	2.578881	3.501807	2.764403	3.444418	3.579338	2.036079	3.816493	4.528418	4.209496	0.573163	3.218868	1.85891	7.363258	0.4487536	1.486578	0.3911369	7.3269	9.503763	1.305161	10.06932	10.27502	13.47315	7.252583	6.696916	4.179433	12.28552	3.645015	7.400732	14.60371	8.109659	2.77992	8.968179	15.66491	23.63456
FOXF1	3.900744	90.70569	8.824943	93.83294	88.95961	2.448957	22.16333	82.77031	16.38026	66.06359	6.923802	47.09154	5.260061	17.84037	6.071704	13.49403	20.5733	5.209671	6.853031	6.887818	1.883418	15.50716	2.611256	12.75457	65.75119	18.51472	7.06197	24.58216	56.51105	36.53118	78.11809	10.5708	17.70511	6.919426	1.531506	5.595845	2.406881	3.495489	9.048641	70.70165	13.49564	15.90561	1.162736	7.673546	27.59895	1.796724	6.203467	2.831536	3.04136
BRCA1	0.562856	0.9214497	1.038713	0.7087152	1.019689	1.183238	0.9888768	0.7759026	1.152128	0.9233932	1.053617	2.896121	0.4569359	1.579972	0.8399551	0.5816821	1.060071	1.081318	1.415046	0.4361433	0.940425	0.8357029	0.7149883	0.6087718	1.040711	0.8746781	1.612369	1.705049	0.7986466	0.8128327	0.8486566	1.389123	3.359986	4.080774	3.210425	2.195682	6.46082	5.767065	2.817178	1.837755	2.767697	1.342244	5.65942	1.887265	1.671893	1.711265	2.086873	2.534979	5.504081
BIRC5	1.858444	0.07227115	3.799674	0.1297199	0.2159796	3.04129	2.260021	0.07206189	5.098805	0.5734753	5.91016	0.3240565	6.057595	9.69542	2.238334	2.920001	4.115537	4.530699	4.123042	2.727283	3.66614	3.319051	4.206192	2.664451	0.191362	3.446695	2.507289	4.276562	0.1128893	0.2373561	0.05078458	6.784696	6.110845	11.21283	8.348103	8.881765	21.03102	6.897492	3.697242	2.275253	11.75063	2.208559	9.361884	9.802383	8.020099	11.40277	10.91638	11.307	12.39951
LINC01978	0.866918	0	0.4542843	0.1110129	0.1175835	0.340708	0.2406113	0.02312616	0.4183575	0.4137836	1.158007	0.1855336	1.018686	0.6400548	0.3151107	0.66127	0.3943417	0.3587782	1.281575	0.955724	0.7603495	0.4337762	0.2467476	0.4655854	0.08334491	0.6903875	0.1661037	1.076338	0.02220458	0.04771247	0.04014095	0.4214603	0.882764	0.3802476	0.8462597	1.775502	0.634638	0.4000427	0.5331086	0.22943	1.897307	4.035072	0.04475425	0.4968201	0.7810972	0.6647411	0.923001	0.5749416	0.06523377
LINC01979	0.1074969	0.01307695	0.1797449	0.004941452	0.01674856	0.08016178	0.10126	0.008235213	0.09789909	0.04980781	0.2034337	0.02973079	0.0687981	0.03798719	0.05961195	0.1766084	0.1191484	0.1022086	0.1774765	0.1565531	0.0649824	0.1012028	0.02325883	0.1221645	0.02967907	0.1410002	0.04731954	0.1384973	0.04744222	0.01699038	0.01021012	0.08688945	0.3435938	0.08830822	0.2471091	0.5052751	0.1506628	0.4923076	0.09361955	0.0714874	0.7832854	1.303386	0.01593696	0.1319384	0.2053618	0.3689325	0.1306293	0.3633349	0
CPT1C	0.1337901	0.9638721	0.2665873	0.5019172	1.031258	0.8393478	0.3850848	0.9697174	0.263997	0.828263	0.1532082	0.362262	0.1011941	0.3662904	0.8289708	0.08466602	0.4666474	0.09952872	0.2871524	0.1468399	0.540302	0.1532103	0.5110543	0.2078557	1.070075	0.1722385	0.3806822	0.2431931	0.7344348	0.7534295	0.5598346	0.2177409	0.6406946	0.5212489	0.09751614	0.7109921	0.317407	0.2975259	1.503052	1.266805	0.4738326	0.8273696	0.2077173	0.4447351	1.329548	3.714956	0.1818106	0.1140482	4.565889
TMEM63A	5.514102	3.411207	9.672287	3.126373	3.801147	2.340513	12.71938	1.731162	8.252616	7.478203	11.63839	4.68528	3.013215	5.301145	5.965614	6.044551	12.35921	6.022779	7.648194	5.612968	1.805538	8.23618	2.127808	7.647286	4.060125	7.217926	3.50285	16.28589	3.210134	3.748716	2.513116	12.57787	19.03949	20.01786	19.65756	27.00597	18.45012	28.02402	12.81255	8.038838	19.64677	23.73532	7.296194	15.07182	10.96138	11.90391	12.75871	18.13386	3.896315
MTHFD2	2.92959	1.391782	6.381083	1.837153	2.613403	5.562171	7.073277	1.648962	9.582486	2.679728	9.979719	5.227275	9.734345	11.87105	5.017414	2.695222	6.968399	5.734037	4.750113	5.252757	3.48735	7.165956	3.468415	6.280622	2.405646	6.033977	5.800197	8.063295	2.347774	1.567184	1.960417	7.734407	11.14865	10.88014	16.03433	15.50447	42.51502	11.05142	9.902023	3.631039	11.70019	3.49445	23.31233	12.39784	7.863908	25.12888	15.08719	13.72326	36.30571
GRB14	0.255405	1.273867	0.2081923	2.060465	2.104076	0.397647	0.19432	2.58275	0.09101792	1.542116	0.08817766	0.4591487	0.4457985	0.8369089	0.2124507	0.2202948	0.5914519	0.09106513	0.2575209	0.1030974	0.4245825	0.1328807	0.3591987	0.1243947	1.034226	0.5153948	0.4806292	0.3386256	0.9111483	0.4608674	0.8842233	0.1548324	0.2670522	14.91254	0.96122	0.1602759	0.6502085	1.302834	0.2177994	1.783415	1.051791	0.1064248	0.004733138	0.122897	0.8893826	0.6422178	0.1276505	5.832132	4.843111
CACNA1D	0.4580666	0.1466062	0.1733601	0.2627369	0.2416142	0.4704226	0.2696813	0.1697156	0.1768431	0.4321419	0.3943186	0.2042359	0.04640161	0.1093157	0.2376091	0.5474015	0.1852127	0.1137438	0.9166811	0.3046775	0.1205272	0.4004429	0.08436209	0.2287446	0.2495498	0.7993202	0.2586192	0.2931222	0.1851138	0.07002932	0.2030088	0.1875312	0.9979632	1.010409	0.5395622	0.6188904	0.00698611	2.700232	0.7858928	0.7905037	0.4204662	4.060841	0.2272786	0.9551297	0.8575835	2.293076	0.5648149	1.02975	0.05361774
FAM86HP	0.2680145	1.421664	0.6918243	0.7107202	1.040471	0.8689935	0.473371	0.9008538	0.8105212	1.101471	0.8464874	0.5219685	0.3800938	0.4337324	0.9234503	0.2385096	0.4827294	0.1035245	0.7601342	0.1654629	0.3949142	0.1942214	0.2931697	0.2828282	1.322692	0.5712623	0.6518312	0.3914802	1.37752	0.8795776	0.7032269	0.458709	0.9181736	4.114477	2.173255	1.211124	0.8393141	2.003071	1.29594	1.282652	1.218255	0.8967172	0.5811173	0.5709946	0.5687246	1.425609	0.2731584	1.647295	4.454783
KIF20A	0.8626137	0.02612252	2.381753	0.1349043	0.118958	4.541377	1.742694	0.05483553	2.080339	0.4587875	2.789738	0.30355	1.299348	4.447215	2.106096	0.791824	1.337394	2.155147	3.413589	0.4441678	3.742821	1.454153	3.844286	1.429352	0.08344084	1.429977	3.081531	3.302789	0.1017906	0.3871672	0.08430237	4.688152	6.737065	15.50007	4.017226	14.17652	17.89482	5.981508	4.713455	1.305629	11.5881	2.372053	8.23129	7.036255	5.867856	8.971554	5.639779	5.245713	4.599118
SNHG4	0.3017366	0.4175323	0.344343	0.1487593	0.458368	2.585168	0.2344899	0.3080166	0.8736728	0.3123817	0.7824584	0.1446507	0.2396341	0.6426731	0.4702375	0.2900009	0.302789	0.1165501	0.5620366	0.1676536	0.8151057	0.174927	0.7284828	0.1432864	0.5144219	0.7618732	1.528126	0.4319224	0.2091834	0.1859944	0.4247283	0.4683852	1.420504	4.374379	3.035006	2.027166	1.526902	2.516923	2.868176	0.5030843	1.280103	1.528738	1.424778	0.5744513	1.031567	2.293666	0.7495989	1.815103	2.860836
SNORA74D	0	0	0	0.09236309	0.1043519	0	0	0.2052379	0.15912	0.07758185	0	0	0	0	0	1.32043	0	0	0	0	0	0	0	0	0.2465538	0	0.353789	0.2408113	0.197059	0	0	0	0	0.550204	0.1126546	0.09889366	0.08800352	0.07831457	0.5832963	1.049876	0.1387751	0	0.2978856	0	0.1943553	0.1594427	0.1575262	0.3233939	0.5789304
PCDHGA10	0.3739867	0.5810631	0.2852431	0.3371955	0.5958094	0.4830596	0.9950601	0.2722653	0.260058	0.7196087	0.5933198	0.372204	0.233244	0.2356523	1.352227	0.5511894	1.019684	0.4325285	0.362113	0.4563723	0.9195113	0.9382546	1.031436	0.5435198	0.7692791	0.4934151	1.231525	1.395386	0.4454519	0.8493221	0.4796024	0.5870677	1.229736	0.3526839	1.774221	1.738015	0.4613726	4.654312	0.728396	0.7576556	2.868965	5.396763	1.001098	1.437091	2.174012	0.2808909	1.374198	0.07779368	7.581696
MIR1303	0.1689374	0.4007477	0	0.4542975	0.1710885	0.9295189	0	0	0	0.2543963	0	0	0	0	0	0	0	0	0.3107903	0	0	0	0.3167889	0	0.2021168	0	0.1450124	0.3948185	0.1615426	0	0.1251571	0	0.224033	1.26291	0.7388044	0.1621396	0	0.6419973	0.4781673	0.3129652	0.4550532	0.645974	0.1627979	0.3675725	0	0.9149417	0.5165393	0.1767385	0.4745883
FGFR4	4.958203	0.647083	4.679297	0.2858685	0.5057899	0.2672267	5.092808	0.4674272	4.58568	5.44347	8.216001	1.97597	3.276882	3.795856	0.6736478	10.31338	6.080026	3.198161	6.592049	6.337509	0.2068799	8.453551	0.5133961	7.062589	0.6299146	7.722926	0.2195155	7.579795	1.090354	0.1195156	0.2474114	5.041021	13.96836	32.00827	15.58167	4.415072	1.012414	13.97387	3.999547	11.78263	35.94967	15.64187	2.545568	24.25012	30.38626	32.05779	7.787025	26.49921	3.744225
CFB	11.35657	0.266684	6.967829	0.7610113	1.042349	0.7518742	6.59772	0.2721856	9.298536	2.195689	11.54139	1.529721	3.536163	6.899349	2.319186	5.334171	5.763399	7.26839	9.884586	6.361377	0.2456216	10.25943	0.2398897	4.938219	0.4313335	6.605213	0.5989704	7.572977	0.4615133	0.4958424	0.5600385	5.124283	4.966117	22.21327	3.229627	2.062161	2.207555	2.154552	3.236903	2.213742	3.44591	2.075252	16.9117	2.704383	6.142204	75.88212	3.609263	10.205	1.151663
IGF2BP3	0.01536336	0.08368727	0.06122539	0.01377144	0.08471002	0.3891133	0.03376798	0.04760187	0.1001721	0.03213207	0.04086155	0.04500897	0.007746869	0.2844517	0.2649456	0.01093764	0.063249	0.01582485	0.02355302	0.01686189	1.435393	0.03958518	0.624198	0.07295636	0.09394595	0.02686884	0.4132111	0.03989471	0.009793911	0.0467663	0.04932168	0.03913603	0.2399583	1.47118	0.06718771	0.09174766	2.132961	2.602628	0.1755509	0.3684172	0.7517921	0.06744866	0.5543661	1.45038	0.4861966	2.785414	0.2505316	7.882816	5.927251
EPHB4	3.318892	7.55519	7.994674	3.446543	8.482906	6.658446	12.37773	3.402021	8.015567	10.11968	9.588294	5.758111	2.991859	7.614896	11.16461	6.890754	9.832808	7.820889	6.768176	6.31696	4.036457	9.053187	7.988987	11.1074	7.390407	8.280125	9.449714	11.5714	5.78807	7.62655	4.621535	13.61981	14.31465	9.140672	18.48848	21.12511	14.09189	12.79781	11.98631	15.56344	24.61495	10.67622	7.419133	26.89288	27.97475	48.77963	17.10624	30.79112	22.00246
CASC8	0.04962807	0	0.5663575	0.01668215	0.006282499	0.2291762	0.1928384	0	0.5173098	0.1588076	0.4331072	0.07434813	0.9712678	0.4352498	0.5287682	0	0.1915429	0.1533565	0.05135603	0.2144707	0.3290671	0.1678314	0.1803072	0.4222421	0.04453128	0.2115606	0.287548	0.2537155	0	0.02549283	0.009191724	0.2311127	0.3290664	2.073626	0.596848	0.4167722	0.3125966	2.663933	0.1170578	0.06895391	0.4929419	0.3320891	0.03586837	0.6816257	0.2574254	0.2063837	0.4078058	1.323954	1.01078
ZNF239	0.2374146	1.886448	0.4153761	0.7422547	1.120088	0.4232928	1.161837	1.712783	1.475459	1.09434	1.443855	0.6939949	1.773821	1.407468	0.5598741	0.1607777	0.8671497	0.2505108	0.5326417	0.4504397	0.2616584	0.6042617	0.2280274	0.8982669	1.718114	0.569651	0.5765817	1.779594	0.9966837	1.166005	1.153999	0.934829	1.405273	4.14949	5.090065	2.901065	7.77942	1.430357	1.611679	1.759291	3.337903	1.660635	3.682906	1.826875	2.140775	3.570685	1.301333	9.668562	2.993179
CDK1	1.585545	0.2279501	2.771688	0.2054027	0.2732368	4.610335	2.015775	0.1435516	6.392324	0.7930874	3.995862	0.5448275	6.524592	9.890897	2.727108	2.454938	2.413572	3.426236	5.589007	1.857326	5.743558	2.156929	4.341966	2.492221	0.2122458	2.879597	3.803817	6.266575	0.2261843	0.3138862	0.1670247	6.001945	11.50325	15.47628	26.48729	14.53993	33.9174	12.48901	8.351405	3.060547	9.069345	3.424709	18.53809	10.03582	6.406606	15.56714	11.23838	28.04815	10.36199
CEP55	1.6212	0.0526816	2.867505	0.1911077	0.2204118	4.15456	2.548022	0.1194345	4.012538	0.5986207	3.81866	0.4045666	2.882453	6.087994	2.77446	2.286228	2.660567	3.609726	5.205048	1.403965	2.609145	2.257393	2.831827	2.158429	0.1487916	2.604205	2.958589	5.678095	0.07220277	0.3163781	0.05593997	6.585023	10.997	13.63261	19.61378	14.09747	70.86613	12.24753	6.684012	2.793533	8.458619	3.32881	13.63252	8.204811	7.661587	6.529304	10.58613	11.2823	12.41532
GPRC5A	23.45752	2.346622	8.682951	6.17676	10.81555	8.480963	17.1671	0.5657416	10.91491	13.36403	37.38007	6.211912	4.280997	12.62763	44.52834	46.78044	22.46423	9.936501	23.18587	99.50798	5.898092	22.99287	9.971117	13.58049	2.119209	26.53265	4.152096	20.02062	1.331655	2.846089	3.406319	18.54538	23.23434	19.84509	40.15866	64.09617	181.1832	177.2337	19.9619	33.61984	58.11298	47.26239	168.1866	63.33858	93.91099	24.08096	38.45641	46.19103	22.72851
CRYL1	144.6907	9.651889	18.27135	26.14721	13.68178	6.765558	19.93024	11.93912	18.47183	21.78344	79.86947	14.50235	47.7238	21.03763	11.73297	127.7377	17.17974	13.77928	115.6812	86.99896	13.73884	97.22968	7.232769	18.7666	12.8624	55.3131	8.490091	21.56939	16.1575	15.65559	11.35658	22.37263	22.01298	7.58124	22.53892	15.71558	8.001107	11.57536	11.70378	12.3483	17.83866	51.32062	34.27475	34.89328	14.70662	7.749744	16.65839	44.01352	2.787882
N4BP2L2-IT2	0.1842074	0.5332923	0.203437	0.2103952	0.6138194	0.6468887	0.1595264	0.4024173	0.3303448	0.1521175	0.1540915	0.2243307	0.04719174	0.1600653	0.1133939	0.2094055	0.1467791	0.09181004	0.5520499	0.09171237	0.2159735	0.08612205	0.2005682	0.2116331	0.5865107	0.1714715	0.6707341	0.11457	0.2642163	0.2767475	0.5832985	0.1248791	0.488566	0.8884276	0.3540671	0.8725697	0.2258397	0.8490645	2.164041	0.6577389	0.1440536	1.060331	0.2748588	0.1325215	0.2689973	1.395319	0.1771445	0.4009687	0.4089806
HAPLN3	0.3504349	0.7041515	2.029834	1.256495	1.716031	1.364284	1.153419	0.3531093	5.029618	1.673139	1.817484	0.5781053	0.598716	4.204612	1.993082	0.4754895	2.157679	0.7006898	0.9328999	1.31335	0.8504738	0.8524714	1.008888	1.977364	0.7645337	0.8976777	0.9590404	2.10047	1.009229	1.053238	1.065966	1.803747	3.805255	2.85747	1.099821	3.933128	11.89441	2.466042	5.81128	3.658425	3.603623	1.460835	1.66466	3.350396	7.566456	5.534233	1.128207	1.5096	5.860438
B3GNT8	43.40754	2.347889	2.932297	5.517832	2.850075	24.83228	2.190878	2.007476	2.370497	5.481195	29.36768	1.82114	2.849851	2.156358	25.30839	48.83018	3.937761	1.653022	24.64563	34.42285	32.15335	23.28163	48.49084	2.208935	1.651016	14.72473	17.07617	2.817453	2.164705	5.962986	1.740311	1.362681	9.540888	4.148022	10.78166	9.070301	0.5032261	7.589409	4.154663	4.021453	25.70686	18.42899	9.391025	48.294	10.88706	1.091681	1.837105	25.82457	3.506483
CENPF	1.048944	0.1356166	1.183281	0.2005283	0.2328502	4.673425	1.278423	0.09283107	1.255183	0.5062465	1.931244	0.2934328	0.4540338	1.561795	1.331297	0.9131183	1.110931	0.937075	4.137233	0.6813421	2.178	1.083163	2.396945	0.9403583	0.176943	1.286207	4.539297	1.919919	0.1033928	0.3260152	0.1215383	3.294539	11.01621	18.5552	10.97905	10.07929	19.60521	11.96334	3.987945	2.029562	6.22002	3.420034	8.341688	3.681668	3.873847	3.783764	3.047626	6.47377	6.926959
VAX2	0.06333312	0.3805997	0.1652023	0.1248955	0.3078698	0.2588622	0.2863613	0.4162911	0.1173631	0.104908	0.1010673	0.09108457	0	0.1904387	0.2094872	0.1352663	0.01955508	0.03914133	0.08155874	0.1563988	0.671905	0.1468655	0.1306374	0.0200501	0.1666979	0.08307203	0.2718192	0.08880834	0.07267304	0.1301312	0.2346013	0.169399	0.6047133	1.285089	0.4570024	0.2796095	0.05409109	0.07701729	0.07170425	1.009019	0.1364763	0.1291573	0.09765037	0.1377996	0.2986497	2.146221	0.1549168	0.1060123	0.2135027
MIR3127	0.5235538	0	0	0	0	0.2057622	0.3698833	0.2607076	0	0.09854992	0.5221812	0	0	0	0.1665154	0	0	0	0.4815849	0.1616121	0.7714465	0	0	0	0.31319	1.030093	0.2247039	0	0.3754774	0	0	0.1250326	0.3471502	1.537597	0.2862035	0.376865	0.6707295	0.6963647	1.111416	0	0.5288456	0.3336562	0.3783952	0.4271788	0.4937676	1.721551	0	0.2738651	0.7353981
TIGD4	0.09403636	0.3160158	0	0.07375597	0.1488027	0.09701289	0.1826972	0.1580381	0.2359765	0.1283302	0.1055136	0.05635059	0.1200248	0.1914531	0.02990811	0.1380789	0.1179554	0	0.113529	0.1088528	0.03464019	0.1362902	0.02204194	0.09303182	0.2179787	0.1387626	0.07567393	0.1648271	0.1011602	0.07245655	0.152396	0.1403582	0.2572029	0.407979	0.2120476	0.2256312	0.7178054	0.8219228	0.09981162	0.1197674	0.7203167	0.3370981	0.2435383	0.1278772	0.2050873	0.2364551	0.1437618	0.6087183	0.3302151
ULBP2	0.02153983	0.1107082	0.1404648	0.1255015	0.207234	5.307796	0	0.08580738	0.2328412	0.089199	0.04296673	0.1032607	0.2199416	0.2698706	6.604083	0.1840184	0.08313446	0.1331212	0.09906584	0.05319182	3.046899	0.1248738	4.392539	0.1704779	0.3607837	0.04237967	1.442169	0.1384352	0.09268641	0.5163447	0.2234086	0.2572019	0.7569625	0.2760401	0.5063193	5.312987	0.3587334	0.1473405	0.1829017	0.1596146	1.276443	0.2882701	0.6746037	0.3163467	1.472793	3.566364	1.251335	0.4844915	3.509631
PLEKHA8	0.8877683	0.9638618	0.8155183	0.7612879	0.8475776	1.512271	0.8349664	0.7226423	0.9804572	0.8495036	0.6085693	0.6802207	0.3055946	0.7661968	0.9038801	0.7249748	0.999279	0.6794568	1.152852	0.6261321	1.109666	0.8498158	0.8864814	0.8244457	0.8829131	0.8778495	2.130414	0.5347527	0.7556074	1.124772	1.038477	0.9346929	1.784169	1.259224	1.050239	1.595937	2.606817	2.168362	1.768538	1.554258	1.563976	2.837593	2.999566	1.061482	1.478816	2.626235	1.157621	1.693627	2.165814
CNTFR	7.295279	6.33451	3.276303	6.274084	8.851865	1.038656	4.298251	8.375863	2.96524	22.49473	2.92419	4.899538	1.530434	4.164821	0.420272	28.26664	4.866316	2.126722	14.11733	15.86547	0.3109905	5.811994	0.8775847	3.878303	6.175525	9.568985	1.352853	2.018605	5.17273	6.160855	4.685772	2.662643	0.2829332	0.6320961	0.03762268	0.02642161	0	0.193542	0.1688271	2.671101	11.28062	23.78996	2.831959	0.988319	0.1103434	4.307786	1.746593	0.5688117	0.6766986
PSD	0.4469991	61.29767	1.203353	23.06285	38.19318	0.3639634	22.01197	38.86248	1.164629	25.54226	1.06084	6.777568	1.706076	10.99691	0.265379	1.155428	16.70724	0.602096	0.5334628	0.37361	0.3512772	2.569258	0.3675211	0.9143833	41.66425	3.075896	0.3089235	13.69319	84.87501	10.76867	39.53017	0.6459753	2.134004	0.2717338	0.9799242	0.6314184	0.8105265	0.1585444	0.940793	15.30478	0.531015	6.524222	0.1347488	0.4613505	1.606283	0.8388856	0.5291716	0.2661953	1.172019
MFSD13A	2.702999	1.905995	1.961508	1.229928	1.798516	0.9230414	2.748004	1.325461	2.672457	1.759057	2.137004	1.437036	1.159354	2.477972	1.383882	1.980083	1.825671	1.451515	2.816063	1.831542	0.6152319	2.062288	0.7919721	2.17191	2.011309	2.075378	0.7781152	3.07188	1.359322	0.9961988	1.236308	2.18846	3.059963	2.794244	8.126849	5.971483	6.520971	4.36245	3.510448	3.209802	3.079933	3.22987	3.144779	2.877824	3.788854	3.411107	2.664587	2.35795	2.905406
TMEM132A	0.3896411	0.6572755	4.247887	0.4746454	0.6414819	3.84639	2.055393	0.5711292	4.181085	1.605275	2.945537	4.356077	0.5848875	3.815296	4.171497	1.318704	1.742919	3.216937	0.7351936	1.342151	2.881439	2.139181	3.141791	4.589372	0.5091975	1.381226	3.12334	2.736525	0.8368844	0.8129165	0.5255186	9.005543	2.901552	3.964829	4.227219	4.238241	10.75483	13.35379	1.687275	1.654657	5.532986	1.039102	1.442232	7.679995	14.33147	18.25785	6.634948	7.682328	14.2635
XPOT	2.631882	5.988977	5.667371	5.162237	5.111002	10.93442	7.259135	5.197069	7.93666	6.216715	5.442803	5.379285	4.834892	6.812443	7.708032	3.147675	5.933326	4.389527	4.119533	3.0085	9.275481	6.248807	8.078073	4.849955	5.882136	5.372319	12.26784	7.587173	4.090072	5.115881	5.98395	8.288722	9.586324	7.977002	11.19062	10.58676	27.28723	16.78546	9.696113	8.636633	14.0776	8.137425	12.12601	6.267301	10.12954	13.42352	10.64714	12.59677	21.01142
TMEM62	5.204326	1.927422	2.885639	2.266199	1.804788	2.110646	3.815488	1.591319	3.423693	3.240776	4.121215	2.161156	4.057452	4.068187	2.036612	3.928758	4.126874	2.464097	4.92328	2.894099	2.029498	4.266819	2.169312	3.031267	1.756273	3.637021	2.34902	5.710831	1.603	1.785333	2.029626	5.228285	4.798684	5.241809	4.970034	4.722409	6.263582	9.651156	3.525183	3.670737	6.028839	5.058742	8.682714	4.912557	5.648891	16.09689	5.093335	10.45006	3.182011
ABHD17C	19.00297	1.254284	15.20285	5.296172	1.748433	18.7213	19.15316	1.101053	9.414796	7.123798	25.13769	6.658645	13.39759	9.635875	24.13468	21.08027	17.1361	11.57346	23.55185	28.9041	19.32019	19.27453	22.9323	15.75013	1.083083	22.67157	16.99256	21.12437	0.731596	3.242825	1.234524	22.53792	20.63735	15.01525	59.98544	22.76329	39.45607	38.92681	11.26605	11.61716	23.79149	13.50425	40.53116	34.20846	31.68434	22.51861	30.84581	32.22196	8.473501
PKMYT1	0.6984357	0.01369261	1.863251	0.05691504	0.07599403	1.84205	1.63119	0.0344917	1.604476	0.4672018	3.218198	0.1971599	0.3667344	2.849381	1.744046	1.621159	2.045137	1.09696	1.924689	1.108266	1.16238	1.109869	1.683122	1.242612	0.06905858	1.476385	1.295663	2.515889	0.05243556	0.1403456	0.02993427	1.712082	3.903888	1.824658	6.702075	4.246357	8.144154	5.738339	3.45818	1.269828	9.278329	1.007928	2.903585	6.194772	3.424152	4.767366	5.90357	9.954865	9.59151
TFAP4	0.8772205	0.9229033	1.764322	0.6588575	0.9332773	1.274512	1.216002	0.748569	1.534324	1.48366	1.871409	1.274883	0.8632466	1.38366	0.9773759	1.124136	0.8781417	1.346796	1.588321	0.6726818	0.8490128	1.320458	1.36098	1.724737	0.9301945	1.143355	1.241241	1.50846	0.3055079	0.820898	0.5650603	1.727109	2.471112	1.75531	2.731848	3.801944	4.067816	4.918318	2.624055	2.252896	4.753157	2.349166	1.671105	4.622947	1.96291	1.751762	2.154206	5.226221	1.727629
ACSM3	0.5516491	0.08665278	1.659404	0.2430819	0.1975108	0.7095403	1.322728	0.2367766	2.486824	1.440452	1.141162	4.623551	0.9609346	2.401593	0.6261891	0.5395158	0.6968054	1.84241	0.9806859	0.4196914	0.6714405	1.564951	0.7070442	1.564133	0.1422208	1.405744	0.463958	0.8074042	0.2149082	0.2188085	0.07981124	3.514898	0.8571797	1.856654	3.433948	0.3957516	0.6773751	1.103953	0.7219988	1.181962	1.931213	0.9445987	0.6193065	1.210376	1.977706	6.027045	1.184105	1.255291	0.067833
FBXL19-AS1	0.45965	0.564083	0.5035722	0.4383916	0.5250872	0.549168	0.4572285	0.4284749	0.2782485	0.4236075	0.5354637	0.2644242	0.2085978	0.3363205	0.2245493	0.3141493	0.6358198	0.443156	0.7711941	0.3904705	0.325097	0.2842398	0.3551146	0.3899849	0.479535	0.3906846	0.4703084	0.3480518	0.4219488	0.4231125	0.5230559	0.5233899	0.9606598	0.5929838	0.6794345	1.782263	0.4334023	1.229723	1.47795	0.337204	0.7775408	1.401382	0.6201237	0.7680786	0.5063273	1.687103	0.7701678	0.3731594	1.270614
FHOD1	1.399928	2.122547	3.451909	1.341579	2.198742	1.543902	2.672846	1.281816	4.203363	3.332088	2.728196	1.449149	0.7316471	3.245325	1.675009	1.62984	2.542887	1.253775	2.251634	1.42994	0.7760121	2.783174	1.229424	2.887975	2.308176	1.998366	1.632978	3.142994	1.641837	2.276496	1.628361	3.239285	4.283103	3.228264	4.723867	4.479515	8.045901	4.002777	5.336454	3.053885	6.068862	4.222785	3.720898	4.598157	7.057557	3.357453	3.343797	4.747915	8.960037
PLEKHG4	0.3350623	0.4687422	0.3038309	0.2257022	0.6766495	1.656557	0.9300586	0.274458	0.6980607	0.9464181	0.5536774	0.3587967	0.07647866	0.4694765	0.8197385	0.2921775	0.3764807	0.1347834	0.6948249	0.212976	0.833558	0.2950103	0.8141923	0.4205323	0.5313288	0.4576943	1.705241	0.8317157	0.498604	1.076816	0.5831213	1.017033	1.498649	5.147216	1.040456	2.898024	10.15979	0.9689184	1.950994	0.5344069	9.465888	1.69815	1.102396	1.585307	0.9143426	6.370453	0.6122626	10.02653	3.263831
PDXDC2P-NPIPB14P	0.9053653	0.5449051	0.5268694	0.4728737	0.9072672	1.933186	0.4432066	0.4472836	1.141245	0.8051306	0.8200397	0.4670629	0.2102887	0.5686505	0.8948366	0.2334616	0.7227096	0.6241551	2.382522	0.4371773	1.129789	0.2066422	0.5948729	0.5755009	0.6538878	1.122084	0.9954006	0.624774	0.3522019	0.423157	0.5932781	0.8943693	1.314078	2.027656	1.208079	2.146109	0.5946499	1.139635	1.522304	0.8628298	0.9537211	2.874306	0.6114109	0.4885937	0.640953	1.016702	0.4940664	2.292108	2.036057
AARSD1	0.2078879	0.6296125	0.5883101	0.3973059	0.7626927	0.5734567	0.2216903	0.6797119	0.6784079	0.552268	0.5085769	0.4700954	0.2314084	0.4373776	0.2744537	0.1591717	0.3693872	0.3878627	0.4437823	0.4116657	0.4315435	0.3031943	0.3456967	0.3849468	0.8071575	0.3807229	0.4983038	0.3391772	0.7388916	0.4325223	0.5405002	0.3821865	0.6970184	2.618074	0.6518393	0.6588016	0.515904	0.7721301	1.33596	0.632183	0.5546882	1.104876	0.6047785	0.4907252	0.473505	1.957413	0.4677303	0.7181195	0.7052197
PSTPIP2	0.7440627	1.742734	1.540732	1.687958	2.021336	2.619348	1.205802	2.103663	2.739142	2.044432	1.041067	1.707423	0.9121881	2.350455	2.56163	0.7079682	1.377356	1.928746	1.206651	0.6052215	1.759722	1.185725	1.474606	1.261512	1.725548	1.225736	2.687938	1.755409	1.537635	1.057866	1.914964	1.731458	3.077082	4.248003	1.576863	0.7953498	3.340054	12.41997	2.678278	2.828689	0.7124012	1.577619	3.031203	1.235293	1.134077	6.599826	0.9596097	1.947899	7.201992
MIS18A	2.934393	2.473642	4.89389	3.166987	2.262976	3.320558	3.264547	2.863622	4.388221	2.888719	5.331976	2.253598	4.592009	6.064068	1.576919	3.151635	3.566878	5.289441	4.087532	3.383723	3.81022	3.324121	3.178185	3.630476	1.624207	3.771528	2.482632	5.557247	1.894821	2.015551	1.824112	5.574	9.035174	16.14611	7.817691	13.19137	12.48771	6.511336	6.229218	1.710501	12.86694	2.020528	10.27904	9.797098	5.590564	20.58949	7.953746	9.888945	7.106429
PSMG1	4.309483	4.631783	5.0668	5.173031	3.744219	7.437629	3.771045	5.505801	8.867317	4.132043	5.830781	4.292503	7.445385	7.903548	5.666225	4.503374	5.136976	4.891157	5.675043	5.41378	8.103409	4.889541	6.207046	4.773232	3.828888	7.107438	5.583466	4.900772	4.623522	3.386799	4.21125	5.369341	14.04219	21.63569	8.924258	12.85732	14.74218	29.81655	7.292479	4.286068	10.00538	2.915744	18.96068	10.04898	6.853749	9.66299	8.027822	23.95661	12.17135
MMP11	0.3957757	1.733425	1.079959	0.7397256	1.213816	0.09045826	0.8804737	1.112591	1.222359	1.069388	0.688692	0.8982019	0.7006082	1.157015	0.3392398	0.7134044	1.269686	0.6678755	0.9553078	0.2807292	0.1874961	0.7539673	0.1000064	2.221548	1.13843	0.4381279	0.2023898	1.157834	0.9743115	0.8016696	1.364154	1.249504	13.3632	7.673943	0.804035	7.726315	2.342175	8.902578	1.215557	3.106978	6.320808	11.53792	22.19921	2.348246	31.05463	81.70799	0.5750192	9.411599	62.452
BIK	5.960849	0.2169841	14.66387	1.1479	0.5866918	5.34442	10.21041	0.1821944	12.94833	4.315928	17.12102	4.512955	25.56397	23.1307	24.65075	9.084361	13.90969	12.67239	7.235902	10.27771	6.978636	5.568021	4.273824	18.50898	0.4012644	7.09878	2.499447	18.40235	0.1457782	0.3550092	0.1807095	14.27182	27.96016	20.59541	28.98509	23.2205	17.13492	3.534017	6.055448	8.93872	11.3133	6.70376	8.050725	21.61041	18.08728	27.29382	14.70647	13.78004	68.69528
GBAP1	0.06358257	0.3487908	0.4146324	0.5307594	0.4990394	0.3467172	0.3481314	0.3403603	0.3436574	0.7151069	0.1743937	0.2238456	0.1442748	0.4630354	0.2376124	0.08487444	0.3006166	0.233317	0.2741517	0.1226678	0.1951827	0.1459081	0.1117772	0.2264521	0.5277371	0.1198864	0.3172344	0.3018374	0.5243948	0.5715665	0.262022	0.4972917	0.5375321	1.349565	0.247649	0.8238253	0.3597649	0.7611251	0.7011202	0.7582729	1.188167	0.4406617	0.4901749	0.2334528	0.558426	1.223688	0.2551614	1.309586	1.082882
NUF2	0.6266061	0.09226019	1.127228	0.1123357	0.1487992	2.204477	0.6594528	0.1248093	2.022035	0.2082387	1.482672	0.227883	1.921919	3.297289	0.643229	0.664535	0.7872403	0.7745141	1.681429	0.7203322	1.901769	0.5261079	1.195261	0.8345303	0.1344239	0.9466011	1.08686	1.540168	0.0743807	0.1568671	0.06723191	1.609952	5.593228	8.17323	4.072654	10.23611	10.34533	5.008801	3.200582	0.8646106	4.335999	1.156682	4.081085	2.952388	1.878836	6.96777	2.536912	6.799544	3.921212
LAMP3	0.6472393	0.09031527	3.401431	0.1501626	0.09253844	1.206022	1.161992	0.03412563	8.378192	1.009052	3.311253	0.4745499	0.5097068	6.368107	2.431492	1.707631	3.191644	1.200027	1.982184	0.9684019	1.623151	2.001209	1.199414	2.940976	0.05466052	2.2922	1.539274	2.429127	0.02912508	0.04172201	0.0648744	1.454781	4.392597	2.40299	1.307041	1.943976	11.73539	3.119407	12.27781	2.715482	3.466322	2.091516	6.648094	5.529481	3.008993	7.667603	2.857886	0.8643328	31.85164
GABRR2	0.06515075	0.2369743	0.1699435	0.07591998	0.09897049	0.1126617	0.1657011	0.01946538	0.201219	0.04905399	0.09097193	0.0390411	0	0.1306028	0.03315374	0.04174452	0.1106397	0.08052934	0.1857773	0.01608874	0	0.03777012	0.06108485	0	0.3273748	0.0512737	0.1174405	0.04567855	0.08098862	0.08924395	0.04344017	0.1182483	0.1468772	0.981041	0.05698402	0.1062996	0.1168513	0.2327312	0.4179854	0.1327646	0.04387284	0.240816	0.08789628	0.01417544	0.07373301	0.3377254	0.1394425	0.03407962	0.1281176
ARMC2-AS1	0.2594396	0.5128617	0	0	0.1313715	0	0	0	0.2003207	0.09767001	0	0	0.2943464	0	0	0	0	0	0	0	0	0	0	0	0.3103936	0	0	0	0.2480833	0.1776911	0	0.2478324	0	1.523869	0	0	0	0.1971849	0.8567164	0.2403126	0	0.3306772	0.1250056	0.1411216	0	0.1003635	0.1983142	0.2714199	0
ABHD11	12.43406	2.941034	7.760773	3.493334	3.303974	5.637561	9.631993	2.509524	8.399992	5.949806	15.25652	3.172103	8.929408	8.063612	7.735656	23.22174	9.661713	7.80614	16.35322	16.60665	5.224873	12.31459	6.159322	10.50911	3.242522	18.76534	4.887088	8.477471	3.423094	3.699452	2.619167	9.743527	21.06811	26.61199	31.99065	48.63041	15.87789	20.75808	13.62362	7.78407	26.31197	20.37052	57.80073	33.37892	14.99504	13.17555	10.89697	52.82976	24.74908
PTPN12	3.9183	15.4583	4.611637	13.55849	18.70037	13.59589	5.410618	17.50033	7.648516	9.582261	5.339578	7.477227	3.233088	7.180036	13.76828	4.603888	7.229901	3.269808	6.473593	5.701524	12.08224	4.681829	8.658895	4.983406	16.00326	6.245741	12.56774	6.999611	7.954407	11.89528	15.09259	6.510214	12.13252	21.01214	9.091876	13.99931	18.78164	20.79474	16.08718	16.31786	8.550766	15.68699	16.45395	8.009661	13.46985	12.69368	5.838096	28.16582	66.22898
DBF4	1.093688	0.5640024	1.72618	0.4887606	0.6420952	1.893749	1.11086	0.7387757	3.010711	0.8067632	1.821197	1.006823	2.589581	3.936056	1.383317	1.151018	1.708042	1.185317	1.880813	1.1273	2.055283	1.065937	1.301855	1.686046	0.7206171	1.675728	1.76331	2.337467	0.4062005	0.4863532	0.6740404	2.831443	3.918109	5.413417	4.502226	7.083056	6.064811	8.237794	3.711752	2.554665	4.047521	2.343529	6.564987	3.431505	2.613046	11.0494	3.111408	12.38712	11.36361
PLOD3	12.93511	6.535111	8.779354	6.8664	7.238755	2.021774	11.57648	6.684797	8.086583	11.06249	13.04684	5.45306	2.924052	7.270195	4.74221	12.68343	13.3526	6.127458	14.43857	17.18292	1.192879	12.9215	2.476495	10.68971	7.006763	12.22507	3.428388	13.12731	10.18616	11.19651	5.910345	10.36919	17.42883	7.863212	16.22321	40.00511	15.93565	48.45512	15.33902	12.78119	37.19889	28.52955	16.33858	24.67137	31.04526	21.82335	22.19944	49.16859	13.91914
ZFPM2	0.1345415	6.782043	0.3411985	2.515864	6.979267	0.5199499	0.9874813	4.471981	0.5540445	3.871928	0.2422854	2.835243	0.4621712	1.076948	0.5752974	0.2434515	0.9519992	0.3753289	0.4967448	0.2468767	0.2790106	0.3574924	0.4818043	0.2839559	4.169455	0.5906972	2.029054	1.242447	2.154926	4.094185	6.091246	0.4712481	0.7508491	0.7663086	0.01838697	0.2923309	0.1436353	0.1505453	1.371628	3.543088	0.3322034	1.46238	0.383554	0.2520767	0.553369	0.5117958	0.2285396	0.0645124	0.304469
E2F8	0.6281697	0.05549808	3.421293	0.1289737	0.08885032	3.025972	2.647882	0.01747496	2.270688	3.046549	3.178116	1.202881	0.9077814	4.920024	1.241143	1.251697	1.349031	3.860546	3.476572	0.6499616	3.233553	1.451261	2.257159	4.305081	0.05877986	2.757241	3.349716	4.190988	0.01677858	0.1225811	0.0415981	5.387182	3.848714	6.483636	6.434291	3.994587	9.246427	5.92393	2.539523	1.456271	7.500793	1.060084	6.039882	4.390449	3.696906	2.867196	5.713748	9.637372	3.213903
CLPB	2.41235	4.596318	4.399441	2.791558	4.679094	3.015642	4.804753	3.047234	3.08336	3.881512	4.152773	3.475116	0.9277711	3.594449	3.792873	2.656188	3.45598	2.737507	3.206227	2.305474	2.316149	3.97038	2.463063	3.133567	4.696087	3.048003	5.083187	3.93374	3.411261	3.164435	3.220975	4.641394	7.455507	6.437	6.586171	4.359137	6.111126	9.713854	5.744661	6.163815	6.95226	5.628336	4.268482	4.807665	4.412034	9.392743	7.323859	10.8186	10.80668
RELT	0.1401844	0.2144252	1.805851	0.3872763	0.279284	0.6557084	0.6948915	0.1419005	2.597768	0.8582354	0.9901785	0.5012725	0.20337	2.098991	1.45597	0.4908272	1.15306	0.3834761	0.5031046	0.5958838	0.4289203	0.4973882	0.4266277	0.8112045	0.1787145	0.7355015	0.5247237	0.8083099	0.1801959	0.1621199	0.301351	0.8451861	1.913884	1.200127	0.5628096	1.118255	3.395555	1.980707	2.419729	0.6322174	1.863256	0.9314614	1.127225	1.415055	2.01998	1.51666	1.243714	2.469139	3.408748
POLD3	1.748815	2.838654	2.631764	2.986256	2.553779	2.469315	3.756854	2.926428	4.452153	3.153812	3.120146	1.760833	3.058467	4.213604	1.989932	2.118249	3.253688	2.437117	3.712217	2.374272	1.839679	2.028715	1.696557	2.86007	3.259922	2.99621	2.741913	6.611489	2.948534	2.285337	2.952735	4.774868	8.223735	6.811382	8.813073	4.997362	7.31939	11.81219	8.294657	4.600668	4.859849	3.234249	8.261078	8.063505	6.229109	4.977505	4.488209	6.065455	8.588256
GLI1	0.214266	2.779115	1.273313	0.229238	0.6754822	0.08149241	0.8008272	0.2443668	0.8005203	0.9653625	0.5790696	0.4059012	0.5332403	0.3247402	0.1450871	0.7085845	0.8269743	0.4592031	0.5531239	0.3755059	0.02036883	0.7880454	0.006480457	1.230835	0.7566399	0.7116807	0.02669828	0.9207422	0.624575	0.5372999	0.1638593	0.7460911	1.503217	1.166265	0.1473567	1.144311	0.03541911	0.3939946	4.594152	2.935426	1.954867	3.396127	0.0699365	0.710576	5.667903	0.8155131	0.9562858	0.1518505	5.135804
DNAAF3	0.0879989	0.04522875	0.1291174	0.0118321	0.08020746	0.2905098	0.09947194	0.05258366	0.1019197	0.06956991	0.01755364	0.04218615	0.09983888	0.0330759	0.1623298	0.03758945	0.07472031	0.05438535	0.07689753	0.04889475	0.2852623	0.03401065	0.2475213	0.1044706	0.1263383	0.1038828	0.169957	0.08226381	0.02103674	0.07232489	0.02607755	0.1975454	0.1108631	0.03289227	1.077554	0.654549	7.26021	0.6420751	0.1369916	0.2119292	0.213332	0.08412139	0.2756028	0.2728408	0.340269	0.7216932	0.04035952	0.06444372	2.360868
TARBP1	1.013232	2.140944	1.517267	1.298451	2.111174	3.701886	1.601347	2.012579	2.796159	2.075352	1.695521	1.634866	1.370956	2.035852	2.188959	0.8215381	1.439694	1.136438	2.383528	0.7158895	3.111292	1.330726	2.091756	1.502869	2.518746	1.986152	4.82543	2.317563	1.596858	1.507448	1.729279	2.593614	6.205798	4.556738	6.880528	5.543026	4.846092	11.18354	7.663645	3.272695	2.941537	6.880545	5.377483	1.767747	2.709265	11.37427	2.068225	7.015763	5.350227
CSTA	2.835885	0.4685606	14.93953	4.495991	0.6965658	2471.585	12.23039	0.3477683	10.6542	1.505811	4.981449	4.083591	34.38344	5.581476	2124.021	0.949209	6.959244	12.49085	1.060942	6.19305	5999.815	4.069251	1900.6	13.86883	0.6709747	4.955026	1573.761	11.28928	0.5868714	140.4259	0.5644375	5.549424	3.830915	1.570786	0.7635568	3.656112	2.214189	0.6273151	8.316327	1.431024	2.294489	1.254309	1.131878	1.346873	1.167618	2.169548	5.386982	7.096058	81.65891
PCOLCE2	0.6888569	3.132819	0.3675395	3.020034	10.00779	4.128193	1.41576	3.417741	0.8639117	5.079739	0.3497714	3.002126	1.979903	1.203057	0.892293	0.9808363	1.353515	0.03870268	2.162046	3.041372	0.1968519	0.427591	0.6536956	0.1057355	8.546172	1.193783	0.5913004	3.605214	4.087956	23.61004	3.924969	0.1754767	0.2048486	0.07579535	0.05020898	0.09215866	0.09270715	1.145486	1.595265	0.5761977	0.07871896	0.6279065	0.3942704	0.1180879	0.02362422	0.5684958	0.07659031	0.008735352	1.982088
TBL1XR1	6.221467	9.323802	6.001791	7.385045	9.50231	10.2064	7.576371	8.70664	9.04115	7.252164	5.195078	5.891588	4.658082	7.347293	7.039151	5.240859	5.260917	4.398164	10.07082	3.41509	9.601442	5.939923	6.724989	6.888842	9.688164	6.701088	12.195	7.847314	5.754148	7.606437	10.53234	9.26374	17.19424	11.00689	15.41597	13.13358	18.80911	31.02282	15.08906	10.72949	8.054732	20.68439	22.67716	8.151446	13.02314	8.119233	7.745462	14.47648	23.53298
IGF2BP2	10.63489	1.164581	3.631668	1.776766	1.516419	0.887537	7.118867	0.8556273	2.861942	3.11884	5.520784	5.12625	4.804032	1.814511	2.865191	7.424941	2.671666	4.36151	9.723108	7.925716	0.2230433	4.144662	0.3337155	6.731677	1.104962	6.419319	0.5741694	6.439501	0.3814247	0.9309736	0.9115453	5.407823	5.900087	41.25519	13.86479	10.39837	61.65987	30.77167	6.779911	3.737406	5.442474	8.905028	9.651115	9.14289	11.0745	15.1079	6.327961	17.6905	48.00348
CTSB	116.5791	57.1482	78.86364	57.39639	48.50857	66.3557	82.27991	52.81634	67.15975	70.29968	84.65293	36.72343	38.5811	88.86716	122.2087	99.95801	81.00109	51.36827	76.97063	77.09542	96.1288	76.33908	106.7124	72.85008	49.25614	57.71407	75.87403	88.22975	57.81502	77.72343	51.29476	64.18018	148.1404	79.49004	87.56678	158.5183	265.2358	103.0754	182.2568	87.93214	542.7129	123.0215	219.5994	209.0286	208.8972	192.6871	150.7658	52.72766	195.6331
SNRPB	76.7925	49.32333	110.9789	61.80414	55.13575	81.7615	91.91252	57.2657	117.3585	70.05951	142.4789	46.7735	152.5553	177.3275	112.0274	133.4925	92.08804	112.0621	101.9762	123.6495	96.08312	101.6484	84.28963	112.4141	62.64608	120.9759	63.43849	124.4861	72.18097	48.32085	58.31497	102.3955	132.0035	142.9805	107.2749	308.2847	240.9656	190.3467	90.60011	80.90298	372.1306	51.75745	122.5986	192.4625	108.9624	260.3307	138.6375	597.2885	304.7681
PMEPA1	2.482198	9.484482	6.533745	11.93156	11.82536	1.414519	8.015586	11.98691	6.153007	11.30309	6.488373	6.904196	2.159064	5.895896	16.26944	8.979344	6.486604	3.923029	5.367949	11.49637	0.9296074	8.828958	1.061826	5.922288	6.885999	5.246619	2.372587	4.592514	11.00238	11.93942	8.441855	5.668521	13.16001	33.6437	2.391549	30.27033	8.817783	19.32363	13.57329	21.31071	37.94709	36.77549	7.813837	9.724154	71.77543	32.51785	6.818705	18.8026	48.61578
RCC2	9.29254	7.946448	16.42971	5.997109	5.844792	28.68513	22.94657	5.249757	19.33643	12.49532	21.60585	9.08176	5.62497	20.3204	32.09252	12.52184	15.56922	9.858209	17.2054	7.747744	29.29758	16.78695	26.68919	16.66006	7.549351	15.56037	28.36668	24.24373	6.316683	5.677156	6.352192	23.44497	50.69336	43.91116	31.47216	37.18514	98.94016	58.26809	32.17566	34.03189	73.22319	31.02178	30.40707	51.84518	44.79235	42.55724	23.2663	68.85828	88.26675
ADCY3	1.2351	3.718747	3.049684	2.521659	5.671226	5.853168	3.869854	3.322343	3.496122	6.298345	3.391807	2.905888	0.8598142	2.884559	3.758884	3.175744	3.924638	1.60075	4.235531	2.14983	2.492493	4.583518	3.480808	2.338468	6.111547	2.978989	6.153187	3.390955	3.593563	5.974034	2.897868	2.650637	5.801042	4.343796	4.599051	6.617533	11.63834	19.90285	9.559926	7.157491	10.533	12.74979	4.703081	7.754093	9.958753	4.67961	4.289715	5.512269	9.07515
RIF1	0.8573532	3.497149	1.525513	1.909103	2.752221	2.750912	1.853285	2.588634	2.283607	2.565851	1.386356	2.111602	0.836601	1.686407	1.517036	0.9907219	1.668088	1.668182	1.828848	1.016138	1.505268	1.403326	1.364742	1.591314	2.970046	1.838954	4.170523	2.016778	1.689359	2.29404	2.97854	2.182715	3.229523	6.842272	3.877076	3.539349	7.245234	7.601268	4.524383	3.816639	2.11119	4.135594	5.977586	1.162408	3.063841	2.695395	2.420905	4.175975	8.814029
SSB	5.771098	10.62082	4.632481	9.643227	7.470475	5.943301	4.914319	12.77982	10.2504	8.519316	4.676192	6.736083	6.312243	11.88716	5.176601	4.126827	5.698445	5.338593	7.381162	4.725944	6.955843	4.634454	5.938443	6.634317	7.744239	8.218282	6.270899	9.582668	9.531676	8.675967	9.599374	7.779407	13.91222	35.66833	13.56674	16.33573	26.90651	17.02246	11.94075	8.496152	7.856765	10.41973	25.34515	6.4731	8.977483	14.47244	6.97222	18.18412	23.45263
ADAT2	0.2126139	0.9270538	0.3631284	0.3829818	0.6910784	1.322628	0.5951126	0.7481671	0.7442158	0.5412348	0.6381891	0.4271178	0.5237931	0.5885774	0.8758595	0.2075881	0.4220218	0.3003436	0.7152291	0.1025082	0.9308967	0.2426061	0.8296557	0.4423206	0.658943	0.5736937	1.256666	0.4140779	0.5363439	0.3910937	0.576054	0.5493417	1.377545	3.239387	2.459575	1.782112	1.736325	5.737407	2.403343	0.72211	0.6326983	1.246572	1.562996	0.6300218	0.8708202	1.071588	0.7770047	2.933982	1.763418
RAET1K	0.007662773	0	0.1249255	0	0	0	0	0	0.1419995	0.005769536	0.06114147	0.0459186	0	0.1440093	0.00974853	0	0.04731999	0	0.02114554	0	0.0451638	0.01480791	0	0.02425893	0.1008452	0.03015305	0.01315513	0.04477108	0	0	0.005676956	0	0.05080917	0.3027863	0.01675559	0.4486204	0.2748717	0.03494416	0.1301341	0.04258704	0.2167263	0.009766836	0.02215288	0.03334518	0.0722682	0.07707239	0.08200334	0.09619944	0.4520604
TBC1D31	0.421804	0.3762217	0.4180993	0.3735605	0.4015444	0.5477156	0.3766701	0.347827	0.7217221	0.4408137	0.4307949	0.448907	0.3254184	0.7673447	0.3498738	0.3423364	0.4792777	0.4327365	0.6487219	0.2624906	0.4508093	0.5053707	0.3828249	0.365887	0.3976614	0.5067925	0.6010326	0.6210447	0.240391	0.2981397	0.3087431	0.6720918	1.136634	2.102762	2.163776	1.099522	4.641478	2.905815	1.555242	0.7642224	1.770168	0.9161113	1.06659	0.6479367	0.942006	1.063893	0.8305659	1.433283	1.540442
FKTN	0.9858188	2.465823	1.350614	1.507915	2.222063	2.330311	2.075344	1.579874	2.075434	2.098738	1.605649	1.847025	1.239539	1.740504	1.836355	1.081726	1.273398	1.380614	2.247851	1.159152	1.975871	1.489079	1.417819	1.726528	2.715944	1.803176	3.294771	2.081989	1.127741	2.114772	1.923012	2.882162	4.149854	4.172563	5.745005	3.234273	4.243792	4.961636	4.266516	2.664023	3.500771	5.424884	5.189224	2.593601	3.089444	1.305725	2.062942	4.509517	5.386388
VAV2	15.3673	2.64659	6.361255	3.222565	2.548081	2.401736	6.011873	1.359836	6.756046	5.190365	11.53734	2.509803	1.212612	4.456187	2.725965	9.485969	6.225203	2.994588	14.18718	8.388554	1.471885	11.05342	2.282307	5.808054	2.089394	6.607136	3.617091	5.33936	1.951134	3.481519	1.99661	7.79176	9.267206	15.80521	8.629852	6.103263	22.92798	31.03792	8.342204	5.539793	16.60223	25.4434	11.31236	11.66923	12.11529	13.01525	11.44568	10.69476	9.481743
UAP1L1	1.19628	0.8980856	2.681082	0.7198132	0.9107233	1.35317	1.476593	0.8024789	4.293529	2.161718	2.139431	1.397469	0.6052962	2.18447	2.319585	1.004381	1.634569	1.699607	1.535479	1.022075	0.6915712	1.163846	1.196398	1.562766	1.197627	0.9595095	1.281807	1.57464	0.8309827	1.344842	0.5765802	2.537714	5.466778	5.145486	4.708462	3.848261	6.118518	4.888902	4.685913	3.680881	3.270474	2.21528	1.844488	2.151096	4.097906	12.96416	3.291948	4.91402	4.975317
FAM81A	0.4688331	0.1524058	0.6539307	0.2031226	0.2189369	0.1617362	0.4269108	0.2178951	0.5389768	0.4098708	0.6130808	0.1498372	0.644206	0.9528879	0.2882824	0.5229166	0.3940675	0.3299927	0.8433348	0.4212982	0.1432805	0.573797	0.07814655	0.366937	0.1869707	0.7721082	0.0983734	0.7974229	0.1469464	0.3425124	0.185245	0.908156	1.16057	0.595262	3.855743	2.642312	5.552457	1.156102	1.624352	1.302806	0.5402227	0.7436383	4.244362	2.70322	1.100487	2.119977	1.266253	2.803926	0.6878042
CHTF18	0.7932291	0.4854675	1.233139	0.3984446	0.6242591	1.569354	1.51986	0.445133	1.752095	1.129776	2.434683	0.4297161	0.3399214	1.575358	0.7654474	0.9860814	1.554457	1.070015	1.527054	0.7671656	0.5017793	1.015588	1.128252	1.014594	0.4319068	1.130647	1.184709	1.891138	0.4673157	0.6929832	0.3111156	2.510162	2.546766	2.226652	3.450189	3.087669	3.802671	4.828697	2.650666	1.135107	6.181754	1.120591	1.469639	3.40104	2.522233	6.408878	4.591664	7.753909	6.685149
PNCK	0.4023836	20.42179	0.046525	17.68402	17.06906	0.5204075	6.330737	16.66623	0.9651278	12.23686	0.2333968	3.693836	0.2331182	4.844776	0.9257944	1.383585	6.110776	0.1410964	0.2756272	0.03523657	0.5270263	0.9706028	1.070275	0.02258639	16.40898	1.459855	2.040541	5.118836	33.3795	17.4836	21.87375	0.07360491	0.9953208	0.1493365	0.02496059	0.2081604	0.02924807	0.0910978	0.01884742	7.242892	0.08840062	2.116957	0.2007553	0.04346467	0.1614856	6.0211	0.03490268	0.08658139	0.3928334
TSSK3	0.1657761	0.4614117	0.02162107	0.1307669	0.4163596	0.36485	0.09369476	0.2707622	0.1843206	0.1298106	0.1851825	0.1271553	0	0.1080037	0.1434115	0.1699503	0.05118594	0.06147208	0.262278	0.08187558	0.02605524	0.05125657	0.1367788	0.1049633	0.4522029	0.03479092	0.3301331	0.05424023	0.2472907	0.2452477	0.3193191	0.09501562	0.2462216	0.8568719	0.3407402	0.4073101	0.215209	0.38807	0.700701	0.4606631	0.09823831	0.5240124	0.1917018	0.07935271	0.1625985	0.5130403	0.07096227	0.2705527	0.4470791
NIFK	5.55733	8.337911	9.079425	9.138058	6.650288	10.32776	6.92953	11.10474	17.40228	8.091403	12.06853	7.58543	14.37498	16.19429	9.487092	7.430991	8.231242	9.467052	7.569464	9.515629	11.09313	7.193919	10.71606	10.48842	8.012646	10.81724	9.744452	11.17706	8.362849	5.798814	8.432222	11.51352	18.42436	31.08223	15.15727	22.89621	19.40127	23.82658	14.75499	11.34016	12.29053	10.49626	25.24346	20.63708	13.33808	14.93402	14.82259	25.52922	57.41064
TTLL4	2.068225	0.9582138	3.470436	0.9405171	1.087486	2.789196	4.69605	0.948928	2.720921	2.334421	3.60142	1.552043	1.171104	2.446774	2.498901	2.92333	3.627858	2.01546	4.10049	2.096183	1.727097	2.995725	1.962195	3.121192	1.397801	3.037669	3.385119	4.544188	0.8062625	1.12261	0.8865714	4.299932	4.096553	26.29098	5.816318	3.148061	5.738425	7.062221	3.287294	3.665134	4.835169	4.089123	7.283603	4.67073	4.739109	7.140814	5.161898	6.210341	7.785842
DTYMK	4.8488	2.793516	7.344458	2.444174	2.917509	4.002289	6.90147	3.111099	11.09438	4.030173	10.53534	2.337274	16.67843	14.45973	4.871544	7.659407	7.165417	8.792188	7.240868	5.240425	5.065863	5.750325	4.718487	7.0747	2.872186	7.759531	3.398886	10.6601	3.644628	2.797239	2.050819	9.654442	12.62446	12.52782	10.1942	18.34738	12.90463	3.743858	7.097009	5.671808	14.97684	5.303787	11.44726	15.10916	8.653926	11.84609	15.17901	22.31246	17.26835
PARP14	6.69327	4.5832	5.443577	3.45093	5.024639	3.910698	4.052892	3.500474	9.701209	4.595544	5.920475	3.275078	1.360136	6.968912	2.263071	4.780911	5.477586	3.375154	10.76249	4.608231	2.47767	4.205349	1.94432	4.056056	4.657295	4.791872	5.209447	4.540732	2.589238	2.648147	4.49206	5.712779	12.77174	15.04562	8.44539	5.863258	11.54067	32.63255	16.21778	10.43133	10.27865	13.2528	18.61769	7.888501	8.663821	12.41994	3.794632	5.034159	19.24255
ARHGEF38	0.6306789	0.0469892	0.3500222	0.08591632	0.07571327	0.04972338	0.5579728	0.04200078	0.4529219	0.404134	0.5238692	0.4227298	0.2957834	0.3026189	0.6926022	0.5281544	0.1805265	0.2132503	1.292492	0.421313	0.02636293	0.3926684	0.008986621	0.3975021	0.04357552	0.880044	0.106956	0.4547263	0.03299484	0.01575517	0.04402543	0.6226057	1.586292	3.832365	3.988364	1.477377	2.540967	2.574461	0.9169658	0.9268791	0.8158414	1.991306	0.5412564	1.620394	1.531289	0.6466487	0.6623208	1.883143	0.1184749
PRR7-AS1	0.05978855	0.2161195	0.3063429	0.0995306	0.1902995	0.4632372	0.193096	0.09356964	0.2110374	0.07074042	0.3577908	0.06141916	0.0581425	0.1284146	0.1195269	0.03648453	0.2373511	0.02639336	0.3771141	0.1265534	0.2349261	0.1320437	0.1041064	0.2027995	0.1226246	0.1232357	0.3812436	0.009980713	0.0653388	0.08774868	0.06960529	0.05711364	0.2265354	1.222288	0.7283804	0.9017288	0.2115499	0.4868763	1.241005	0.3797532	0.287585	0.7185084	0.1975396	0.2601748	0.249714	0.5286637	0.4047895	0.7863357	0.8638009
PIM1	58.50001	12.57247	22.88229	50.85477	30.7172	73.87773	20.78366	10.87261	23.40811	46.25851	19.80096	19.284	5.97987	23.48567	128.5381	68.86659	29.06742	17.0713	33.03063	51.59328	111.6045	48.01271	118.9413	19.13494	11.73594	25.7333	50.67181	17.38779	11.30733	17.18727	27.05882	18.39138	21.44787	9.777479	4.097796	7.522363	14.5259	10.30793	14.39813	17.43102	19.6133	19.04665	15.11522	15.00392	14.32341	17.19901	18.44342	20.39706	78.18798
BZW2	8.89491	9.903861	12.98778	7.244197	6.890728	13.14119	14.1491	7.214879	15.73945	7.913031	15.70928	9.999491	26.71913	18.21768	10.16526	8.761638	12.40921	15.17754	10.46273	9.356465	12.23739	13.46288	11.57603	17.74736	8.192629	13.58221	13.663	18.95678	5.398487	9.393656	8.07704	28.28781	19.50886	24.47693	53.33948	28.72953	28.43924	31.93598	13.16845	8.15829	31.41345	12.55598	27.04162	20.139	23.11239	24.59635	26.92394	76.15943	23.30511
LACTB2	18.86237	5.818417	7.825785	7.661497	5.592849	3.950507	6.102212	6.661409	10.48016	5.772596	10.44579	5.284115	20.57224	13.69685	4.135033	15.31418	6.922883	7.765389	20.75535	13.28466	6.636997	9.857786	3.590656	7.062402	5.634987	13.54991	4.204382	12.12405	3.403019	4.864558	4.392359	11.91649	32.54709	17.06653	16.78915	18.67385	24.73345	49.11589	13.29574	9.136607	57.35414	24.03206	64.02874	29.42579	15.78822	18.92468	9.466499	39.30935	14.60533
SAMD12	1.326432	0.4699484	1.783708	0.4964216	0.3269388	1.937629	1.965822	0.2031294	2.081726	1.358735	1.285233	1.117005	0.6926828	0.9544777	1.376446	1.552082	1.000953	1.481756	2.293595	0.6687909	1.228677	1.566147	1.486811	1.451774	0.4444089	1.654796	2.342093	1.999824	0.2492826	0.305293	0.1721201	2.454177	3.020071	2.290723	7.403121	2.271281	5.911225	10.48285	2.975728	1.532674	5.503072	5.412825	1.890006	1.215252	3.38857	1.760933	2.036095	2.266643	0.2656212
C8orf76	1.754977	0.7124765	1.516972	0.9343761	0.7574498	1.749771	0.9652649	1.073318	1.800694	0.5853074	1.856103	0.8963787	3.407594	1.763462	1.723202	2.653972	1.391058	1.14649	1.79306	2.254184	2.649561	1.251859	1.695148	1.528814	0.8173154	1.799845	1.48116	1.582795	0.6363481	0.7542687	1.191098	1.350169	2.803727	4.06919	3.451148	3.046542	4.722974	4.149275	3.456036	1.631047	4.608266	2.034194	2.922708	1.838756	2.199437	5.818561	2.11578	4.24502	3.60664
ZHX1-C8orf76	0.08557432	0.06766552	0.2480197	0.2130759	0.1636986	0.2840003	0.08060938	0.2462048	0.2496143	0.128863	0.07586664	0.09116405	0.1510259	0.1906049	0.3386976	0.02030765	0.1614702	0.1469081	0.139937	0.2113226	0.2802047	0.1102452	0.133723	0.1204056	0.2388893	0.1122451	0.236689	0.0777751	0.1272888	0.1041958	0.1831487	0.09082863	0.542195	1.076355	0.3638418	0.69355	0.4872446	0.9756007	0.7445808	0.2113744	0.4353977	0.2181431	0.3390203	0.2585998	0.2331501	0.5002411	0.1744334	0.397893	0.8547559
FAM91A1	4.521396	3.514922	3.974886	3.211765	3.40529	7.364717	4.583929	2.78163	6.124516	4.3418	4.33556	3.782364	4.713443	5.629645	6.341328	4.496495	4.500794	2.750956	5.485024	3.99826	7.315114	4.812328	5.056992	3.789536	3.423154	4.652408	8.94798	6.279172	2.649691	3.798459	3.724002	7.900812	9.52706	10.48587	23.03508	8.442224	28.62893	30.94785	14.77818	6.587602	11.68744	12.33336	16.39653	6.761995	13.14232	12.64464	8.693201	10.33928	14.63377
MROH6	2.943298	0.6802166	5.427118	1.636763	0.9680008	20.16341	6.389549	0.5777204	2.356586	3.169046	3.616057	1.252203	0.4412525	1.379248	9.862186	2.724285	5.79569	2.729557	7.264088	3.267915	13.96742	3.082732	17.30862	3.224236	0.721623	4.513435	8.662976	5.403585	0.8919291	3.099435	0.664173	3.485396	12.49634	2.030987	33.35774	4.314797	5.15707	20.92737	2.857794	1.526486	12.8377	5.809956	6.536588	8.379702	12.9467	26.82165	8.253614	5.80671	16.29621
TONSL	2.034946	1.048485	2.191718	0.9633246	1.251826	2.115016	3.083176	0.80577	1.911991	2.396713	3.060719	1.101891	0.5238712	1.866097	1.374999	3.486577	2.438214	1.559428	3.183601	2.300705	1.33666	1.737217	1.825579	1.769036	0.8726466	2.288629	2.106279	3.674293	1.172212	0.6688841	0.7386573	2.519658	6.147722	5.640307	10.76898	5.939586	20.35859	16.59071	3.521802	2.439421	15.74794	3.132761	2.839108	5.490068	5.192944	6.931588	4.725852	8.51566	5.791299
SAPCD2	3.828487	0.0895642	4.739638	0.1455295	0.2103037	3.59985	4.545297	0.08648472	3.842326	1.762527	7.026852	1.217234	2.535908	4.73518	3.415167	5.781855	4.185163	4.141831	6.011708	4.256303	3.471509	4.151539	3.80904	3.59186	0.06324028	3.347803	3.253885	7.006181	0.07942791	0.3103129	0.09790094	7.934759	13.58392	34.53546	14.79865	17.48074	27.41284	12.25908	3.458926	3.109075	14.20764	4.369614	7.535158	9.024153	6.847464	14.86006	15.2904	11.69983	4.879083
ZNF485	0.181835	0.5655386	0.7114657	0.3151211	0.552451	0.8718498	1.027711	0.3923665	0.8423999	0.6571639	0.8342482	0.7554788	1.072762	0.759398	0.2544622	0.401307	0.4865846	0.4682427	0.5017765	0.3367761	0.7621132	0.5036541	0.7217288	0.6524104	0.5076108	0.6519197	1.06657	0.9349143	0.2608134	0.5189143	0.3143286	0.7700691	0.8761307	1.268706	3.710974	2.169843	4.778073	1.28528	1.441085	1.201463	1.885708	1.993168	2.020949	1.523195	1.108969	1.955518	0.8154296	4.109004	1.958147
KIF20B	1.268153	0.9910186	2.005227	1.093028	1.091011	3.768819	1.156621	0.9377252	2.42993	0.9564276	1.679387	0.9403829	1.525394	2.399227	1.338151	1.019088	1.345584	2.863693	2.998167	1.031666	2.491465	0.8851803	1.220823	1.433355	0.9590443	1.835854	3.029025	1.97997	0.4724844	0.868562	0.7415525	2.595023	5.382678	8.223282	9.749447	5.383432	17.12304	6.738882	5.584225	1.646094	3.156014	3.432749	8.010865	3.555168	2.74001	3.849177	3.443043	6.034546	3.80682
NAA40	4.63354	1.653803	2.822185	1.328997	1.954994	4.109927	2.816354	1.324288	3.950846	2.312802	3.365964	1.479116	1.325859	2.764112	2.664278	3.154911	2.689369	1.611533	5.404865	1.97561	3.486805	3.208058	3.087396	2.26906	1.728078	2.310015	3.740616	2.568435	1.381172	1.653151	1.972265	3.539425	3.982996	9.261048	4.385272	5.191332	7.928751	6.395891	4.799286	3.841749	3.787691	4.204031	5.062431	4.045715	3.988813	7.144538	3.719258	5.844428	8.89775
SAC3D1	3.935517	3.812079	5.560567	3.174955	3.213413	2.970953	3.429144	3.168215	6.166079	3.660751	5.887799	3.458883	4.055735	6.101831	3.035336	3.064485	3.316352	4.231085	5.618604	3.533121	4.075345	3.80259	4.374082	5.074497	3.668671	3.753271	3.272599	4.368849	2.971399	3.094151	2.350721	4.315529	6.317174	15.03417	6.5079	13.91253	13.20678	8.269303	5.32982	4.731391	9.562793	4.524978	3.429046	11.10496	5.899923	8.119702	6.355008	20.61198	13.70467
NR2C1	1.117072	2.841673	1.218939	2.076451	3.177545	2.086663	1.685295	2.905378	3.106459	2.149608	1.50476	1.208116	1.625871	2.11887	1.310726	1.459066	1.542491	0.9901816	2.194239	1.008361	1.643799	1.315851	1.203836	1.504046	3.213375	1.873858	2.013249	2.519666	1.629925	2.638178	2.721788	1.698424	2.331261	3.652583	3.337916	4.521284	3.687009	3.517858	5.150009	3.489593	2.943035	3.979269	3.488897	2.541874	3.5614	2.585932	1.745189	4.793352	4.4009
OAS2	1.797522	1.822984	13.92264	1.960548	2.153956	6.205781	9.5105	1.536089	28.9654	8.541323	8.087306	4.647736	4.32084	29.73933	6.963662	1.525745	16.27799	11.90466	4.283984	4.771117	5.039772	6.458686	5.010362	15.18846	3.554661	6.787285	6.372905	15.68981	1.208733	2.330408	1.921073	16.82095	15.24061	10.00697	7.820429	6.520114	49.51117	24.93696	26.21793	16.19455	5.713372	4.055969	23.16674	7.393113	11.15151	12.2241	11.30771	2.625458	28.6041
CLMN	1.600822	0.7346064	3.237367	0.5839329	0.9521069	1.251734	3.378492	0.7188096	2.573536	1.468664	3.527342	2.214663	1.589444	1.552354	1.67751	1.523738	3.827088	3.371208	2.941591	1.637252	0.2599658	2.131478	0.611646	3.850732	1.01518	2.713893	1.295478	2.969198	0.5609801	0.5779911	0.5415688	4.081113	2.892296	4.219621	5.230355	2.063049	1.549778	2.375713	3.407441	3.764433	2.779125	6.002019	2.94351	4.149465	3.703681	4.48526	5.116736	3.866432	3.488516
BUB1B	0.8341945	0.038499	1.280604	0.0901964	0.1840845	3.418797	1.054862	0.05172214	1.82956	0.4179124	2.156097	0.2606404	1.09742	3.550272	1.168621	0.8665688	1.132508	0.8625959	2.660256	0.6372412	2.1363	1.003603	2.066417	0.9196931	0.2174697	1.707271	2.379421	2.696779	0.04655718	0.1934117	0.05771318	3.379734	5.613037	12.45489	7.037211	6.283525	13.36769	9.394389	3.295181	1.310874	4.918051	1.708646	9.40569	4.947201	3.759186	8.49834	4.699285	12.44553	5.799392
CEP152	0.4286725	0.4064718	0.5393699	0.2774285	0.8016109	0.9199597	0.3568867	0.3418914	0.6207783	0.4406151	0.3015903	0.3517428	0.2058407	0.5125657	0.2941745	0.231738	0.4091604	0.3792559	0.930963	0.2240171	0.4752594	0.2887324	0.3852429	0.2928179	0.483071	0.4969494	0.8443313	0.6110792	0.2857453	0.5067937	0.3399835	0.5012477	0.8468162	1.880582	0.9315105	1.768608	1.303439	1.262679	2.02222	0.5552374	0.5174503	1.203846	1.097012	0.3928184	0.5351315	1.432613	0.5030693	0.9825346	0.9793903
TIPIN	0.5484487	1.471978	1.409976	0.8414261	1.281767	1.587581	1.266733	0.9611166	1.718322	1.22692	1.483241	0.7141901	1.53167	2.226618	1.831549	0.7321075	1.139802	1.238486	0.8585934	0.774858	1.212193	0.9273672	1.196553	1.452472	1.482679	1.431848	1.253896	1.534418	1.411958	1.000488	0.7970075	1.299703	2.377758	2.140104	3.159562	3.208893	4.467959	3.611311	1.920537	1.455657	2.933317	1.129224	4.299283	2.885744	1.820309	2.346065	2.966867	4.148832	3.525907
FANCI	0.7015493	0.4511809	2.452156	0.3555135	0.572175	2.615997	1.564884	0.3893996	2.056963	0.998684	2.02636	0.6255525	1.18436	3.06114	1.40659	0.7671618	1.868658	2.006001	1.966911	0.8916342	1.837723	1.420781	0.9085958	1.237824	0.4588358	1.325088	2.416811	2.747918	0.313059	0.4689617	0.3908459	2.900462	4.453254	4.73704	5.880421	6.85709	13.57009	7.995256	5.838821	2.020532	3.469502	1.814594	7.252704	3.162752	3.223493	7.125679	5.242482	12.08954	8.303767
BLM	0.3925455	0.08417477	0.7882035	0.1431339	0.1145465	0.6484761	0.7959464	0.05300908	1.770626	0.3155974	0.6370435	0.2923762	0.3925218	1.225373	0.5445367	0.3599889	0.9997658	0.932031	0.8241564	0.3176488	0.3137129	0.6814304	0.3992381	0.8811424	0.193694	0.8174232	0.5311291	1.430531	0.04877595	0.05012564	0.1084402	0.8325898	2.017562	2.633723	1.845207	1.304789	2.907501	3.148698	2.226338	0.6902338	1.493458	0.5738266	2.818931	1.24978	1.058348	2.249515	1.691861	4.450109	2.691483
SLC9A5	0.03753472	0.1335579	0.1573522	0.1297753	0.2688038	0.370896	0.09849448	0.1628761	0.2359932	0.1433238	0.123005	0.09318281	0	0.1310035	0.1159677	0.103071	0.07864253	0.06627807	0.1455019	0.04965568	0.06320765	0.1036198	0.0904944	0.1442912	0.2534013	0.07384964	0.1749033	0.09711995	0.06152868	0.1395559	0.1152027	0.1331773	0.1315507	0.2004249	0.3488155	0.2418779	1.394496	0.2302613	0.5438466	0.1539703	0.2744259	0.3280532	0.1007611	0.1925024	0.3641069	0.3775253	0.1147653	0.1206088	0.8360251
PSMD3	17.47297	12.77716	17.50197	11.21821	11.46796	13.24182	19.7097	12.06161	17.26535	18.95601	21.61903	11.30539	9.862147	20.05825	15.74648	18.97812	17.85699	12.23672	14.73969	16.8295	14.23726	20.89848	18.73426	16.04819	12.5323	18.10082	15.10647	23.6087	18.43493	16.27513	10.94131	23.92132	21.84791	41.77126	21.8713	18.41598	39.70269	21.53304	13.25736	15.6941	46.68319	22.19241	22.66499	31.99332	23.79089	51.12214	28.81549	23.05953	41.48881
UTP18	3.33715	3.508494	6.145619	2.574965	3.163346	6.643715	4.964266	3.552176	8.377395	4.213199	5.772779	3.781951	8.202324	8.000923	4.72779	4.059799	5.53117	4.256868	4.012632	3.922701	5.968858	4.797957	5.576928	5.975453	3.494295	5.301705	7.452389	7.281288	3.048115	2.973142	3.006346	7.543723	7.271974	9.767911	11.37178	10.49516	14.4743	10.94902	10.81585	6.256429	11.02413	6.492502	12.38497	11.10634	7.301717	11.943	9.052632	12.0099	15.92984
DDX27	8.977552	6.208249	6.927371	6.126176	6.400974	5.798841	8.321256	6.154146	7.737657	10.29958	9.054921	5.45312	2.313778	7.752105	4.955276	7.005512	7.238164	6.079803	8.03994	9.753497	4.880173	7.624761	5.988453	6.182386	6.036095	7.700216	6.225248	7.659492	7.357485	4.896029	4.986284	7.80529	8.258225	14.85611	4.540865	7.78074	6.939844	19.11823	11.64017	6.276223	23.12432	14.93446	6.221643	10.95416	9.38328	18.66654	11.10356	21.31887	26.46928
GART	4.637311	4.329344	4.57766	3.43768	4.088907	6.360378	5.651899	3.744724	5.658911	5.303692	6.087106	4.140231	4.091609	6.347837	5.243786	4.003367	4.748691	3.892338	7.041479	3.596583	5.660094	5.647033	5.230143	4.130109	4.610693	5.73349	6.896011	6.949895	3.143818	3.310909	3.731331	7.590175	11.54867	8.633653	8.986277	7.260742	26.73326	18.12849	8.175668	5.120137	14.01847	14.01447	15.57752	10.16323	9.613179	9.599055	9.275916	14.52494	12.2428
FOXRED2	1.745414	5.469053	5.427748	3.832	6.049545	4.066654	5.506665	4.03697	5.503377	7.555529	8.065017	4.964248	1.010816	3.671887	3.645604	3.154754	3.724203	3.52592	3.179846	3.216593	3.050374	3.685042	3.356019	4.037031	5.357671	4.298612	5.114098	4.806704	3.995666	3.959226	3.495197	5.111471	4.446193	7.113822	6.673284	3.080333	62.29835	9.018814	4.652721	6.82648	6.252269	3.552838	8.924549	13.98048	4.758987	13.07889	5.814656	6.554568	7.025643
EDN2	11.06267	0.02102764	0.4913483	2.050021	0.2244297	8.995098	0.3757509	0.09710919	0.2327093	1.301472	3.554114	0.3612076	0.744217	0.2221204	14.94219	2.309745	0.3284394	0.2739177	3.783336	0.8537141	3.535287	2.860681	24.88348	0.4630362	0.4136057	1.267348	0.4184921	0.5697045	0.1271446	1.177813	0.08537255	0.2286288	0.6935591	0.2461315	0.03876582	0.1871679	0.06056618	0	0	0.09031882	4.011353	4.688797	0.7431691	2.748384	0.6102805	0.1234489	0.2439301	0.2596622	1.643541
HOOK1	6.281832	0.09859573	2.460415	0.6860399	0.2939239	10.1423	2.132439	0.06209068	2.971315	1.411489	2.624505	3.050637	2.131768	1.968959	4.466275	3.96715	1.669448	2.418144	6.152019	3.633976	7.589924	3.381724	5.68823	1.939709	0.1954773	4.128299	10.38579	3.587368	0.1767933	0.4652887	0.1035259	4.698767	5.870142	10.41654	7.951549	5.275943	9.663497	10.81196	2.636831	0.9000876	4.473432	6.231097	14.3901	5.220204	3.710381	7.453334	7.289793	11.71563	9.010857
CAD	2.039044	4.141282	4.539184	2.866897	4.152726	7.219073	5.498973	2.738544	4.219721	6.026734	4.872617	2.774561	0.8298458	2.924287	4.046906	3.721253	4.977567	2.574725	5.090436	2.22799	3.202758	4.053688	5.201626	4.065926	4.107132	5.113773	10.14477	4.932699	3.388213	4.506289	2.729857	4.246639	9.695186	8.445051	9.15299	8.490247	14.51538	29.3746	10.00472	6.56257	14.71148	14.24134	9.947723	10.87551	10.80611	6.391804	8.9272	13.69797	19.0649
POLR1A	1.869946	4.638919	3.178207	2.592309	4.829077	3.955835	3.784087	3.357504	2.378184	4.070077	4.263875	2.76145	0.4560094	1.89312	3.281286	2.56614	3.165606	2.623503	3.164295	1.499445	2.580086	3.422509	3.117555	2.655451	4.046253	3.672074	6.69539	2.588209	2.302941	3.122337	4.43948	3.371357	6.105417	4.178775	7.419878	3.702861	10.76278	8.288913	4.432948	6.224556	7.804335	6.61599	7.291839	5.874934	6.634634	5.291508	6.090457	5.497863	7.004206
C2orf15	1.364222	0.06023314	0.5419076	0.2607122	0.1683159	0.6096368	0.5283795	0.04827688	0.9303741	0.5422594	0.5111054	0.995939	1.351356	0.9890923	0.4845456	0.6359838	0.5880039	0.7275661	1.044658	0.4959288	0.4625737	0.6824906	0.4090472	1.030392	0.1657011	0.9628278	0.5587607	0.8092085	0.05297488	0.07114418	0.1487806	1.514873	1.037728	2.987781	1.582373	1.349206	3.264771	2.178997	0.6990937	0.4169389	0.6248847	1.112134	1.301297	1.476597	1.025368	1.457328	0.9739893	2.166184	1.848135
POLR1B	1.134008	2.403262	2.62719	1.201698	1.920279	3.424678	2.945157	2.068998	3.566208	2.074079	3.512162	1.601197	1.953318	2.996885	2.599156	1.882692	2.062581	1.901073	2.077762	1.329335	2.836763	2.475318	2.838887	2.539932	2.48001	2.25224	5.066062	3.197474	1.450948	1.732607	1.530598	3.747599	5.019911	7.746845	6.517857	4.772115	12.64769	9.974584	4.481078	3.314939	3.669832	4.622897	9.978955	4.562626	4.568072	5.940936	5.218524	8.076467	9.989225
TSN	8.805523	10.70346	7.545943	9.636633	9.972671	7.926748	9.297692	10.87083	10.09031	9.678085	8.358276	7.514921	13.59965	11.9204	6.706298	6.794654	8.438485	8.272028	10.43161	6.227951	9.721766	9.874625	7.235969	8.803432	9.982744	9.846191	9.989302	12.39293	8.987516	9.207841	8.228332	11.46001	16.48633	25.21178	18.89391	14.6844	22.72779	17.33652	16.55657	11.98869	14.00835	14.20674	25.01178	18.73936	17.50766	11.22796	12.17659	23.01138	20.94908
ACOX2	14.9804	4.795888	0.9820525	5.345619	5.768773	2.367412	3.074757	5.384263	2.418591	7.767031	5.647514	2.761427	2.075909	2.358483	1.618898	9.255154	1.848312	0.36065	8.920864	6.126852	1.205648	8.970574	2.057937	0.9594693	4.64392	5.209859	2.485164	2.995975	6.559324	6.977609	5.146067	0.6653391	1.472847	0.385984	0.2181569	0.4480582	0.09003314	0.2260549	1.992715	3.494278	1.921742	6.099062	4.418958	5.537495	1.249837	0.8738569	0.4086537	1.122535	0.2432588
CC2D2A	0.8047978	6.251326	0.9519443	9.061486	7.990947	1.268196	1.769513	7.52731	1.729262	7.15868	0.9501986	3.660181	1.268289	2.909459	1.194909	0.6973977	2.50273	0.5757305	0.9858675	0.7921214	0.8188715	0.9836176	0.6933421	1.26784	6.142544	1.5066	2.34121	2.116538	6.106968	7.765598	7.985829	1.499052	1.329626	1.776394	0.9260939	0.8185006	0.2444296	3.008764	1.819446	6.227031	0.7088097	2.372272	0.531224	0.7626983	1.691924	1.441498	0.7106172	1.808509	3.696192
MIR3161	0.9434167	0	0.6152176	0	0	0	0	0	0.2913755	0.1420655	0.7527547	0.2261342	0	0	0	0	0.2912945	0	0.6942328	0.6989198	0	0	0	0.2986684	0.9029633	0	0.1619619	0	0	0.2584597	0.1397858	0	1.251093	0.8060132	0.6188686	0	0.1611493	0.2868144	1.246133	0.1747728	0	0.480985	0	0.6158033	0.5338461	0.7299164	0	0.9869813	0
NDRG4	0.432229	2.341205	0.4026624	1.065129	1.964459	4.735069	1.251246	2.087822	0.5186285	1.916345	0.3454775	0.8934492	0.2187079	0.732111	5.966282	0.238025	0.9579172	0.2606122	0.3158482	0.2956662	7.586357	0.3987129	6.505254	0.3361297	1.329734	0.4049579	6.484384	0.622984	1.41274	1.269753	1.505128	0.4675598	0.2037128	0.2959364	0.06750867	0.2702943	0.1749306	0.1327784	0.4646357	1.146685	0.3407592	0.5201987	0.1161034	0.1294334	0.6661409	1.380765	0.2647753	0.2930558	10.33586
DMPK	2.614501	45.54685	3.61386	55.44782	53.32576	9.468978	11.24173	49.04651	5.598354	52.91693	3.772977	20.56077	1.260312	13.9961	6.878289	4.680965	22.26745	2.187931	3.327763	4.182767	6.60625	4.680104	11.96815	2.962305	40.77761	6.770109	12.50543	14.25827	77.86542	100.0536	38.66856	4.80864	5.1261	2.671905	2.759989	3.798763	1.679538	1.93959	6.05706	31.79327	4.030045	13.61021	1.017438	3.669015	7.817271	2.005403	2.428811	3.761271	3.640771
SSC5D	0.6277062	40.74397	2.266901	21.90297	24.48648	2.557511	6.247811	26.66152	1.193269	20.21494	2.405182	8.139563	0.6761034	2.88447	3.098225	3.215862	7.691227	0.9882571	2.090292	1.89102	0.4136742	2.598757	1.052281	2.06581	31.25869	3.025001	3.353922	7.135342	30.75798	18.14908	29.49148	2.738152	5.560882	4.465499	0.09990123	2.865442	0.8991664	0.507278	5.822954	16.82464	3.271916	12.24148	1.602204	2.089695	8.928626	2.222323	1.369599	0.2722363	5.29016
MARCKSL1	47.39972	10.271	134.5034	15.80567	12.65249	4.039613	150.8164	6.370226	128.5674	80.27543	128.0011	47.47141	126.7446	178.1386	28.39387	91.39176	134.0632	101.1791	68.02337	98.01482	4.351249	84.11169	3.447573	242.4412	12.95213	133.0045	4.382122	223.1916	8.414096	6.993017	10.59879	160.9805	120.1257	259.3843	218.2291	212.5332	141.9126	141.3798	75.1127	85.75099	216.0348	35.70613	112.9609	333.853	223.0555	163.8868	129.5282	187.5919	92.29527
LRRC8D	9.222618	2.999882	3.231668	2.423732	2.28346	2.58193	3.14782	2.382718	5.026348	2.766324	4.216947	3.588692	3.118665	4.772037	3.333226	3.811611	2.796776	2.044893	8.004066	3.090881	1.347169	5.925311	1.743449	2.905492	3.191962	5.01162	2.97897	4.195312	1.39442	1.890879	1.550637	4.339212	5.2138	5.106896	6.56062	6.463328	10.31654	8.841621	8.788936	5.552746	6.113769	6.381279	9.854106	5.501997	5.249817	4.545399	4.756271	9.645362	7.410894
LCLAT1	3.703184	2.86553	0.8444613	2.356199	4.147685	1.520716	1.452863	2.631301	1.471452	1.407217	1.492041	1.549667	1.377089	1.012207	1.95479	2.40249	0.8354809	0.913789	5.824186	1.610853	1.674563	1.807727	0.7611024	0.9239371	3.241935	2.050937	2.503503	1.377689	1.153255	2.857997	2.333979	1.737365	4.229118	2.871147	3.822627	4.251651	7.053546	5.157604	2.691528	3.773902	2.64472	5.217634	3.045233	2.958428	2.663123	3.355615	1.625137	4.533365	5.70655
KAT2B	12.01177	13.74943	6.4659	11.73798	14.49163	26.00569	5.574838	10.68373	8.585701	10.13133	5.55033	9.633341	6.079607	8.720141	10.22252	6.587148	6.015485	4.27914	10.48197	4.613689	23.8268	7.709131	18.68239	5.841209	15.98753	6.490922	18.28824	7.527339	8.884498	11.00158	13.26621	7.867997	4.13789	2.514356	10.24557	2.593773	13.5868	2.191223	8.048329	10.07999	2.976422	6.44216	3.605769	2.491194	3.290535	1.638024	3.985714	1.389377	2.267477
TRAIP	0.4140856	0.3027817	0.5516784	0.2195145	0.3381921	0.7594537	0.8430346	0.2837981	0.9488681	0.6034408	1.483247	0.2668148	0.6263995	1.439263	0.3455335	0.5325422	0.7423859	0.8117718	0.823218	0.3023726	0.5161102	0.7399687	0.8098844	0.6554595	0.3515829	0.7417113	0.5388967	1.139444	0.1830783	0.3385007	0.181426	1.220706	1.074644	3.561538	2.63359	2.136685	3.319834	1.88495	1.138438	0.4206759	1.061419	0.607238	1.819266	1.491919	0.9868164	2.917831	1.572413	2.259198	1.188289
SCAANT1	0.3418498	0.09010276	0	0	0.4039031	0.4030519	0	0	0.08798399	0.1286946	0.1136512	0.2731346	0	0.2141502	0	0	0.08795952	0.3521185	0.2620389	0	0.7835476	0.5505057	0.1068386	0.3607446	0.1363298	0	0.1956245	0.1997317	0.1634431	0.03902235	0	0.4898335	0.2266687	0.06084609	0.2491654	0.1640471	0.4866077	3.940605	0.2687738	0.1583236	0.2302034	0.5809544	0.4941396	0.06198281	0.2149341	2.424467	0.2613081	0	1.280458
C4orf46	0.9270271	2.232942	1.90503	1.700348	1.775101	1.647146	1.816196	2.063713	1.936827	1.615928	1.693799	0.9849872	3.491122	3.191585	1.283419	1.098116	1.443196	2.058194	1.673185	0.8368299	1.446307	1.219377	1.095597	1.751014	1.635683	1.563367	1.527956	2.780983	1.18069	1.656671	2.129616	2.355272	2.360575	5.054059	5.399809	3.742078	11.47703	5.068233	3.064886	1.890545	5.922645	1.588669	4.500468	3.360283	3.170206	2.299374	2.870186	6.4058	3.928268
RNF122	1.119979	9.839916	6.897815	38.83952	18.6677	1.540573	10.61593	6.281894	10.9297	34.94871	3.878621	8.538382	2.947246	14.83116	5.600374	5.083088	10.90265	4.157845	1.538146	7.317705	1.421064	8.837561	2.027245	8.026953	9.379604	6.661692	2.049581	6.534584	19.55236	4.155003	13.17205	5.408796	8.705145	1.843949	2.355434	3.680083	6.689162	2.813791	5.569574	10.35968	3.456747	2.815359	2.698193	4.137552	7.32781	3.60449	4.518336	1.611083	7.75652
CEMIP2	7.203175	2.345363	6.235846	2.628994	1.889457	2.113109	13.26196	0.8042659	6.874132	8.594392	9.716558	5.385612	2.438687	6.607842	2.469549	7.147399	8.128282	5.387413	11.47706	7.117799	1.310778	9.576396	1.297798	7.043795	2.064174	9.250184	2.11587	11.94665	2.133336	0.9469965	2.756577	13.66232	17.6174	8.150405	24.89007	7.981042	7.027398	18.35612	8.577667	8.763806	15.45256	10.79715	25.39458	12.67734	17.96712	7.738282	13.91517	15.46323	7.263937
ZNF367	0.860719	0.5608563	1.416215	0.5715061	0.6255101	1.907477	1.407606	0.5198777	1.649157	1.218116	1.502309	0.668603	1.157364	1.697461	1.982155	1.072351	0.9043232	1.29292	2.580429	1.052916	1.573573	1.41688	1.45709	1.091213	0.5863937	1.750961	2.045446	2.980089	0.4686773	0.9770572	0.6760405	1.743392	6.388811	3.195922	6.378115	5.109488	15.6961	4.76705	2.970076	1.542852	6.772878	1.848745	4.607994	4.725212	2.687045	1.809736	3.429759	6.657603	3.201583
TWNK	0.5922441	1.260809	1.796022	0.694224	1.061158	2.278752	1.942836	1.142528	2.078584	1.53421	3.329352	0.8338859	0.4510851	2.215673	1.622813	1.822178	1.425832	0.9470462	1.348589	1.339795	1.253051	1.95282	2.287147	1.802823	1.204058	1.684032	3.06444	2.279435	1.572231	1.492038	1.353109	2.385634	3.141571	3.472026	5.302312	4.710276	14.12404	8.407676	2.84465	2.620147	6.821776	5.759137	4.91698	5.145386	4.038746	3.652911	3.324081	3.921197	4.723696
STK32C	0.8037282	1.261324	1.377164	1.154187	1.200179	0.6833188	1.42535	1.094486	1.836414	1.633292	1.374208	1.007487	0.809515	1.988279	0.98598	1.217382	1.196503	0.8870047	0.8675461	1.387319	0.7895188	1.331282	0.8112406	1.304683	1.059701	1.32316	0.9362978	1.260232	2.046844	1.272274	1.081515	1.566877	2.670058	4.642026	7.034281	5.48236	21.09759	2.374901	2.213003	2.210631	1.18188	1.081911	1.971863	6.432882	2.084506	2.173268	1.974746	5.139434	4.838309
CREBZF	3.203733	6.162492	4.307294	3.867099	5.369797	6.714526	3.424482	5.18739	8.637848	5.458752	4.222406	3.543552	2.277642	5.538698	4.297421	2.704789	2.645634	2.2098	6.13064	2.247585	4.689986	2.306566	3.296373	3.412368	5.270303	3.953239	7.129511	4.141742	3.978568	5.250521	7.182094	5.067545	7.397058	18.85663	7.133291	7.352612	12.06203	15.55654	14.61279	5.477423	5.470575	8.789964	5.946568	3.949283	4.470886	9.240843	5.454404	18.63824	55.00875
POC1B-AS1	0.1066022	0.1285822	0.1413906	0.07288196	0.1463859	0.1931468	0.2859339	0.1241611	0.2427465	0.1877363	0.180208	0.1407538	0.3074879	0.1675171	0.0873476	0.1505004	0.114366	0.1284153	0.162874	0.1048539	0.1668381	0.1361716	0.1050316	0.2459622	0.1383473	0.1682661	0.1969687	0.1710176	0.1658619	0.1955243	0.1820467	0.08802504	0.1844978	0.1852397	0.181738	0.7387323	0.1682037	0.2362001	0.4227647	0.2594097	0.3309477	0.5665227	0.08531656	0.1670784	0.2317471	0.8834884	0.1436366	0.2589644	0.2588663
ADAM10	5.668389	3.092295	3.9496	3.097923	2.950367	4.699862	4.802008	2.588145	4.483575	3.495243	3.658482	3.427972	3.884324	4.133001	3.891443	3.076524	4.229842	3.151654	5.853768	2.506437	3.898076	4.483652	3.079424	4.115022	2.977997	3.627944	5.104744	6.862071	1.838836	2.565838	2.933868	6.79853	7.033206	6.545829	13.65216	6.022451	18.83224	10.16746	7.872804	5.350373	4.364153	8.909631	16.45991	5.094203	7.658673	10.12971	5.478614	7.222777	7.108727
SLC7A6	0.3427283	0.9416973	1.080036	0.7963578	1.171194	1.301809	0.8332611	0.7131664	2.019469	1.062477	1.187811	0.7664364	0.225919	1.333782	0.5724242	0.8342303	0.795148	0.4437445	1.023257	0.5815734	0.7335248	0.8325056	0.6534501	0.8031535	1.298843	0.8011459	1.194842	0.604091	0.5584162	1.143517	0.9730847	0.7791631	2.181103	1.355686	1.006899	1.997514	3.581261	1.523635	3.387123	1.489761	1.681322	2.381852	2.65879	1.160217	1.614343	0.6769907	1.176713	3.773838	2.737827
G6PC	41.67721	0.006970936	0.0143725	1.394778	0.03124857	0.003464746	0.01245663	0	0.006807014	3.425088	1.151856	0.05282868	0.07001444	0.01104537	0.01682331	4.782551	0.08846657	0.01362109	1.44344	0.3973127	0.008660049	11.33764	0	0.01395477	0.1740314	0.9366473	0.007567393	0.02060339	0	0	0.01632814	0.01263223	0.005845521	0.1600533	0	0.004230584	0	0.006700458	0.03742936	0	0.01187335	6.427337	0.04247761	0.004795394	0.004157175	0.00341041	0.006738832	0.004611502	0.02476614
LINC01342	0.1076194	0.007091421	0.3801437	0.00803901	0.009082477	0.02114778	0.2787824	0.0178633	0.08309599	0.07427744	0.6798026	0.06449012	0.06104963	0.02247256	0.01140939	0.2873157	0.1799912	0.1662782	0.4289673	0.09966078	0	0.1213151	0.008408593	0.1703516	0.02145931	0.3176121	0.03849094	0.06287849	0	0	0.01328828	0.1113716	0.3805795	1.379178	0.3627895	0.4045483	0.1378722	0.1635904	0.4399926	0.5067332	0.42275	0.7201414	0.1469201	0.3219663	0.2283675	0.5620356	0.425029	0.4222087	0.1511652
CDC20	7.043314	0.1860193	13.85357	0.6006774	0.353762	11.5767	9.246901	0.3052888	10.99778	2.11481	22.68145	1.341382	8.913006	26.24128	8.126084	12.63738	10.48846	18.50436	15.40333	7.825181	8.739527	8.968272	12.21829	9.851221	0.1364635	11.20214	6.400752	14.65303	0.3340238	0.6982091	0.1795679	22.90176	21.92335	57.792	20.73999	24.02912	48.89118	15.11145	9.375958	3.750668	72.76764	6.242302	26.11205	37.33476	19.52441	29.57444	34.7009	30.64514	37.57025
CD46	22.70222	12.95644	13.0343	12.88561	14.23375	18.44374	16.42187	12.41552	19.71001	14.28557	15.76519	15.11282	27.82567	19.14343	20.23432	13.92577	13.3115	14.04906	20.98366	12.18109	22.20088	18.77415	13.56561	15.50243	12.56945	14.19406	21.62529	23.53763	7.5111	12.90003	12.73006	24.46767	36.40742	46.51875	40.99308	38.35402	40.96172	45.64926	24.07149	18.98856	22.73787	36.29368	57.73729	22.65387	18.97171	16.06074	20.42062	34.70683	13.73766
AGT	5.415731	1.158338	16.60389	4.894357	6.319596	1.026835	4.050149	5.355714	5.131567	2.559287	9.854318	1.292054	3.525476	5.577627	3.219032	14.11321	16.72191	4.076029	7.869058	9.897346	0.1744257	14.76706	0.2140503	14.42486	3.421782	5.672932	0.2993926	6.91389	0.6003377	1.806849	1.606774	15.03567	18.52678	27.24569	5.276276	2.653682	0.1570696	7.976908	18.33844	26.36284	51.86911	29.79357	1.980009	64.76785	95.60933	4.602265	21.44529	19.38585	5.273295
C2orf88	29.9948	2.860053	1.058498	3.496306	2.895125	0.4246484	1.074863	3.254801	1.601229	2.730656	5.770115	1.608543	1.891042	2.124719	0.5085426	9.722453	1.320273	0.688736	18.35347	7.238992	0.3474532	8.515901	0.3134609	1.22331	1.643425	6.110736	0.7008085	1.477755	1.149035	1.110058	2.320696	1.346899	0.5493795	1.153915	2.179886	1.006796	1.133876	4.645633	0.8137163	2.275456	1.22683	5.36362	2.035775	0.376889	1.791297	0.4929644	1.518524	0.7654248	0.3470976
ZNF789	0.7000172	0.938576	0.4182154	0.7638924	1.2021	1.156847	0.559059	0.8119072	0.9232197	0.6629226	0.7155281	0.4325074	0.6659461	0.9179011	0.4591072	0.5664629	0.4363097	0.349326	1.687745	0.4858519	0.6235753	0.5461398	0.4300801	0.6813554	0.7984868	0.8725659	0.9591691	0.6350888	0.6631392	0.7459675	0.8954827	0.6894658	1.859511	1.71804	1.618615	2.827193	1.024912	2.562725	2.744364	1.333064	1.147744	1.873128	1.378484	1.066637	0.8857228	1.890552	0.6912955	4.041528	5.435431
MNX1	2.136765	0.00273396	0.7102381	0.0836807	0.04201888	0.05978955	0.6741876	0.01721712	0.6994539	0.8799133	1.013854	0.6547236	0.3059746	0.6757811	0.1803455	2.052919	0.6672322	0.8226853	3.024547	1.331973	0.02717137	1.623612	0.3339024	1.050812	0.03722951	2.095242	0.08013297	0.5979592	0.006612405	0.002368087	0.01793064	0.961132	2.475986	1.982856	1.648156	2.50209	2.979575	3.382082	0.9753763	0.8551056	4.470394	6.354794	1.012896	5.164472	1.966287	1.995614	0.7823075	4.619176	0.8838953
PCAT7	1.547722	0.02960851	1.87208	0.01118831	0.0632028	0.009810828	1.34035	0.1118758	0.9637421	1.268703	1.070606	0.3290991	1.586032	0.8913727	0.07939524	1.172959	0.9056657	1.851345	1.216995	0.5548126	0	1.061284	0.02340536	1.580582	0.08959816	1.702663	0.09642575	1.020965	0.1551586	0.1709742	0.036988	1.251937	0.6786429	2.399343	1.228167	2.623486	2.995522	0.4838145	1.118736	0.7514929	2.101298	2.768143	0.6735694	0.9233522	1.247781	1.390604	0.7251076	0.679016	0.1402563
CTSV	2.154563	0.07088403	0.312452	0.6068255	0.1471361	5.743918	0.6639012	0.06464993	0.3198312	0.3561007	0.5364579	0.2519231	1.487013	0.2556134	2.119671	1.657139	0.3817817	0.3916382	1.11177	1.305344	10.38498	0.5316479	8.512251	0.4208047	0.1701221	0.879853	1.849432	0.6249052	0.02364709	0.9738983	0.03206152	0.4252171	0.7624748	1.472346	2.79496	0.7357688	0.2534501	1.978226	0.4083074	1.145319	5.553778	0.3821784	0.3485261	4.852661	1.064095	3.958166	3.827886	4.168547	696.6096
PDE4C	2.012755	2.458658	3.914333	1.5325	2.824765	0.2797397	3.142317	2.140204	2.137881	2.047544	2.564545	1.108169	9.539971	1.403824	0.6845634	2.440365	4.11684	4.320076	0.9570315	4.116789	0.8296757	2.931965	0.2985583	3.17792	1.016601	2.456915	0.1914802	4.134858	0.3321734	0.2554153	1.492409	1.480255	1.158449	0.7801522	5.85887	0.8678231	0.5759217	0.09447865	0.7165411	1.684554	4.644134	1.00924	1.147027	1.819165	1.006937	0.5928646	4.363098	0.2939427	0.4544522
CLCN5	1.840191	0.3797273	0.718227	0.3998081	0.4433898	1.400187	1.10965	0.2793295	0.6359555	0.7859957	0.7778135	0.8477423	0.4656766	0.5313927	0.9242477	1.53704	0.6315541	0.6045768	2.169649	1.147052	0.9676681	1.4568	0.9197587	0.7103464	0.4730587	1.065985	1.732255	0.8009769	0.3192212	0.386071	0.3770624	1.241613	1.496859	2.799528	3.361146	0.841709	9.509402	11.72139	2.177652	1.103822	2.323604	3.334237	2.056782	1.077622	1.443883	1.626987	1.388853	3.478182	1.825683
TSPYL2	0.4668654	26.12684	3.915733	15.39727	16.58106	3.17345	4.538845	22.07236	7.867081	30.38966	2.120279	8.516137	0.9061206	8.950553	2.39445	1.561539	6.804152	1.914484	1.104662	1.555337	1.10759	3.012984	3.479812	2.365746	18.99097	5.33804	4.362856	4.347232	42.42765	16.7179	16.40413	2.518795	3.041107	2.433352	0.561793	1.809226	2.018763	1.856758	4.487892	11.2164	2.250159	3.727536	0.984684	1.118021	2.099061	3.78931	2.778643	1.09665	5.815337
C2orf27A	0.3227323	1.499811	0.09230662	0.3907974	0.4988637	0.4494934	0.1440037	0.6146338	0.1486401	0.477464	0.2484736	0.1696447	0.282646	0.4894743	0.2232968	0.2902269	0.2884565	0.06998458	0.5989314	0.07690115	0.2558461	0.1203561	0.2388879	0.4750061	0.7315903	0.497584	0.1409434	0.3837401	0.4872719	0.2947207	0.4865811	0.3731973	1.223887	3.374042	0.3342759	1.630242	1.295977	1.527683	1.330147	0.92304	0.5642943	1.934062	1.500456	0.8808275	0.9985516	2.790465	0.09521555	1.160992	0.9543552
GCNT4	20.28356	1.756103	9.43341	4.574767	1.992192	1.165832	9.10736	1.667327	8.050915	7.24805	6.658233	8.587033	18.44218	7.210316	0.9118474	7.51449	9.51868	9.716226	18.78994	4.735053	1.55206	10.86332	0.7946529	9.817608	1.567952	7.744153	1.585267	17.57632	1.235682	1.467343	1.810068	11.55218	0.6938004	0.7123726	1.973382	0.1908074	1.126014	0.0914563	0.935385	2.430298	3.248296	1.443691	0.3201439	1.559503	0.5057473	0.1821505	8.966059	0.2846146	0.4262237
AGPAT5	5.55214	2.754299	3.226215	2.635779	2.475305	3.852111	4.61059	3.00259	5.297635	4.171035	4.949796	3.044556	7.017058	5.246315	3.066067	5.160641	3.72551	4.140625	6.068571	4.082603	3.918336	5.670302	3.399664	5.170011	1.963087	6.672295	5.601861	6.756082	1.821113	1.93533	2.433509	7.374866	6.725294	6.416314	22.98204	7.537622	18.08822	16.2382	8.893463	3.298295	3.818211	3.696468	21.89166	10.61244	7.962635	7.357819	6.520151	13.03511	14.909
DDX11	1.150283	0.2359629	2.144005	0.2550519	1.043693	1.613282	2.005294	0.7222539	2.614934	2.570818	2.079964	0.2786306	0.2480187	2.254152	0.6511282	0.9523208	0.8865803	1.088334	2.357129	0.6490923	0.9135017	1.082933	1.468903	1.282519	0.9278449	1.968482	1.478835	1.91181	0.2654438	1.008854	1.074551	1.789934	3.234914	4.120735	2.171903	3.270364	3.710398	3.764739	2.635421	1.70991	3.689604	2.467877	2.621564	3.703203	3.102351	2.272573	1.851375	3.962328	4.8301
CTPS1	1.220915	1.930809	2.098858	1.692872	2.117338	4.095825	2.480561	2.627886	3.26968	3.376643	3.231319	1.555697	1.36406	3.585899	3.099711	1.147579	2.38998	1.685005	1.663769	1.349854	2.565886	2.241128	2.359271	1.919964	1.718474	2.08989	4.995732	3.990977	2.027179	3.06792	2.047471	3.94608	5.040701	4.457015	4.559973	4.293998	9.686896	6.370278	3.93757	3.089658	7.813301	3.40727	7.48477	4.711012	4.738772	4.167419	6.799178	5.150915	10.02057
MTMR11	17.51282	6.348359	3.074882	5.389691	5.275235	1.843188	5.464137	4.992229	3.963304	6.607266	11.72246	1.748439	3.389312	3.378079	1.89623	10.58443	8.398304	2.112251	19.79127	7.564755	1.349149	8.390325	1.714979	3.902206	4.906802	11.0123	2.203013	8.545915	5.189701	7.807105	5.45795	6.03694	18.83039	17.73615	2.671025	10.76097	8.616485	22.5898	7.613598	8.758663	34.22037	28.65417	25.31761	14.91739	13.10813	28.4164	4.238075	22.28776	7.201006
MIR194-1	0	0	0	0.3064281	1.211709	0.1343506	0	0	0.5279039	0	0	0.204851	0	0	0	0	0	0	0.4716699	0	0	0	0	0.2705584	0.2044946	0.2241968	0.5868736	0	0	0	0	0	0	0	0.3737481	0	0	0.6495503	0.6450571	0.1583236	0.6906101	0.2178579	0.1647132	0.1859484	0	0.2644873	0	0	0
TTC13	2.190331	2.391991	3.092885	2.433347	2.633918	2.131046	3.060758	2.789422	4.437113	3.056802	2.841685	3.129424	1.737566	3.349275	1.522715	1.827033	3.812832	2.185066	3.464736	1.260666	1.660295	2.232998	1.342141	3.248692	2.785584	3.28923	2.78023	4.909359	1.447977	1.967933	2.057128	4.968887	8.270285	7.006402	5.049637	6.703849	4.454332	5.932775	8.022055	4.383593	5.161266	4.352503	6.302274	3.137107	3.760582	4.838417	4.239743	7.022377	5.717144
ATOH8	0.4686651	2.386107	1.146091	2.539909	3.915719	0.5055838	2.783987	2.657621	1.750267	4.031026	1.397539	1.862741	1.291326	1.965276	0.8304669	1.052041	2.310892	1.359562	0.8599929	1.015635	0.2160964	2.153278	0.9752363	1.555622	4.405587	1.232602	1.118619	2.782963	4.348888	6.44601	1.907883	1.63775	0.5390656	0.5234907	0.09411366	0.1606452	0.04084429	0.1363029	0.9362405	3.663382	0.4701816	1.225182	0.08986574	0.6165127	0.5344611	1.411564	0.6616566	0.1225767	0.194803
CCDC14	0.8343494	2.150185	1.061645	1.32934	2.250257	2.012437	0.8446472	1.649215	2.105515	1.327279	1.00722	0.8383772	0.3636362	1.418232	0.9061191	0.5623067	0.9660686	0.577745	1.812204	0.4255846	1.131946	0.5702165	0.7560446	0.8495956	1.975128	1.23953	1.877811	0.9229482	1.364577	1.474791	1.696079	1.2417	3.283947	6.807753	4.346871	4.000219	2.92316	4.672918	5.272747	2.111166	2.041863	3.751245	2.940339	1.169198	1.862845	4.21662	1.304711	3.503486	4.577037
SLC12A8	1.339463	0.05964106	1.382312	0.2168201	0.1396028	0.8034341	2.741546	0.05439575	2.068474	1.257226	2.147898	0.8759158	1.392797	1.446837	4.784591	1.355414	1.826979	1.068931	2.203406	1.538266	1.900857	2.528128	1.689938	2.132597	0.06845775	2.708743	2.094139	3.206398	0.049741	0.4346528	0.07322115	3.468411	4.497665	4.402519	5.473911	3.874167	1.559392	3.736135	4.392474	2.216417	5.051204	3.258703	2.932461	3.126603	3.389945	4.519628	3.578602	11.15338	4.734668
U2SURP	3.434179	7.828194	4.997938	6.421403	7.381951	5.754069	3.807323	8.063644	6.840957	6.126768	3.605037	4.6483	2.959243	6.178922	3.659071	2.587237	4.260791	4.219769	4.918638	3.039842	4.10772	3.179296	3.1586	4.339691	7.438727	4.831886	6.357797	5.741523	5.223181	4.898379	7.559046	5.84205	11.6263	11.10302	11.69963	10.55897	13.68193	12.79137	10.96918	9.297274	5.862442	8.634368	12.5449	5.484626	5.96738	10.14778	6.440806	10.72086	26.02398
MAPK10	0.1953726	3.422087	0.5308571	3.112512	3.386109	0.5467917	1.2548	3.668909	1.247964	3.505931	0.4487694	1.825315	0.5172053	1.709755	0.6402091	0.613268	1.517248	0.3796143	0.4778685	0.5043956	0.2762464	0.6492669	0.2553416	0.5575995	4.260513	0.8600376	0.8232732	1.039455	3.433537	2.19775	4.109783	0.4142659	0.8636317	0.4204554	0.04854613	0.2116602	0.02654629	0.1518661	1.385269	2.466386	0.6219431	1.184724	0.1668778	0.2576303	1.464288	0.1019176	0.4208722	0.1176816	0.1455288
ADAP1	8.383661	0.9758759	4.379688	2.00159	1.092912	0.7489875	4.339297	1.372037	2.167357	2.560799	6.509574	2.143003	2.82647	1.787194	1.036988	7.031118	6.557867	3.62744	5.826611	9.451433	1.037536	6.167577	1.184047	3.916202	1.507451	5.402292	0.5247603	4.879853	2.052887	2.213451	0.6676693	2.823977	6.303019	10.88126	12.56121	9.486993	10.07486	3.978912	2.816231	2.841974	14.13622	9.891833	4.284268	15.9711	10.72452	9.721817	11.20213	7.866994	6.014952
LAMB1	7.565947	18.39367	6.861339	9.690602	12.63129	8.583091	9.553077	14.94921	6.970569	19.8166	8.680076	11.23673	2.276086	5.436233	6.69165	8.439881	9.864649	5.432639	13.57413	7.058775	3.457483	17.61807	5.274729	9.509763	14.06579	8.968834	10.58508	10.87875	16.74629	16.36609	13.74661	15.06699	30.00325	12.52506	9.715959	13.76928	14.9344	39.80674	20.93167	29.76026	26.99035	24.65113	14.25518	18.97257	43.44425	16.14989	9.899533	14.32003	19.67023
NEIL2	0.4487604	3.224311	1.983789	3.016957	2.949714	1.756893	2.80461	3.579715	3.79818	3.297632	2.126023	1.794499	1.586166	3.135612	2.695354	1.179641	2.271613	1.626731	1.131195	1.102869	1.58528	1.80112	1.44432	2.199342	3.494994	2.382798	2.363094	2.813565	3.408179	4.181836	3.107256	1.891976	3.261686	3.257986	7.213272	3.441482	10.64322	3.21727	4.327601	4.340615	27.63363	2.55742	3.243387	2.051397	5.09503	3.121493	7.850109	2.934269	7.248924
TNFRSF10B	5.827784	2.56578	4.050202	4.097838	4.549867	3.750513	6.192784	2.022556	7.351047	5.533144	6.270426	2.734391	2.16029	5.459419	6.113292	8.30798	6.235781	2.532857	7.891952	7.62005	1.986647	5.410495	2.292328	4.137582	3.545155	6.343621	3.965208	4.979933	2.319035	2.641045	3.340903	5.787689	11.19105	9.355175	19.28103	15.00103	38.17814	21.61587	12.11827	8.562917	7.792013	7.632629	15.4148	11.90477	22.79248	10.78306	7.212824	9.680186	17.25006
BAG4	2.513581	2.333931	1.861772	1.860457	2.579242	3.751984	2.860077	2.515348	3.055838	2.238307	2.073089	2.313679	3.489312	4.023611	4.239339	1.845416	1.856313	1.792444	3.445901	1.410048	5.140089	2.294403	3.552067	2.214146	2.826525	2.203273	5.269537	2.940737	1.626444	2.679592	3.075288	2.715695	3.910258	3.949113	9.357498	6.051391	22.40444	4.082617	5.512629	5.174241	2.30706	3.146006	6.006089	3.089474	3.892077	4.733301	2.738872	4.295308	10.73622
PPIAP30	0.1679609	0.1992156	0.09127506	0.1003715	0.396899	0.1540243	0.07910799	0.05575826	0.2161456	0.06323145	0.1675206	0.2348484	0	0.07014555	0.1068394	0.2391529	0.0432171	0.0865031	0.3604928	0.1382577	0.1099943	0.1081919	0	0.5317333	0.3349141	0.1101545	0.0961161	0.06542271	0.05353627	0.09586416	0.1036947	0.02674107	0	0.8968644	0.1530279	0.1343353	0.3347186	0.3616956	0.4225807	0.3111562	0.1885095	0.14272	0.2967376	0.1522699	0.02640087	0.3465345	0.1283884	0.2928615	0.5504858
DTX4	10.63805	1.477636	9.479032	1.816642	1.907051	1.805503	11.92764	1.093774	6.839407	4.583155	11.67929	3.011026	2.150009	4.089028	4.940424	8.033483	10.22855	7.445549	13.80196	3.489112	0.9918779	9.053424	1.3595	11.66159	2.078288	8.489532	3.26359	7.722498	0.9220591	1.545374	0.8402344	7.394156	10.49015	16.70141	25.03765	6.227955	11.58085	22.95217	7.912493	6.493822	18.74231	21.74148	6.546075	14.40258	17.89932	9.544979	17.4412	12.21818	3.266781
CCND1	14.94673	6.267319	34.61179	10.13814	8.666714	40.92214	53.30615	4.709253	14.49741	22.48052	38.4014	25.21363	15.39133	14.68658	47.02696	17.00552	38.37193	32.17948	19.4843	24.66511	34.87865	36.4869	59.1496	37.66252	6.456188	22.08686	57.49599	49.13193	13.4382	25.76675	5.040799	55.57193	17.85473	42.93977	46.06117	21.39524	134.2892	45.30795	33.66417	133.0454	38.29597	46.99258	37.16107	30.97639	41.48345	14.073	55.15549	37.30332	117.6102
KCNE3	9.26955	0.9185483	12.40658	1.607977	0.828316	0.9627792	23.91738	0.5469754	17.26778	11.73336	23.08554	3.916236	19.94863	18.26713	4.116875	10.91159	15.87218	11.11084	16.68226	13.06513	0.7219329	16.14911	1.192891	20.4269	0.7610849	20.86548	1.231166	34.38378	0.3249304	1.114955	0.6410684	22.50698	33.61872	28.32669	49.44133	16.31415	1.366723	41.66184	23.99272	16.67823	31.27998	19.21795	17.84251	69.25328	50.03093	21.93727	21.18429	19.99871	0.2663993
KIF5A	0.06033286	3.396339	0.08322781	1.270911	1.955235	0.133149	1.344305	2.692333	0.1039198	1.586432	0.1342358	0.9372235	0.06318505	0.3023619	0.04428177	0.0644292	0.5588611	0.05736478	0.08111025	0.06016894	0.09573773	0.2735383	0.06091899	0.1579446	1.782347	0.2008855	0.1892271	0.2901389	1.322477	0.6786374	1.978725	0.1130505	0.1600185	1.818969	0.01522213	0.06458651	0.04360117	0.1305118	0.1729579	1.612063	0.306276	0.5205485	0.06932108	0.1136005	0.1269316	0.400364	0.1028789	0.05340828	2.444573
FGF14-AS2	0.2164412	3.615436	0.1764311	3.407373	2.712565	0.7124086	0.955704	4.634477	1.274293	1.8741	0.7825425	1.037606	1.350595	1.593166	1.170259	0.6067337	0.772717	0.376216	0.4603979	0.5010877	1.408572	0.5751093	0.431234	0.471084	3.155958	0.6032855	0.7199311	1.232981	4.268695	4.632542	3.657989	0.5815062	0.6099371	0.1300203	0.02957969	0.1687822	0.0346606	0.03084457	0.536046	1.466041	0.255067	0.5517444	0.0651798	0.2796152	0.2551592	1.224547	0.2688505	0.3821106	0.07600483
EPB41L3	18.14262	2.723036	0.9339212	4.240496	3.283059	8.608168	1.607667	2.280747	2.072983	3.096761	4.231176	1.423739	0.6109955	1.693435	3.257693	4.186399	1.071864	0.4241929	9.285703	6.906989	7.585155	7.805207	4.504751	0.7667911	2.746196	2.19013	5.290033	1.585587	2.640452	3.257234	2.249121	0.9217105	1.619135	0.531429	0.624866	1.26303	2.196034	0.7534122	5.424703	3.447821	1.516389	2.38561	2.066958	5.640453	1.690505	1.41645	0.5488729	0.2789408	1.001176
LAMA1	4.912745	0.01447593	0.01790767	0.1747695	0.03615366	0.1741175	0.0129338	0.01367433	0.0240304	0.07029878	0.3779662	0.02413504	0.1412388	0.004587392	0.1152872	1.190608	0.01978424	0.01414286	0.8958717	0.5323362	0.04855564	0.5288975	0.03947885	0.021734	0.0339493	0.2761496	0.06835828	0.03208895	0.006127056	0.01316562	0.007459589	0.02273463	0.184511	0.5679595	0.005003873	1.001523	0.1086682	0.03130708	0.03713589	0.06104714	0.6484622	0.1248373	0.5468993	0.3395738	0.188196	1.340642	0.08956125	0.2279161	0.483439
PCSK2	0.1231587	2.919906	0.1137779	2.636654	2.648367	0.1226201	4.391097	3.029593	0.2852829	2.115788	1.523164	1.023387	2.310191	0.3111804	0.1984634	0.1008325	0.2440075	0.069772	0.07174785	0.1926193	0.06855607	0.5434279	0.1039254	0.1137202	2.721009	0.277316	0.3823426	1.767758	3.705757	1.495838	2.452888	0.1156878	0.2912619	0.120566	0.002244178	0	0	0.001560095	0.1781699	0.2490722	0.0248807	0.1700572	0.001978048	0.002233063	0.007743459	0.006352479	0.03451866	0.02362173	0.01729921
PROCR	9.904896	8.309273	9.453266	4.328184	20.9025	8.759701	10.96479	8.436829	15.52872	17.56901	12.2331	6.226071	21.64363	16.27176	5.37494	17.28754	9.850422	6.161421	10.47903	16.54162	2.498617	12.28836	2.293899	14.51843	10.4447	12.39818	3.015999	17.48097	19.26216	14.76365	12.28861	7.145221	26.04167	33.5062	3.20514	27.80526	26.55676	135.3589	20.40866	12.90842	30.17833	25.57891	26.40177	16.69674	39.35782	48.38176	8.881181	25.70837	28.09788
FAM3B	60.70613	0.07022457	29.20754	12.45508	1.430888	8.92896	34.79411	0.04020358	21.07069	9.553044	38.99035	14.26273	79.43542	19.26489	22.17061	29.30572	21.89371	33.79296	34.16189	40.48349	17.42432	41.89135	11.22607	37.81578	0.05312656	34.15279	8.971265	43.51143	0.0772029	0.5502054	0.2871067	28.39737	32.30233	16.23571	3.036509	1.243686	0.03102986	0.1718177	4.867501	0.9273301	1.848535	15.70344	34.43554	37.46094	0.2588884	17.96203	26.14243	12.5473	0.1360864
LHX4	0.146221	0.1288881	0.08597415	0.04297375	0.1747864	0.2826218	0.08128767	0.05013276	0.1221556	0.09024122	0.15301	0.06607551	0.005439168	0.09910764	0.08538689	0.1689479	0.0592105	0.05925769	0.3130977	0.03847653	0.1365719	0.07411526	0.1078786	0.1024471	0.1835425	0.223235	0.2633717	0.0560211	0.04125853	0.08865497	0.06215522	0.05495574	0.2892728	0.7014216	0.3616619	0.3105825	0.1801596	0.2914992	0.6083662	0.284204	0.2098455	0.3513547	0.2841241	0.1747197	0.1695519	0.3041539	0.06596295	0.3510859	0.5319836
CARD11	1.157474	0.2879958	10.85917	1.076274	0.2844569	0.2498916	5.181195	0.1629215	10.62453	2.572662	8.896883	1.394614	0.3992155	10.46843	0.7500093	1.292097	11.97965	3.929634	1.550188	1.051869	0.109153	3.125497	0.3299127	5.291323	0.3545095	3.121465	0.7498005	7.029647	0.2862945	0.08456087	0.1669293	6.454278	2.275836	6.121257	0.1484829	7.954038	1.803147	14.44866	12.1815	4.400063	8.908581	2.214912	1.177873	1.333085	6.826282	1.621509	16.16646	0.7200959	0.3815258
MAPK15	0.0998367	0.1578862	0.07750614	0.1107994	0.1877719	1.162159	0.1880886	0.1325718	0.1101239	0.243408	0.1991499	0.1139551	0.0323627	0.08934605	0.3931312	0.1624612	0.1100933	0.1028357	0.2536358	0.08805108	0.3642661	0.04593552	0.4591158	0.1279309	0.3298948	0.2057827	0.5835609	0.09999656	0.2091173	0.1172203	0.02113254	0.2089058	1.109608	1.533298	2.479322	4.658649	5.087646	15.33138	3.15774	0.4007306	2.119362	1.217965	0.2336491	0.6827034	0.9281166	4.08285	0.1380931	1.014627	9.949892
PRR5L	1.133127	0.2708803	1.224391	0.2047177	0.4514606	0.2554611	1.439727	0.1180986	1.529413	0.9060753	1.524397	0.3710911	0.8520742	1.10053	0.2626091	1.341386	0.7424576	0.631083	1.066533	0.8785092	0.1423725	1.816269	0.2100115	0.9802427	0.3704456	0.9390103	0.3826521	0.9751109	0.1574894	0.2647103	0.3562891	0.9041238	3.060678	1.784687	0.1416526	1.226634	1.234098	0.8345189	2.451017	1.267235	2.614492	4.814212	3.55306	1.894476	5.716091	1.512127	1.285805	5.132362	1.165955
HOXC13-AS	0	0	0.03364471	0	0	0	0	0	0.0159346	0	0	0	0	0	0.02625456	0	0	0	0	0	0.08108955	0	0	0.01633343	0.0123452	0	0.1151448	0	0	0	0	0	0	0.8374981	0.01128146	0	0	0.01568516	0	0.1433683	0.01389722	0	0	0	0	0.8861641	0	0.01079511	0.7826662
DLX4	0.01196099	0.03783129	0.0779996	0.02501712	0.03633988	0.3823315	0.05633513	0.01985355	0.07388337	0.02701739	0.0715778	0.04300521	0	0.1198865	0.2231782	0.04257697	0.03077618	0.02464057	0.05134351	0.04922871	0.2506566	0.02311399	0.2130761	0.0757326	0.05724054	0.05752579	0.2840555	0.05590733	0.05337466	0.02457637	0.005907524	0.1066414	0.2220656	0.3704365	0.2920548	0.1454095	0.01702593	0.2696953	0.08275636	0.04062364	0.1020248	0.09147162	0.08452626	0.08241129	0.2556914	2.998346	0.1036197	0.2836352	4.592202
NUP85	2.806124	3.010843	4.542872	2.242006	3.623861	4.602667	3.921489	3.271119	5.124013	4.033942	4.955744	2.430953	2.659944	5.107151	3.765692	2.832325	4.327852	3.060441	4.979646	3.406084	3.990486	3.735869	3.596313	3.339128	4.267688	4.444	4.500438	5.534833	2.608386	3.334146	2.725595	4.837337	6.767323	5.563323	6.802748	7.639264	8.083563	12.786	7.12957	5.09483	11.02897	5.776821	8.980564	8.583062	6.013282	7.396402	6.573965	7.050958	15.89199
CBX8	1.186294	0.3917652	1.308298	0.3878185	0.7067057	0.3976637	1.51844	0.2640885	1.56254	0.7276932	1.336302	0.5896107	0.9104664	1.696127	0.2929616	1.013471	1.260457	0.9811371	0.8665406	0.542821	0.4592737	1.314788	0.6967985	1.888841	0.2629848	0.9244617	0.4043212	1.137521	0.3770103	0.5185643	0.3308667	1.579842	1.28168	1.121576	2.216325	3.372146	1.251577	1.935859	1.3003	0.9501696	3.162532	1.57429	1.301211	3.769207	1.477479	7.766458	1.584228	1.923665	1.274231
C3	6.156519	42.73138	57.0816	18.11175	89.14562	55.23548	32.67604	34.69462	76.91737	94.03661	46.07459	33.63081	10.97706	41.49174	53.85832	17.93694	41.2315	18.25346	49.1168	26.97949	1.497781	31.50435	4.650231	30.99466	125.0597	32.88246	20.44518	25.39852	60.93054	123.3645	31.3703	16.26004	84.80601	141.2962	1.976	18.22365	6.248947	19.74842	282.9584	164.4682	74.08924	211.5953	25.71488	24.13165	80.45677	148.2268	25.69436	9.862892	7.777709
MYOM3	0.7017822	0.01737988	0.005119057	0.05066296	0.06677888	0.1098295	0.04436681	0.01563569	0.2060788	0.1914982	0.1534549	0.01693441	0	0.01573613	0.07390089	0.4459696	0.01939025	0	0.8794753	0.29853	0.1017869	0.2396788	0.07212817	0.04721762	0.06761979	0.4056813	0.0768155	0.1082402	0.0225189	0.03440916	0.01860991	0.07498711	0.2227741	1.876176	0.0652262	0.4354677	0.05095341	6.056947	0.08887484	0.3242947	1.118553	4.44238	0.7625149	0.73443	0.3479557	0.09474558	0.07440533	1.686827	0.238166
TFAP2E	0.08628233	0.2938939	0.5410205	0.2082284	0.2890294	0.5738595	0.262585	0.1321998	0.4099756	0.3498094	0.2780275	0.2306796	0.01506021	0.2993603	0.6670506	0.02835093	0.3893685	0.2256036	0.1587316	0.07375535	0.3651067	0.2052136	0.5973981	0.2626481	0.3573284	0.1218795	0.415892	0.3567615	0.1142384	0.2363803	0.221269	0.4438113	0.3872731	1.474316	1.574642	0.2102111	0.209737	0.1513342	0.8203187	0.4364928	0.1251448	0.2114884	0.1023344	0.1010866	0.7261022	3.045108	0.5276299	0.1805333	2.330664
NMI	8.049188	4.555627	6.574873	4.857503	3.162581	2.802446	4.377059	3.575739	8.568199	3.803517	6.662312	3.307343	11.18787	12.09333	2.814972	5.198433	7.006052	6.553654	9.016847	4.876505	4.675232	5.235973	2.759613	6.059965	3.551331	6.88342	2.899164	9.108167	2.966163	2.70213	4.348705	6.875498	9.373206	19.38578	8.097339	13.6475	18.85877	9.176577	11.53711	6.206694	8.023712	6.827153	20.82794	6.94448	8.98508	9.635358	6.350613	14.13817	10.66105
GAL3ST2	0.07423381	0.04192738	0	0.03802393	0.07517904	0.3000824	0.05993729	0.03168453	0.01637658	0.07984701	0.04230811	0.06354866	0	0.1062935	1.443579	1.132485	0.03274405	0	0.4292082	0.1702235	0.06250406	0.06147983	0.03977203	0.03357294	0.1522515	0.09737013	0.1001326	0.06196056	0.06084378	0.05084299	0.1178486	0.05065188	9.661545	0.5889191	2.979755	1.18066	0.02717189	2.232651	1.420773	0.08840696	2.270948	8.785875	1.819059	5.618493	2.550382	1.62457	0.7944148	11.67145	9.652502
ALG1L	0.4825638	0.2044146	0.6181368	0.7878802	0.9774167	0.108373	3.506652	0.7895449	0.9581174	1.038106	0.8250835	0.1652416	0.7039174	0.9716781	0.7454676	0.3680913	1.569811	1.065127	0.5072923	0.8511953	0	0.599483	0.03231772	0.4910491	1.319633	0.6555694	0.1479367	0.9062559	0.5768009	0.4957644	0.4213473	0.3457306	1.965537	6.184215	2.185739	0.9262922	0.0294389	1.886238	0.8617978	0.9578295	3.063917	0.08786677	1.777066	0.8062177	1.771677	3.533557	0.7904338	0.7031803	0.2904953
GINS4	0.1990222	0.2140249	0.8046709	0.121312	0.1693073	0.600713	0.4124452	0.05549857	0.5941932	0.2317678	0.7198947	0.09541004	0.3010667	0.9475414	0.4793819	0.4534078	0.3031591	0.4838012	0.622432	0.2293563	0.4848488	0.4461358	0.3134908	0.5040541	0.2000126	0.5395054	0.4441749	0.8372315	0.1294111	0.1908353	0.07273969	0.651471	1.671552	1.555826	2.953463	1.553579	6.894364	2.218555	1.437093	0.6906956	1.179398	0.2739638	1.135393	1.633969	1.218794	1.295505	1.164313	1.199304	1.72204
LAPTM4B	72.8385	22.18925	13.45435	47.73407	31.01042	13.60232	21.40822	27.30017	17.96558	29.77869	49.01488	20.84905	28.48117	16.12457	23.9351	94.84707	17.98163	11.71177	67.1167	54.59116	15.48153	62.15841	10.79272	19.60935	38.21657	43.16226	17.41346	28.6759	31.38343	24.3305	23.4427	23.44214	49.24886	53.32721	41.26836	22.06965	135.6629	96.55584	32.38854	43.04128	97.07136	30.56587	78.23619	30.00941	62.72856	128.1237	28.01931	72.68381	98.46824
LINC01518	0	0	0	0	0	0	0	0	0	0	0	0	0	0	0	0	0	0	0	0	0	0	0	0	0.1339657	0.07343632	0	0	0	0	0	0	0	0	0.3672669	0.02686706	2.821199	0	0	0.1555781	0	0	0	0	0.02640087	6.410888	0	0	0
FFAR4	0.3435338	0.07639871	0.1983546	0.08339978	0.1050972	0.1209487	0.4348406	0.04989403	0.1989392	0.2209363	0.785201	0.08577504	0.3004364	0.2331389	0.03186761	0.6037876	0.8286827	0.2322161	0.5167845	0.6981164	0.05624339	0.7537588	0.1409164	0.3625216	0.1198762	1.178137	0.2426636	0.7150493	0.02395287	0.07597825	0.02385999	0.3657664	0.7070834	0.1375781	0.1134593	0.219807	1.225568	0.3345344	0.9959856	0.3579829	0.3421865	0.0638549	0.8724525	0.3776219	0.2564916	0.1854994	0.6181932	1.680931	0.04021142
MRVI1	1.801926	49.44061	3.765132	36.81167	46.2103	6.466278	15.22843	33.76225	6.74243	28.37047	4.162734	14.73943	2.526028	7.893383	6.09946	5.037353	12.88396	3.125166	4.20358	2.224895	3.86635	7.36169	6.816268	4.474053	59.18247	6.293669	26.54879	12.41099	57.15658	69.39256	49.04665	5.12968	8.922798	4.890485	0.7116989	1.877914	1.310144	3.602389	5.002334	45.8796	5.933716	20.61983	3.007406	4.006827	15.92107	1.997051	2.815341	1.071862	1.102524
PRMT3	1.74067	2.06353	1.464391	1.617478	1.698242	2.443967	1.426896	1.831486	1.973967	1.408649	1.484305	1.111561	2.038189	2.260779	2.227993	0.9535496	1.399034	1.281075	1.657359	1.000801	2.297265	1.206843	1.39284	1.274599	2.111154	1.892775	2.981467	2.195514	1.15624	1.658147	1.728619	2.665547	2.502187	3.541917	2.925825	3.415223	2.212966	8.083319	3.116586	2.038195	3.543372	2.973978	3.651891	3.307413	2.401054	3.64547	2.9577	7.364827	9.884492
ASPG	0.04744038	0.1087853	0.2784299	0.08079697	0.06005556	6.505093	2.419852	0.06142057	0.1282052	0.2411054	0.3548701	0.03695679	0.3821458	0.1337346	3.108197	0.09119048	0.2123953	0.3518311	0.017455	0.1200811	6.603456	0.08709224	5.308657	0.4956189	0.1078396	0.1306747	3.998885	0.4906062	0.1111413	0.4126494	0.04217538	0.1608786	0.02831045	0.1697234	0.2308085	0.02276572	0.02025877	0.003605667	0.06042473	0.1559972	0.01597329	0.2751234	0.02057234	0.07225425	0.1073793	1.488362	0.1378	0.06203882	1.372703
PIMREG	0.5095052	0.2075428	0.8054709	0.8719037	0.3022988	0.7321943	1.178045	0.4817964	0.8265446	0.3448723	1.930017	0.1665367	1.004302	1.179988	0.608905	0.4946349	0.6753534	0.90649	0.9704627	0.5083653	0.85944	0.6862307	0.8444336	0.8390857	0.4002242	0.7763101	0.5477903	1.317041	0.5807064	0.1480444	0.3279	1.563372	1.849562	5.040009	3.004681	4.652941	7.142687	2.788947	0.7671906	0.5434486	4.248936	0.6428467	1.502723	3.124171	1.858975	2.616064	1.951249	4.425788	5.797609
FSTL3	1.038439	8.614193	2.205505	10.77723	12.94798	2.385054	3.567251	11.1532	4.877053	17.62082	3.154659	7.330307	1.221393	4.9237	6.253992	2.533277	6.265602	1.575009	1.656257	5.469906	0.8516263	3.516377	1.665894	2.774776	9.283721	3.642646	2.015815	4.803711	22.61543	14.93584	9.436597	3.23986	10.21458	6.216476	0.6145399	5.993637	6.635494	15.06467	5.532422	17.01381	8.834148	14.01898	11.90741	5.18217	15.96177	29.78236	2.352202	3.234257	18.72119
FXYD1	0.3620839	3.334293	0.9838371	6.173509	4.973293	0.6996557	1.939871	5.521762	2.236602	5.071944	0.8426475	3.471618	1.24952	3.052697	0.5853977	1.321115	1.618757	1.701632	0.6383626	1.965273	0.3408624	1.151603	0.5445939	1.277637	3.727302	2.354881	0.87414	1.145916	5.583033	5.621164	4.739073	0.4395615	0.4901739	0.3222379	0.04948379	0.1520374	0.1417377	0.06879972	0.8896328	2.641192	0.4774987	0.5961117	0.0290771	0.1969547	1.017338	0.08754449	0.3805656	0.02367525	1.059569
BBC3	1.247268	1.340279	4.215788	1.036122	1.605542	0.3950246	5.513006	1.62438	3.400664	2.514603	2.169022	1.429125	1.10926	3.308554	1.255463	1.658842	3.7806	2.880064	3.160287	2.420065	0.3410861	2.233703	0.4412132	4.715204	1.754603	2.522919	0.4470759	3.875925	0.8519086	2.043336	1.800688	2.155986	6.688864	1.927271	4.720333	8.638268	13.61423	8.000498	3.905334	6.309792	6.842397	3.668645	3.623431	5.348064	5.709188	6.302575	2.856722	3.747301	5.711476
MIOX	0.04044715	0.01279299	0.1318813	0	0.05734704	0.006358465	0.04572054	0.008056386	0.1998745	0.00609078	0.1290916	0.009695063	0	0.3648662	0	0.03455467	0.1123982	0.1749809	0.1562604	0.08989447	0.07946414	0.0468972	0.007584588	0.1280483	0.2903459	0.07427454	0.034719	0.02835834	0.02320601	0.005540479	0.005993045	0.270463	0.06436583	0.06911249	0.01768852	0.5745303	0.04836273	0.06763135	0.175541	0.03746521	0.05447463	1.299142	0.03897723	0.09680501	0.411977	0.4318536	0.2102396	0.1100187	0.5681319
LBX2	0.6142279	0.06732249	0.2577785	0.07631844	0.1539725	0.07648257	0.2577881	0.06662284	0.3756537	0.2747352	0.4852416	0.1749251	0.08279648	0.2209629	0.1856832	0.6754144	0.1971633	0.2255091	0.6936516	0.4880833	0.01194789	0.3290591	0.0171058	0.24066	0.05093106	0.3350282	0.04698182	0.1350216	0.05815263	0.05831302	0.08109801	0.3659911	0.3709814	0.3247332	0.3058508	0.5544917	0.5869234	0.3651511	0.3672154	0.1351947	0.9992502	1.10844	0.2871622	0.7343757	0.5161928	3.218354	0.4183774	2.44312	1.776776
CATIP-AS2	0.461657	0.04294618	0.6198174	0	0.2475187	0.02134543	0.07674214	0	0.08387259	0.08178722	0	0.1952785	0.06162019	0.5784058	0	0	0.04192463	0.5874126	0.1748558	0.03353073	0.05335237	0	0	0.3009014	0.162449	0.03562005	0.0233104	0.1903984	0	0	0.02011871	0.4928854	0.1080383	2.030099	0.2672124	0.1303178	0.06958035	0.1857592	0.17935	0.5533927	0.1097231	0.2422906	0.05233877	0.05908642	0.1536679	1.092555	0.1245487	0.08523091	0.1525779
ZBTB12	0.689625	3.363716	2.021195	0.9515615	1.859801	0.931856	3.262666	1.134391	1.723078	3.121273	2.241202	0.8265054	0.6857094	1.504762	0.9364828	1.62184	1.638862	1.125371	1.582295	0.5740461	1.126518	2.096326	1.729076	2.7229	1.473997	1.605847	1.223827	2.716351	1.726395	2.064439	1.739383	1.968913	2.168161	3.169351	1.541836	3.569666	5.989167	2.1378	1.959253	2.512067	4.800507	3.130763	1.41873	3.371865	2.747718	6.150918	1.504438	4.377459	2.176778
NOTCH4	0.4411644	1.741836	1.07398	0.6706652	1.962217	1.858002	1.848999	1.086531	1.258971	1.931277	1.102993	1.296815	0.422738	1.114798	1.21161	0.7512415	1.537036	0.773736	0.8650669	1.032391	0.7203227	1.244229	1.143079	1.502809	3.081265	1.194466	1.425191	1.407219	1.489314	2.68673	1.281948	2.502934	3.213775	1.637845	0.7023114	2.169989	2.016317	3.29073	4.063866	4.072593	2.976845	2.940679	1.061393	2.709395	6.250822	3.341771	1.624598	1.033779	1.013247
FOXP4-AS1	0.6066553	0.03689969	2.535961	0.1254912	0.3150666	0.1222677	0.7912493	0.1549172	2.810495	0.7847064	2.047912	2.255773	4.729712	1.754014	0.257261	0.7309016	0.8164979	1.730432	0.9729665	1.229221	0.1222421	0.6613141	0.0145845	2.388388	0.1302723	1.591461	0.0801139	1.308734	0.2082412	0.09588469	0.1267651	1.827698	0.7013624	10.78129	2.040809	7.569177	1.235535	2.530047	1.438256	0.56193	0.6075496	0.5353147	1.139237	1.133808	0.8802174	4.392784	1.070132	14.45093	2.578224
POLR1C	2.883426	3.285749	5.006502	3.029812	3.079235	5.966817	4.61122	3.229973	7.606457	4.338224	7.227574	2.969875	7.497158	7.929982	5.492744	5.15184	4.53757	3.977453	4.414262	5.356028	5.903839	4.96492	5.449719	5.446557	3.674056	5.875879	5.106742	6.134765	4.869943	3.158401	3.780556	6.941728	8.480903	16.21929	10.97551	11.2836	13.42559	16.19956	8.615573	6.153745	11.57521	5.690369	11.305	11.45039	8.31108	25.81796	8.862784	23.788	11.88705
COX19	2.036943	1.231312	2.017274	1.508642	1.433661	1.91429	2.185462	1.537784	2.789308	1.557363	2.661739	1.354153	1.249193	2.000268	0.9004813	1.88689	1.991231	1.360949	2.143735	1.760878	1.457563	1.540065	1.6247	1.888099	1.834806	1.829336	1.887987	2.178056	1.564241	1.702141	0.7593887	1.888213	2.520472	5.627331	2.762985	4.989347	3.208476	1.745417	3.368741	2.16845	3.626056	4.574348	1.935127	2.726483	2.188076	4.614331	1.879655	3.617495	2.452411
CYP2W1	2.504392	0.08699969	0.1366657	0.1268036	0.1114266	1.017199	0.3553441	0.02608956	0.2508162	0.6351192	1.724441	1.224452	0.7727522	0.13785	0.2666168	7.195222	0.1455947	0.2428513	5.604872	3.752104	0.2058674	1.488331	0.7172017	0.2488006	0.1002931	0.8727746	0.2518498	0.9122257	0.0200399	0.03229582	0.1397354	0.1051031	3.203034	37.40455	22.66075	11.32416	0.07159608	8.123477	0.3015345	0.5144232	4.022125	1.10186	0.04039126	0.6782793	4.041932	0.7458677	5.630893	40.67089	0.8683956
SNX8	3.654175	2.383985	5.087561	1.793425	2.077186	3.337123	4.416495	1.473745	4.04958	3.202318	6.124526	1.586504	2.592574	4.250361	2.51971	3.821652	4.883787	3.406211	3.518665	3.905984	3.41652	5.014055	4.126925	4.513447	2.243136	4.420051	2.484276	3.705398	2.363172	2.601006	1.465463	3.868126	4.89931	7.565711	5.615771	5.193073	4.255815	4.269277	5.741321	3.195953	9.358267	6.556493	2.570701	12.01095	7.217726	20.91789	4.770808	6.150365	10.74626
INTS8	1.928283	2.801192	2.240312	2.443712	3.33329	2.743889	2.343582	3.50419	4.452386	3.592111	1.937965	2.687334	2.225448	3.899271	1.604886	2.031591	2.899947	1.598097	3.436986	1.600958	3.117071	2.423527	2.48852	2.034864	3.215214	2.967771	3.820908	3.800768	2.534448	3.247324	2.858501	3.549933	6.828876	4.619616	7.823005	5.188673	13.21301	12.64831	6.986171	3.712533	9.756279	7.269685	6.806303	3.279274	5.737929	14.28739	3.478793	9.717562	8.602923
LY6E	12.8061	21.70555	67.39709	20.16622	25.30853	34.98613	58.55294	22.31775	150.6521	57.29737	57.76452	22.41178	38.5237	157.9711	64.95029	25.02389	70.65348	56.27194	14.08786	36.19725	32.85748	27.24628	41.70165	95.53531	30.58318	44.02536	28.85351	63.76094	43.2567	33.37254	23.72049	46.11485	82.4679	128.193	72.09304	107.5167	338.5263	249.6116	71.47092	57.98451	95.50911	20.91683	69.69552	43.47143	69.03965	503.3072	68.52657	101.1804	234.3592
RHPN1-AS1	0.06059903	0.4731804	0.1481911	0.1697497	0.3605525	0.1428964	0.2996865	0.2564938	0.292439	0.2908713	0.2115406	0.3086649	0.154693	0.1898099	0.2409178	0.1132485	0.1052487	0.09362901	0.1114826	0.09352941	0.07440959	0.1317425	0.08522578	0.3237391	0.1812518	0.07948582	0.2795911	0.2832483	0.2100559	0.3839165	0.1908026	0.2749673	0.1707697	0.5662684	0.4554933	0.5888762	0.7634007	1.686866	0.2715764	0.2736406	1.040596	0.1930962	0.04379757	0.4367558	0.478643	2.731059	0.266349	1.204549	3.830358
RHPN1	0.4561792	0.7132242	1.329654	0.4182044	0.6614826	1.124595	1.806744	0.4611994	3.276797	1.160517	2.061212	0.6958306	0.1960442	2.009059	1.213455	0.3173868	1.312488	0.832973	0.9091576	0.6187313	0.6382233	0.8080805	0.6610066	1.646584	0.6326005	0.5530258	1.504003	1.918213	0.6807537	0.8142342	0.3763644	2.693851	3.116425	4.236938	7.333829	6.09304	12.09563	9.411217	2.556292	0.8803077	4.207618	1.127637	0.7026953	1.988861	3.122399	18.01081	1.975972	3.431098	7.271677
MIR661	0.1632429	0	0	0	0.1653215	0.1283124	0	0.1625761	0	0	0.3256299	0	0	0.2045255	0	0	0.2520188	0	0	0	0	0	0.1530553	0.516797	0	0.428241	0.2802486	0	0	0.1118056	0.4837532	0	0	0.1743343	0.5354257	0.9400453	0.4182639	0.2481428	0.3080329	0.4536237	0.4397143	2.288732	0	0	0.4618669	1.389302	0	0.3415621	0
FOXH1	0.156721	0	0.03785198	0.0156091	0	0.04562446	0.03280627	0	0.05378166	0.04370372	0.1505209	0.01391317	0	0.0363619	0.04430654	0.09917729	0.01792224	0.01793652	0.2082282	0.05016883	0	0.03365057	0.01088448	0.1286315	0	0.06090843	0.02491223	0.1085238	0.01110081	0.003975509	0.008600486	0.06099271	0.2155299	0.06818749	0.6028798	0.3955351	0.1041064	0.1764659	0.3723961	0.04838895	0.1328981	0.8877949	0.02237415	0.2146988	0.1259078	0.1796358	0.8696351	0.09108777	4.043955
DRAM1	1.129617	3.715769	6.357788	4.044045	3.988163	2.059936	7.248828	4.330396	7.702282	6.437809	4.728488	4.269771	7.303171	7.342074	2.153427	2.100841	5.188875	3.973969	2.388252	1.914059	0.9764889	4.755421	1.049344	5.644833	4.802933	2.812918	2.10934	9.23998	2.632294	3.07091	3.118328	8.825205	5.498884	6.080097	3.465664	4.123156	29.46276	6.799766	10.39865	7.372652	4.489241	5.227547	8.29989	4.329529	10.71251	20.06386	4.389101	4.032598	12.674
GZMB	3.480278	0.3908072	3.223025	1.670587	1.209624	0.1942419	7.332654	0.9434251	10.31957	2.100978	6.490442	3.159148	9.953123	14.43579	1.362335	3.914498	8.170697	4.963598	4.034767	6.01355	0.1213757	3.362727	1.052296	7.334415	0.3572497	4.510947	1.08713	7.796755	0.4529146	0.07757456	0.9382789	6.413081	9.135021	5.344193	0.5628737	1.373648	19.24152	9.75108	3.847027	1.573698	6.781292	1.71924	4.752869	4.301458	1.864489	1.513632	1.338024	3.317824	2.776896
KIF22	4.019629	2.666881	7.602332	3.367547	2.794631	5.92442	5.436821	2.59722	8.246969	4.645033	9.853022	2.84283	3.662128	11.30919	4.402194	5.627443	5.789478	4.831014	6.902038	4.122794	5.097057	4.590313	6.264441	5.434698	2.789512	5.488973	4.410569	8.110626	3.125205	3.542283	2.563572	9.218078	9.15979	6.055894	9.776651	11.59629	13.91927	10.26898	9.635278	3.960476	21.12831	4.483467	8.019837	16.83929	8.665466	28.06268	10.48747	19.92292	14.28321
PROCA1	0.1203447	0.2283822	0.2844856	0.2588997	0.2894581	0.2199299	0.187048	0.2786585	0.4320854	0.2287934	0.1800438	0.1622603	0.2389393	0.369408	0.1339641	0.1734961	0.2275946	0.2231275	0.2269303	0.2006011	0.1300388	0.2034899	0.09590915	0.2571678	0.3239561	0.2052081	0.1859426	0.13008	0.1841231	0.3132132	0.1225912	0.2701573	0.1875215	0.7936201	0.1217061	0.5775111	0.0847961	0.2423876	0.8629258	0.3399908	0.4295159	0.6135572	0.144964	0.06546124	0.2355084	0.6401317	0.3265675	0.4626896	0.5578304
TLCD1	4.211194	0.0963914	6.684802	1.142386	0.3254727	4.094056	5.79371	0.2096996	7.427298	2.862007	8.024503	3.532937	7.74506	6.164782	7.852898	3.858051	6.107853	8.492744	4.01633	6.239631	4.289148	5.396719	5.496565	10.27957	0.2253964	5.18936	3.186733	6.785697	0.127164	0.3415572	0.1559929	6.711702	4.452976	9.799424	10.38356	8.009029	1.911912	8.523923	3.460847	4.773257	8.522441	4.746012	4.463966	5.581999	5.842446	21.58971	9.877288	7.304113	43.05613
ANKRD13B	0.274401	2.817782	0.8708482	1.816885	2.64556	1.458031	1.137314	1.963973	1.011339	2.443447	0.788203	1.008521	0.1743397	0.8342745	1.205528	0.6329483	1.146619	0.6557332	0.9153873	0.5646859	1.056635	0.7070206	1.505924	0.6312576	2.639479	0.8830112	2.710282	1.440774	1.798244	2.996987	2.171133	0.8387982	1.969865	3.274289	4.760088	6.843835	12.14914	8.35337	3.859215	3.673617	4.020878	2.853933	1.420864	1.07069	2.781126	2.26173	1.862585	5.565372	9.568971
CORO6	0.04034793	3.972049	0.1315578	2.133863	3.428977	0.6607153	0.5796065	2.491353	0.3478839	1.091119	0.08719133	0.4271482	0.1068121	0.3370103	0.2138766	0.08617476	0.6073298	0.05194991	0.1391759	0.05397043	0.3038653	0.1364479	0.4854839	0.05322256	5.08468	0.1675898	1.206412	0.7190063	2.337414	4.877478	2.545778	0.1220522	0.2496975	0.3123977	0.03308462	0.2388004	0.08040682	0.2069962	0.5710121	1.205289	0.07698307	1.007108	0.0842435	0.02926289	0.1997753	0.3433867	0.0462626	0.0809046	3.277636
MAFG-DT	1.85537	0.5092351	1.049928	0.2680236	0.2406976	0.8918897	1.993271	0.3512329	1.030039	0.7331178	1.437583	0.4318626	0.9742168	1.056625	1.160687	1.129856	1.562384	1.539938	1.022574	1.5241	0.7983148	1.229705	1.387351	2.02669	0.5136646	0.6134355	1.125357	1.702199	0.3372361	0.4830947	0.2726377	1.545323	1.067556	2.988523	2.053642	4.429705	0.8643385	2.639676	1.24416	1.519739	3.170004	1.055375	1.278157	0.7256405	1.843812	7.883328	1.781584	3.176257	3.85531
CCNE1	0.7748596	0.5361114	1.727676	0.6486062	0.4558335	2.118262	0.9821489	0.7603459	2.006035	0.5619664	1.795689	0.5735827	0.5171263	2.184332	1.42067	0.9004812	1.407352	0.7218429	1.142489	0.6753483	1.690224	1.023941	1.949804	0.9740103	0.5862179	1.001412	1.256888	2.157102	0.6210837	0.5463129	0.7682191	1.621893	2.893803	63.57808	2.690986	5.851014	6.505945	6.253004	2.053432	2.227085	4.465945	0.7552407	7.258361	3.452443	2.83713	43.49935	2.543399	7.456702	20.05517
DNMT3B	0.3388965	0.2754167	0.4399537	0.2784658	0.473505	0.2885782	0.5054539	0.2468839	0.5814924	0.4725288	0.6196813	0.2557319	0.1495254	0.5464762	0.3033961	0.3149923	0.4069315	0.290897	0.4791406	0.116235	0.197277	0.3759609	0.2824416	0.4768373	0.3003377	0.3663172	0.3366918	0.7223557	0.1770339	0.2084704	0.1929527	0.8692869	1.423166	7.938838	1.087542	0.6475078	1.171169	3.558357	0.7431043	0.5755045	1.394645	0.9598923	0.4142733	0.5291297	1.015076	8.659961	0.5996542	4.123237	17.78917
CABLES2	2.233991	2.786282	4.167713	3.502672	2.721144	2.051642	3.872487	2.056662	3.058635	3.586618	3.522136	2.267974	0.8013066	3.164444	2.090044	2.811974	3.383711	3.238141	2.665735	2.085372	1.659069	3.033817	2.220535	3.335696	2.764595	3.096403	2.171316	4.036849	4.804622	2.650015	2.141327	3.912413	4.306405	3.140044	3.877698	3.573497	6.49438	15.09462	3.509255	3.847033	6.017522	3.458962	3.218109	3.219585	3.446328	5.844576	5.252052	17.03871	4.679929
SCUBE1	0.3256518	2.838181	0.562137	9.676981	10.75361	0.6342767	1.464994	3.947899	0.3679232	3.843764	0.7045251	2.670321	0.1494169	0.7245107	0.8560004	2.00986	3.156975	0.6918323	0.5065869	0.6341826	0.1670037	1.975832	0.4254395	0.7334173	10.36477	1.052164	2.359585	1.484368	5.680708	5.2603	5.28463	1.294651	0.7875032	0.1444813	0.04057793	0.03102498	0.06953257	0.5832838	0.05196072	2.85563	0.4901899	1.887653	0.02422852	0.7202725	0.5769879	0.0731781	0.8547693	0.1177383	0.1479886
[truncated: 358 more columns]
