# Supplementary material for: PLXNC1: A Novel Potential Immune-Related Target for Stomach Adenocarcinoma
Source: Front Cell Dev Biol. 2021 Jul 2;9:662707. doi: 10.3389/fcell.2021.662707 (PMC8283001; doi:10.3389/fcell.2021.662707)
Supplement: Supplementary Table 9 — The acronyms are defined in Supplementary Table 9. [file Data_Sheet_4.CSV]

	gene1	gene2	cor	pvalue
cor	chr12:94263962-94264461	AC138696.1	-0.521	0.0384410369109045
cor1	chr12:94263962-94264461	BARHL1	-0.564	0.022826727798611
cor2	chr12:94263962-94264461	BSX	0.558	0.0247463327596037
cor3	chr12:94263962-94264461	CAMTA1	0.5	0.048833361598395
cor4	chr12:94263962-94264461	CAMTA2	-0.555	0.0256732095689637
cor5	chr12:94263962-94264461	CENPS	0.571	0.0208409888066083
cor6	chr12:94263962-94264461	CREB3L4	0.514	0.0414820496205825
cor7	chr12:94263962-94264461	CSRNP1	-0.548	0.0279096266195914
cor8	chr12:94263962-94264461	ETV2	0.55	0.0272665106620609
cor9	chr12:94263962-94264461	FOXI3	0.691	0.00305970516696429
cor10	chr12:94263962-94264461	GTF2I	-0.51	0.0433668887643884
cor11	chr12:94263962-94264461	HESX1	0.624	0.00980637165738962
cor12	chr12:94263962-94264461	HMGN3	0.619	0.0104904838406565
cor13	chr12:94263962-94264461	IRF5	0.673	0.0042683307230853
cor14	chr12:94263962-94264461	IRX3	0.643	0.00723838201112424
cor15	chr12:94263962-94264461	KLF1	0.555	0.0256713509069982
cor16	chr12:94263962-94264461	L3MBTL3	-0.502	0.04736621529935
cor17	chr12:94263962-94264461	MYOG	-0.555	0.0257629475329012
cor18	chr12:94263962-94264461	NCOA2	-0.537	0.0319102761585386
cor19	chr12:94263962-94264461	NFAT5	-0.571	0.0209001004779168
cor20	chr12:94263962-94264461	NFYB	0.581	0.0182026671143329
cor21	chr12:94263962-94264461	OTP	0.535	0.0326845019255521
cor22	chr12:94263962-94264461	SHOX	0.592	0.0156964511088561
cor23	chr12:94263962-94264461	SKI	-0.537	0.0320905274128472
cor24	chr12:94263962-94264461	SP5	0.582	0.0179650705456989
cor25	chr12:94263962-94264461	SPIC	-0.633	0.00852524442319496
cor26	chr12:94263962-94264461	TBX22	0.543	0.0297900528579633
cor27	chr12:94263962-94264461	TGIF1	0.554	0.025881995465111
cor28	chr12:94263962-94264461	ZFX	-0.523	0.0375377271402719
cor29	chr12:94263962-94264461	ZHX1	-0.603	0.0133499972695595
cor30	chr12:94263962-94264461	ZHX3	-0.506	0.0455881912209203
cor31	chr12:94263962-94264461	ZNF189	0.526	0.0364498831253755
cor32	chr12:94263962-94264461	ZNF532	-0.552	0.0265406963763853
cor33	chr12:94263962-94264461	ZNF585B	-0.597	0.0146803444682478
cor34	chr12:94263962-94264461	ZNF709	0.56	0.0240994267464282
cor35	chr12:94263962-94264461	ZNF713	0.513	0.0423581630111539
cor36	chr12:94263962-94264461	ZNF773	-0.652	0.00623439641533399
cor37	chr12:94263962-94264461	ZNF782	0.513	0.0422149752399101
cor38	chr12:94263962-94264461	ZNF816	-0.544	0.0294343552792659
cor39	chr12:94263962-94264461	ZNF83	-0.65	0.00639928675338407
